# Supplementary material for: DNA-damage-associated protein co-expression network in cardiomyocytes informs on tolerance to genetic variation and disease
Source: iScience. 2025 Apr 18;28(5):112474. doi: 10.1016/j.isci.2025.112474 (PMC12135479; doi:10.1016/j.isci.2025.112474)
Supplement: Table S1. iPSC-CM sample attributes, related to Figure 1 [file mmc2.xlsx]

## Sheet: Table1
Table S1: iPSC-CM sample attributes
Sample name	Cell line	Individual	Age	Sex	Ancestry	Biobank	Cardiomyocyte purity (%)	Treatment	Time (hr)	Protein extraction batch	Protein concentration (µg/µL)	Mass spec date	Mass spec order
MCW_SP_77-1_CM_Veh_24h	UCSD131i-77-1	1	23	Female	Asian-Chinese	https://www.wicell.org/	ND	Vehicle	24	1	0.596	2023-05-16	1
MCW_SP_77-1_CM_Dox_24h	UCSD131i-77-1	1	23	Female	Asian-Chinese	https://www.wicell.org/	ND	Doxorubicin	24	1	0.574	2023-05-16	6
MCW_SP_87-1_CM_Veh_24h	UCSD143i-87-1	2	21	Female	Asian-Chinese	https://www.wicell.org/	99	Vehicle	24	1	1.02	2023-05-16	2
MCW_SP_87-1_CM_Dox_24h	UCSD143i-87-1	2	21	Female	Asian-Chinese	https://www.wicell.org/	99	Doxorubicin	24	1	0.6	2023-05-16	7
MCW_SP_048-A_1_CM_Veh_24h	WTSIi048-A	3	72	Female	White-British	https://www.hipsci.org/	94	Vehicle	24	1	0.74	2023-05-16	3
MCW_SP_048-A_2_CM_Veh_24h	WTSIi048-A	3	72	Female	White-British	https://www.hipsci.org/	94	Vehicle	24	1	1.53	2023-05-16	4
MCW_SP_048-A_3_CM_Veh_24h	WTSIi048-A	3	72	Female	White-British	https://www.hipsci.org/	94	Vehicle	24	1	1.55	2023-05-16	5
MCW_SP_048-A_1_CM_Dox_24h	WTSIi048-A	3	72	Female	White-British	https://www.hipsci.org/	94	Doxorubicin	24	1	0.5	2023-05-16	8
MCW_SP_048-A_2_CM_Dox_24h	WTSIi048-A	3	72	Female	White-British	https://www.hipsci.org/	94	Doxorubicin	24	1	1.19	2023-05-16	9
MCW_SP_048-A_3_CM_Dox_24h	WTSIi048-A	3	72	Female	White-British	https://www.hipsci.org/	94	Doxorubicin	24	1	0.64	2023-05-16	10
