# Supplementary material for: DNA-damage-associated protein co-expression network in cardiomyocytes informs on tolerance to genetic variation and disease
Source: iScience. 2025 Apr 18;28(5):112474. doi: 10.1016/j.isci.2025.112474 (PMC12135479; doi:10.1016/j.isci.2025.112474)
Supplement: Table S2. Detected proteins, their module assignment (gray = module unassigned), output of differential abundance analysis (logFC >0 up in DOX), and designation as various features (0 = False, 1 = True), related to Figures 2,3,4,6 [file mmc3.xlsx]

## Sheet: Table2
Table S2: Detected proteins, their module assignment (grey=module unassigned), output of differential abundance analysis (logFC>0 up in DOX), and designation as various features (0=False, 1=True)
	Protein	Module	kTotal	kWithin	kOut	Norm_kIN	Norm_kOut	logFC	AveExpr	t	B	P.Value	P.Value.adj	Is_DA_nominal_p	Is_DA_at_adj.p	Is_DOXcorrelated	Is_Hub	Is_Cis_pQTL	Is_Trans_pQTL	Is_pQTL	pLI_data_avail.	pLI_Mut.Intolerant	pLI_Mut.Tolerant	Is_Druggable	Is_CVD_protein	Is_CVD_PPI_protein		module_symbol	module_color
1	A0A0B4J2A2	darkred	43.7986	28.7929	15.0057	0.0360814	0.00443955	0.0274019	18.3607	0.165254	-6.90983	0.874073	0.927108	0	0	0	0	0	0	0	0	0	0	0	0	0		α (alpha)	green
2	A0A0B4J2D5	royalblue	41.4856	16.0462	25.4394	0.0224423	0.00734606	0.135285	23.8828	1.31734	-6.04634	0.234937	0.434501	0	0	0	0	0	0	0	0	0	0	0	0	0		β (beta)	darkgreen
3	A0A494C071	green	11.3809	4.18902	7.19184	0.00723491	0.00199829	-0.102075	17.9986	-1.16986	-6.2149	0.285179	0.488558	0	0	1	0	0	0	0	0	0	0	0	0	0		γ (gamma)	midnightblue
4	A0AVT1	darkred	57.9706	40.8513	17.1192	0.0511921	0.00506487	0.289581	13.4442	1.15685	-6.22891	0.290389	0.491527	0	0	0	0	0	0	0	1	0	1	0	0	0		δ (delta)	salmon
5	A0FGR8	royalblue	47.3668	39.6293	7.73747	0.0554256	0.00223433	0.0989122	20.1496	1.18755	-6.19535	0.278632	0.481216	0	0	0	0	1	1	1	1	0	1	0	0	0		ε (epsilon)	lightyellow
6	A0JLT2	royalblue	8.83719	7.10615	1.73104	0.00993867	0.00049987	0.140291	17.7516	0.613509	-6.7151	0.561655	0.724917	0	0	0	0	0	0	0	1	0	0	0	0	0		ζ (zeta)	lightgreen
7	A0PJW6	lightgreen	44.3938	6.78033	37.6134	0.0258791	0.00960507	-0.0474538	19.7692	-0.372751	-6.84637	0.721914	0.837437	0	0	0	0	0	0	0	1	0	1	0	0	0		η (eta)	blue
8	A1A4S6	lightgreen	13.065	0.937369	12.1277	0.00357774	0.00309695	0.14067	16.8567	1.35338	-6.0037	0.223331	0.423548	0	0	0	0	0	0	0	1	0	1	0	1	0		θ (theta)	magenta
9	A1L0T0	lightyellow	118.314	61.2416	57.0729	0.140141	0.0152561	-0.118865	21.5037	-1.89931	-5.29469	0.104845	0.272754	0	0	1	0	0	0	0	1	0	1	0	0	0		ι (iota)	darkred
10	A2RRP1	royalblue	68.1763	48.7532	19.4231	0.0681863	0.00560875	0.0103971	21.3664	0.0993016	-6.91985	0.924075	0.955622	0	0	0	0	0	0	0	1	0	1	0	0	0		κ (kappa)	brown
11	A2RTX5	magenta	64.1168	21.4002	42.7166	0.165893	0.0105499	-0.313142	16.1425	-1.32826	-6.03343	0.23152	0.431186	0	0	0	0	0	0	0	0	0	0	0	0	0		λ (lambda)	yellow
12	A2RU67	lightyellow	75.3434	42.1201	33.2233	0.0963847	0.00888085	-0.36169	19.1962	-1.8294	-5.39104	0.116168	0.28976	0	0	1	0	0	0	0	0	0	0	0	0	0		μ (mu)	royalblue
13	A3KMH1	royalblue	104.844	102.092	2.75195	0.142786	0.00079467	0.037507	22.5332	0.228023	-6.8957	0.827063	0.897291	0	0	0	1	0	0	0	1	0	1	0	0	0		Un. (unnasigned)	grey
14	A4D1E9	darkred	114.513	72.7759	41.7374	0.0911979	0.0123483	0.0875796	22.5699	0.565211	-6.74613	0.592051	0.745666	0	0	0	0	0	0	0	1	0	1	0	0	0
15	A4D2B0	grey	10.1089	1.95382	8.15508	0.0184323	0.00200272	0.0625094	21.0419	0.109176	-6.91867	0.916558	0.951983	0	0	0	0	0	0	0	1	0	0	0	0	0
16	A5A3E0	royalblue	30.7288	27.2462	3.48265	0.0381066	0.00100567	0.064613	25.5599	0.411518	-6.82928	0.69473	0.817337	0	0	0	0	0	0	0	1	0	1	0	0	0
17	A5D6W6	salmon	52.2997	24.7989	27.5009	0.119225	0.00692718	-0.027747	19.1192	-0.282964	-6.87976	0.786442	0.872479	0	0	1	0	0	0	0	1	0	1	0	0	0
18	A5PLL7	green	34.304	20.9474	13.3566	0.0361786	0.00371119	-0.899171	17.9789	-4.28624	-2.0898	0.00495179	0.054841	1	0	1	0	0	0	0	0	0	0	0	0	0
19	A5PLN9	lightgreen	1.07475	0.325722	0.74903	0.00124321	0.00019127	-0.310797	16.7099	-1.45364	-5.88125	0.195373	0.392173	0	0	0	0	0	0	0	1	0	1	0	0	0
20	A5YKK6	lightyellow	48.8109	26.6735	22.1374	0.0610378	0.00591752	-0.0670926	17.7744	-0.653347	-6.6881	0.537064	0.706992	0	0	1	0	0	0	0	1	1	0	0	0	1
21	A6NCE7	darkgreen	72.5943	42.7186	29.8757	0.0762832	0.00825751	0.659034	19.8283	5.49951	-0.746524	0.00142468	0.0348088	1	1	1	0	0	1	1	1	0	1	0	0	0
22	A6NHL2	darkred	18.082	10.603	7.4791	0.0132869	0.00221275	0.462544	16.9319	0.878665	-6.50679	0.412778	0.609476	0	0	0	0	0	0	0	0	0	0	0	0	0
23	A6NHR9	darkred	88.0428	68.4726	19.5702	0.0858053	0.00579	0.103941	19.0854	1.06727	-6.32449	0.325749	0.527184	0	0	0	0	0	0	0	1	1	0	0	1	0
24	A6NJ78	lightgreen	58.4267	6.02816	52.3985	0.0230082	0.0133806	0.0175796	19.7827	0.173427	-6.90825	0.867897	0.922665	0	0	0	0	0	0	0	1	0	1	0	0	0
25	A6NK58	darkred	121.116	98.5327	22.5838	0.123475	0.00668159	0.188257	19.8487	0.975308	-6.41641	0.366402	0.566343	0	0	0	0	0	0	0	1	0	0	0	0	0
26	A6NMY6	lightgreen	4.91524	1.82796	3.08728	0.00697693	0.00078838	0.240452	9.23515	0.225903	-6.89625	0.828639	0.897937	0	0	0	0	0	0	0	0	0	0	0	0	0
27	A6ZKI3	darkred	125.146	99.1514	25.9944	0.12425	0.00769064	0.331823	15.1632	1.46658	-5.86515	0.191952	0.387989	0	0	0	0	0	0	0	0	0	0	0	0	0
28	A7E2Y1	darkred	5.27477	1.27416	4.00061	0.00159669	0.00118361	0.132793	20.6895	0.915293	-6.47337	0.394702	0.593317	0	0	0	0	0	0	0	0	0	0	0	0	0
29	A8CG34	royalblue	10.2485	6.69075	3.55777	0.00935769	0.00102737	0.169319	19.1598	1.01042	-6.38186	0.350594	0.550878	0	0	0	0	0	0	0	1	0	1	0	1	0
30	A8MTT3	royalblue	8.87277	6.18485	2.68791	0.00865014	0.00077618	-0.312755	15.1357	-0.741269	-6.62244	0.486016	0.669715	0	0	0	0	0	0	0	0	0	0	0	0	0
31	A8MWD9	grey	2.4593	1.35611	1.10319	0.0127935	0.00027092	-0.0503571	20.1246	-0.584848	-6.73402	0.579358	0.7373	0	0	0	0	0	0	0	0	0	0	0	0	0
32	A8MXV4	darkred	77.9563	59.4499	18.5064	0.0744986	0.00547526	0.0802303	20.9549	1.0696	-6.32208	0.324777	0.526959	0	0	0	0	0	0	0	1	0	1	0	0	0
33	B0YJ81	royalblue	20.7062	16.9294	3.77689	0.0236774	0.00109064	0.15285	20.8105	2.16971	-4.91821	0.0717647	0.219593	0	0	0	0	0	0	0	0	0	0	0	0	1
34	B2RUZ4	midnightblue	9.74396	2.62	7.12396	0.0112446	0.00180582	0.216223	19.2073	1.03186	-6.36034	0.341216	0.541581	0	0	1	0	0	0	0	1	0	1	0	0	0
35	B7ZAQ6	lightyellow	32.6655	16.1769	16.4886	0.037018	0.00440755	0.00092678	19.5584	0.011163	-6.92546	0.991445	0.995017	0	0	1	0	0	0	0	1	0	1	0	0	0
36	B9A064	darkred	5.14529	2.57815	2.56714	0.00323077	0.00075951	0.516189	17.5392	2.63986	-4.25777	0.0378686	0.151547	1	0	0	0	0	0	0	0	0	0	0	0	0
37	E9PAV3	salmon	147.805	39.2567	108.548	0.188734	0.027342	-0.399817	18.1739	-3.30059	-3.343	0.0158737	0.0986911	1	0	1	0	0	0	0	1	0	1	0	1	0
38	L0R6Q1	lightgreen	55.9821	2.77835	53.2037	0.0106044	0.0135862	0.0993869	19.6406	0.68066	-6.66827	0.521016	0.697918	0	0	0	0	0	0	0	1	0	1	0	0	0
39	O00115	grey	2.99285	0.47853	2.51432	0.00451444	0.00061747	-0.0308188	20.2156	-0.144916	-6.91345	0.889437	0.938164	0	0	0	0	0	0	0	1	0	1	0	0	0
40	O00116	royalblue	10.7074	6.67131	4.0361	0.0093305	0.00116549	0.0564571	22.3561	0.800079	-6.57523	0.453309	0.643273	0	0	0	0	0	0	0	1	1	0	0	0	0
41	O00139	lightyellow	88.9716	44.1976	44.7739	0.101139	0.0119684	-0.0800627	19.315	-0.692685	-6.65947	0.51392	0.691962	0	0	1	0	0	0	0	1	1	0	0	0	0
42	O00142	lightgreen	9.31975	4.57695	4.7428	0.0174693	0.00121113	0.0863751	21.0903	0.44039	-6.81552	0.674798	0.805286	0	0	0	0	0	0	0	1	0	1	1	0	1
43	O00148	lightyellow	43.729	25.822	17.9071	0.0590892	0.00478671	-0.405228	18.6866	-2.17291	-4.91592	0.071925	0.21979	0	0	1	0	0	0	0	1	0	0	0	0	0
44	O00151	royalblue	87.9087	82.5672	5.3415	0.115479	0.00154245	0.223216	21.7066	1.20218	-6.17873	0.273778	0.476205	0	0	0	1	0	0	0	1	0	1	0	0	0
45	O00154	grey	153.391	16.7839	136.607	0.158339	0.0335478	0.791357	21.4298	2.70904	-4.16058	0.0344981	0.145883	1	0	0	0	0	0	0	1	0	0	0	0	0
46	O00159	royalblue	32.6425	28.0384	4.6041	0.0392146	0.00132951	0.0663819	21.771	0.31404	-6.86916	0.76393	0.860359	0	0	0	0	0	0	0	1	0	1	0	1	0
47	O00161	royalblue	47.9741	40.6705	7.30364	0.0568818	0.00210905	0.338818	22.8077	1.51182	-5.80837	0.180425	0.375032	0	0	0	0	0	1	1	1	1	0	0	0	0
48	O00165	darkgreen	95.0186	13.7068	81.3118	0.0244765	0.0224742	-0.0691929	23.0584	-0.73902	-6.6242	0.487286	0.670801	0	0	1	0	0	0	0	1	0	1	0	0	0
49	O00168	lightgreen	7.09361	1.82453	5.26909	0.00696384	0.00134553	0.0746348	21.3469	0.452387	-6.80954	0.666599	0.799311	0	0	0	0	0	0	0	1	0	0	0	0	1
50	O00178	darkred	158.061	128.491	29.57	0.161016	0.00874851	0.194146	16.6009	0.955748	-6.43527	0.375446	0.575545	0	0	0	0	0	0	0	1	1	0	0	0	1
51	O00186	royalblue	25.5329	14.6271	10.9057	0.0204576	0.00314921	0.152602	21.5027	2.1391	-4.96125	0.0749049	0.225796	0	0	0	0	0	1	1	1	0	1	0	0	0
52	O00192	royalblue	26.3188	21.8427	4.47611	0.0305492	0.00129255	0.2483	19.3526	1.74273	-5.50768	0.131086	0.309156	0	0	0	0	0	0	0	1	0	1	0	0	0
53	O00194	green	113.297	57.7179	55.5788	0.0996854	0.0154428	-0.362521	15.3287	-1.33933	-6.02028	0.228101	0.427933	0	0	1	0	0	1	1	1	0	1	0	0	0
54	O00203	darkgreen	131.978	58.3535	73.624	0.104203	0.0203494	0.25962	19.8685	3.35373	-3.26477	0.0146756	0.0947678	1	0	1	0	1	1	1	1	0	0	0	0	0
55	O00214	lightyellow	110.303	54.7829	55.52	0.125361	0.014841	-0.466326	16.4898	-1.54663	-5.76416	0.171999	0.363855	0	0	1	0	1	1	1	1	0	1	0	0	0
56	O00217	salmon	55.5599	27.212	28.3479	0.130827	0.00714053	-0.17613	24.9152	-1.93592	-5.24536	0.100033	0.265346	0	0	1	0	0	0	0	1	0	0	0	0	0
57	O00231	lightyellow	21.345	10.2061	11.1389	0.023355	0.00297753	0.10467	21.0157	1.62535	-5.66232	0.153764	0.339439	0	0	1	0	0	0	0	1	1	0	0	0	0
58	O00232	lightyellow	35.068	14.7572	20.3108	0.0337693	0.00542925	0.0457478	21.2432	0.721391	-6.63815	0.497038	0.678192	0	0	1	0	0	0	0	1	1	0	0	0	0
59	O00233	darkred	75.8989	21.73	54.1688	0.0272306	0.0160263	-0.0233912	17.2803	-0.127267	-6.91621	0.902812	0.945825	0	0	0	0	1	0	1	1	0	1	0	0	0
60	O00258	blue	55.7206	3.63013	52.0904	0.0806696	0.0126035	0.0447169	20.7972	0.503537	-6.78246	0.632144	0.776855	0	0	0	0	0	0	0	0	0	0	0	0	0
61	O00264	lightyellow	43.4954	13.5183	29.9771	0.0309343	0.00801311	-0.310322	23.5637	-1.75954	-5.4852	0.128053	0.305037	0	0	1	0	0	0	0	1	0	0	0	0	0
62	O00267	green	102.216	68.9868	33.2293	0.119148	0.00923292	-0.0375352	18.2134	-0.390498	-6.83887	0.709272	0.828443	0	0	1	0	0	0	0	1	1	0	0	0	1
63	O00291	green	61.4591	40.9383	20.5207	0.0707052	0.00570178	-0.0737656	20.9487	-0.907116	-6.48128	0.398355	0.596961	0	0	1	0	0	0	0	1	0	0	0	0	0
64	O00292	royalblue	11.3127	5.72499	5.58766	0.00800698	0.00161353	-0.506154	17.4222	-1.17077	-6.21355	0.285289	0.488558	0	0	0	0	1	1	1	1	0	1	0	0	0
65	O00299	darkred	129.491	89.7961	39.6953	0.112526	0.0117442	0.146612	20.6103	1.72742	-5.5276	0.133423	0.312391	0	0	0	0	0	0	0	1	0	1	0	0	0
66	O00303	lightyellow	109.685	66.9963	42.6889	0.15331	0.0114111	-0.116358	20.9182	-1.05506	-6.3367	0.331295	0.53053	0	0	1	0	0	0	0	1	1	0	0	0	1
67	O00330	darkgreen	21.0769	14.9595	6.11747	0.0267133	0.00169084	0.0615555	23.898	0.731827	-6.62984	0.49132	0.673937	0	0	1	0	0	0	0	1	0	1	0	0	0
68	O00399	darkred	14.9735	8.02053	6.953	0.0100508	0.0020571	0.276645	18.9275	2.13355	-4.97107	0.0759759	0.228037	0	0	0	0	0	1	1	1	0	1	0	0	0
69	O00400	royalblue	54.8701	44.2106	10.6596	0.0618329	0.00307813	-0.0243044	21.2545	-0.14177	-6.91397	0.891818	0.938963	0	0	0	0	0	0	0	1	0	1	0	0	0
70	O00410	darkred	7.75186	4.1482	3.60366	0.00519824	0.00106617	0.0106287	22.1679	0.12171	-6.91701	0.907025	0.946795	0	0	0	0	0	0	0	1	1	0	0	0	0
71	O00411	lightyellow	99.7472	51.6356	48.1116	0.118159	0.0128606	-0.60347	22.6903	-2.91916	-3.86731	0.0260857	0.125432	1	0	1	0	0	0	0	1	0	1	0	1	0
72	O00422	green	7.95281	2.23758	5.71523	0.00386456	0.00158801	-0.035126	22.4417	-0.469698	-6.80081	0.654702	0.794005	0	0	1	0	0	0	0	1	0	1	0	0	1
73	O00425	darkred	161.264	91.9073	69.3565	0.115172	0.0205197	0.0182117	22.2291	0.200668	-6.9024	0.847468	0.908576	0	0	0	0	0	1	1	1	1	0	0	0	0
74	O00429	darkred	155.395	112.285	43.1105	0.140708	0.0127546	0.231195	19.3207	2.04621	-5.09271	0.0857423	0.243034	0	0	0	0	0	0	0	1	0	1	0	0	0
75	O00442	darkgreen	46.8788	34.2141	12.6647	0.0610967	0.00350047	0.58936	17.2322	4.13394	-2.26978	0.00583694	0.0584814	1	0	1	0	0	0	0	1	0	1	0	0	0
76	O00443	midnightblue	39.7586	9.64045	30.1182	0.0413753	0.00763452	1.07782	15.5661	5.20167	-1.05608	0.00189943	0.0395879	1	1	1	0	0	0	0	1	0	1	0	0	0
77	O00461	lightyellow	84.2263	36.6765	47.5498	0.0839279	0.0127104	-0.273909	18.7402	-2.91935	-3.86047	0.0257534	0.124103	1	0	1	0	0	0	0	1	0	1	0	0	0
78	O00462	darkred	143.083	89.4938	53.5894	0.112148	0.0158548	0.0326101	21.6486	0.307319	-6.87153	0.768799	0.861171	0	0	0	0	0	0	0	1	0	1	0	0	0
79	O00468	darkgreen	9.50677	3.35391	6.15286	0.00598913	0.00170062	0.205789	24.1659	1.95667	-5.21698	0.0972494	0.261123	0	0	1	0	1	1	1	1	0	1	0	0	1
80	O00469	darkgreen	74.9409	11.7395	63.2013	0.0209634	0.0174686	-0.0381934	18.3271	-0.197855	-6.90305	0.849573	0.910133	0	0	1	0	0	0	0	1	0	1	0	0	0
81	O00470	green	38.2152	27.0969	11.1183	0.0467995	0.00308927	-1.7127	11.7845	-5.41003	-0.830092	0.00153497	0.0362322	1	1	1	0	0	0	0	1	1	0	0	0	0
82	O00471	darkred	74.6999	59.2771	15.4228	0.0742821	0.00456295	0.172426	18.3062	1.35382	-6.00301	0.223621	0.423713	0	0	0	0	0	0	0	1	1	0	0	0	0
83	O00479	salmon	120.607	32.6543	87.9529	0.156992	0.0221544	-1.57776	18.2261	-5.03428	-1.23566	0.00224381	0.0416651	1	1	1	0	0	0	0	1	0	0	0	0	0
84	O00483	green	25.3555	17.9957	7.3598	0.0310807	0.00204496	-0.19329	22.5106	-2.29699	-4.74086	0.0604629	0.200448	0	0	1	0	0	0	0	1	0	1	0	0	0
85	O00487	lightgreen	24.502	2.79505	21.7069	0.0106681	0.00554313	0.00686488	21.6423	0.113668	-6.91811	0.913104	0.950647	0	0	0	0	0	0	0	1	1	0	0	0	0
86	O00505	darkred	169.609	121.928	47.6807	0.152792	0.0141067	0.116723	18.2705	0.926339	-6.46315	0.389317	0.589977	0	0	0	0	0	0	0	1	1	0	0	0	0
87	O00506	darkred	26.6184	18.7719	7.84646	0.0235237	0.00232144	0.00171522	16.1498	0.0104171	-6.92547	0.992019	0.995354	0	0	0	0	0	0	0	1	0	1	0	0	1
88	O00541	green	180.695	114.511	66.1839	0.197774	0.0183895	-1.03259	20.2052	-9.47468	2.40286	7.04e-05	0.00891307	1	1	1	0	0	0	0	1	0	0	0	0	0
89	O00562	royalblue	20.3439	10.2509	10.093	0.0143369	0.00291452	0.484674	19.9159	2.08806	-5.03466	0.08095	0.234908	0	0	0	0	0	0	0	1	0	1	0	0	0
90	O00567	midnightblue	67.7255	34.4421	33.2834	0.14782	0.00843685	0.464994	21.7761	4.67951	-1.63008	0.00323412	0.048086	1	1	1	1	0	1	1	1	0	0	0	0	1
91	O00571	lightyellow	156.293	101.459	54.8345	0.232171	0.0146577	-0.503618	22.306	-3.11337	-3.59975	0.020253	0.110691	1	0	1	1	0	0	0	1	1	0	0	0	0
92	O00592	blue	32.8521	7.60181	25.2503	0.168929	0.00610943	0.714216	30.912	1.30936	-6.05574	0.237464	0.436868	0	0	0	1	1	1	1	1	0	1	0	0	0
93	O00622	lightgreen	18.1956	5.56127	12.6343	0.0212262	0.00322633	-0.137758	22.0464	-0.301243	-6.87362	0.773212	0.863764	0	0	0	0	1	1	1	0	0	0	0	0	0
94	O00623	midnightblue	51.8938	20.83	31.0637	0.0893993	0.0078742	0.407658	16.9964	3.15711	-3.53177	0.0188664	0.106807	1	0	1	0	0	0	0	1	0	1	0	0	0
95	O00625	darkgreen	69.9634	48.2648	21.6986	0.0861871	0.0059974	0.821228	15.9625	3.66863	-2.86002	0.0101279	0.0802925	1	0	1	0	0	0	0	1	0	1	0	0	0
96	O00629	darkred	163.992	110.818	53.1747	0.138869	0.0157322	0.207302	20.1518	2.4888	-4.46684	0.0460849	0.168897	1	0	0	0	0	0	0	1	1	0	0	0	0
97	O00743	darkred	167.281	133.928	33.3532	0.16783	0.00986781	0.197786	17.3569	1.34407	-6.01465	0.226609	0.426282	0	0	0	1	0	0	0	1	0	0	0	0	0
98	O00746	darkred	170.892	135.643	35.2492	0.169979	0.0104288	0.139272	19.1443	0.494919	-6.78716	0.637938	0.781358	0	0	0	1	0	0	0	1	0	1	0	0	0
99	O00754	darkgreen	57.5174	38.5179	18.9995	0.0687819	0.00525139	0.421788	20.583	6.37565	0.128806	0.00062204	0.0239333	1	1	1	0	0	0	0	1	0	1	0	0	0
100	O00764	darkred	88.4959	73.055	15.4409	0.0915476	0.00456831	0.272179	16.7938	0.823037	-6.55551	0.441399	0.63178	0	0	0	0	0	0	0	1	0	0	1	0	0
101	O00767	darkred	122.965	75.5062	47.4591	0.0946193	0.0140412	-0.0119512	18.8706	-0.0397999	-6.92462	0.969521	0.981938	0	0	0	0	0	0	0	1	1	0	0	0	1
102	O14494	lightyellow	50.3418	16.6097	33.7322	0.0380084	0.00901688	-0.2741	22.618	-3.01148	-3.73964	0.0231135	0.118489	1	0	1	0	0	0	0	0	0	0	0	0	0
103	O14497	green	128.749	115.031	13.7181	0.198671	0.00381165	-0.269858	19.3447	-2.50611	-4.44508	0.0452915	0.167002	1	0	1	0	0	0	0	1	1	0	0	0	1
104	O14521	darkred	42.0297	30.1942	11.8356	0.0378373	0.00350164	0.0748328	19.9197	0.529328	-6.76769	0.615238	0.765702	0	0	0	0	0	0	0	1	0	0	1	0	0
105	O14523	midnightblue	44.557	8.56727	35.9897	0.0367694	0.00912287	0.63725	20.1103	3.78493	-2.71054	0.00881185	0.0731584	1	0	1	0	1	1	1	1	1	0	0	0	0
106	O14531	darkgreen	64.373	49.9853	14.3877	0.0892594	0.0039767	0.623866	17.8855	5.74124	-0.475014	0.00109476	0.0302908	1	1	1	0	0	0	0	1	0	1	0	0	0
107	O14548	royalblue	85.9015	78.9811	6.92041	0.110463	0.00199838	0.284307	21.1792	1.61547	-5.67547	0.156414	0.34254	0	0	0	0	0	0	0	1	0	1	0	0	0
108	O14556	darkred	4.99467	3.08557	1.9091	0.00386663	0.00056482	-0.146032	14.8567	-0.37838	-6.84399	0.717939	0.834831	0	0	0	0	0	0	0	1	0	1	0	0	0
109	O14561	brown	4.12844	1.00941	3.11903	0.0206002	0.0007554	0.403912	17.2964	1.50667	-5.81488	0.181704	0.376381	0	0	0	0	0	0	0	1	0	0	0	0	0
110	O14576	darkgreen	24.6829	11.9807	12.7022	0.0213941	0.00351083	0.772705	14.496	3.08021	-3.64515	0.0211392	0.113252	1	0	1	0	0	0	0	1	0	1	0	0	0
111	O14579	salmon	119.788	55.1611	64.627	0.265198	0.0162788	-0.482734	18.0566	-2.38069	-4.62331	0.0539416	0.18765	0	0	1	1	0	0	0	1	0	0	0	0	0
112	O14617	darkgreen	66.675	35.3906	31.2844	0.0631974	0.00864688	0.376594	19.1311	4.15868	-2.22782	0.00557885	0.0573882	1	0	1	0	0	0	0	1	1	0	0	0	0
113	O14618	lightyellow	17.79	7.82505	9.96495	0.0179063	0.00266371	-0.435886	15.4576	-2.07675	-5.05044	0.0822371	0.237019	0	0	1	0	1	1	1	1	0	1	0	0	0
114	O14639	royalblue	68.332	66.1163	2.21572	0.0924703	0.00063983	-0.0643631	23.5508	-0.288792	-6.8778	0.782282	0.869586	0	0	0	0	0	0	0	1	1	0	0	0	0
115	O14647	lightyellow	85.1409	56.2936	28.8473	0.128818	0.00771112	-0.555171	20.2762	-2.9037	-3.88877	0.0266225	0.126607	1	0	1	0	0	0	0	1	1	0	0	1	0
116	O14653	lightyellow	21.5013	7.09843	14.4028	0.0162435	0.00385	0.126412	19.9892	1.23903	-6.13722	0.260649	0.460711	0	0	1	0	0	0	0	1	0	1	0	1	0
117	O14656	midnightblue	20.0246	12.9578	7.0668	0.0556128	0.00179133	0.423974	20.2613	2.96047	-3.81009	0.0247078	0.122621	1	0	1	0	0	0	0	1	0	1	0	0	0
118	O14657	darkgreen	8.84058	6.07315	2.76742	0.0108449	0.0007649	0.45445	18.9102	2.88736	-3.91148	0.027203	0.1269	1	0	1	0	0	0	0	1	0	1	0	0	0
119	O14662	darkgreen	12.9918	6.37749	6.6143	0.0113884	0.00182817	0.305437	20.3921	4.34714	-1.99922	0.00451204	0.0530184	1	0	1	0	1	1	1	1	0	0	0	0	0
120	O14672	royalblue	73.0885	42.847	30.2415	0.0599259	0.00873273	-0.120054	22.497	-1.00349	-6.38875	0.353672	0.553423	0	0	0	0	0	0	0	1	1	0	0	0	1
121	O14678	royalblue	35.2415	21.7584	13.4831	0.0304313	0.00389347	-0.097808	18.8962	-0.375193	-6.84534	0.720188	0.836981	0	0	0	0	0	0	0	1	0	1	0	0	0
122	O14681	royalblue	17.074	14.4025	2.67149	0.0201434	0.00077144	-0.0646137	21.1583	-0.639683	-6.69735	0.545586	0.713223	0	0	0	0	0	0	0	1	0	0	0	0	0
123	O14683	royalblue	31.9616	21.3104	10.6512	0.0298048	0.00307572	-0.081548	26.1976	-0.464667	-6.80327	0.658257	0.795716	0	0	0	0	0	0	0	1	0	0	0	1	0
124	O14734	brown	11.719	3.62811	8.09091	0.074043	0.00195953	0.229728	21.8837	2.43421	-4.54776	0.0501149	0.17911	0	0	0	0	0	0	0	1	0	1	0	0	0
125	O14735	midnightblue	38.6488	21.5463	17.1025	0.0924735	0.00433523	0.364839	21.5684	3.48952	-3.09408	0.0126004	0.0882584	1	0	1	0	0	0	0	1	0	0	0	0	0
126	O14744	darkgreen	117.854	92.0454	25.8087	0.164367	0.00713342	0.488392	18.0017	4.79007	-1.48359	0.00279649	0.045253	1	1	1	1	0	0	0	1	1	0	0	0	1
127	O14763	midnightblue	70.1614	24.8953	45.2662	0.106847	0.0114743	2.01856	22.1139	13.7527	4.48212	7.9e-06	0.00471517	1	1	1	0	1	1	1	1	0	1	0	0	0
128	O14773	darkgreen	28.9277	20.8715	8.0562	0.0372706	0.0022267	0.138247	23.992	1.6776	-5.59401	0.143361	0.326233	0	0	1	0	1	1	1	1	0	1	0	0	0
129	O14776	green	171.599	125.894	45.7053	0.217433	0.0126994	-0.165595	19.8354	-2.21946	-4.84811	0.0669464	0.211476	0	0	1	0	0	0	0	1	1	0	0	0	0
130	O14786	darkgreen	19.1162	8.09628	11.02	0.0144576	0.00304587	0.237563	18.9754	2.64017	-4.25259	0.0374673	0.151135	1	0	1	0	1	1	1	1	1	0	0	0	1
131	O14787	darkred	33.0029	13.2213	19.7816	0.0165681	0.00585255	0.541424	15.659	2.45648	-4.51631	0.0486071	0.175872	1	0	0	0	0	0	0	1	1	0	0	0	0
132	O14798	darkgreen	31.6507	25.5785	6.0722	0.0456759	0.00167833	0.546093	20.2965	1.6475	-5.63367	0.149628	0.334303	0	0	1	0	1	1	1	1	0	1	0	0	0
133	O14807	midnightblue	55.1697	30.3517	24.8181	0.130265	0.00629102	0.214363	20.7781	2.19629	-4.88275	0.0695536	0.215575	0	0	1	1	0	0	0	1	1	0	0	1	0
134	O14817	darkgreen	27.09	19.8649	7.22507	0.035473	0.00199698	1.22799	20.6002	3.26065	-3.39962	0.0167762	0.101047	1	0	1	0	0	0	0	1	0	1	0	0	0
135	O14818	brown	13.9861	3.52377	10.4624	0.0719136	0.00253387	0.113515	21.2939	1.85394	-5.35676	0.111733	0.282579	0	0	0	0	0	0	0	1	1	0	0	0	0
136	O14828	lightyellow	31.6019	14.4703	17.1316	0.0331128	0.0045794	-0.0253135	22.5945	-0.4534	-6.80919	0.665744	0.799046	0	0	1	0	1	1	1	1	0	1	0	0	0
137	O14841	darkred	9.9133	7.64053	2.27277	0.00957459	0.00067242	-0.0671021	12.693	-0.115543	-6.91785	0.911717	0.950007	0	0	0	0	1	1	1	1	0	1	0	0	0
138	O14874	darkred	5.68842	3.55328	2.13514	0.00445273	0.0006317	0.0261151	20.6109	0.213216	-6.89943	0.83809	0.902825	0	0	0	0	0	0	0	1	0	1	0	0	0
139	O14880	darkred	79.5301	44.486	35.0441	0.0557469	0.0103681	0.112859	27.4479	0.551253	-6.75467	0.60101	0.752804	0	0	0	0	0	0	0	1	0	1	0	0	0
140	O14893	darkred	15.0987	2.596	12.5027	0.00325313	0.00369904	-0.278106	16.9734	-0.753742	-6.6126	0.479015	0.663636	0	0	0	0	0	0	0	1	0	1	0	0	0
141	O14907	lightgreen	14.774	6.09053	8.68343	0.0232463	0.00221742	0.349781	15.6459	1.99505	-5.16351	0.0920194	0.252815	0	0	0	0	0	0	0	1	0	1	0	0	0
142	O14908	lightgreen	26.6993	5.51574	21.1836	0.0210525	0.00540949	-0.273153	19.2166	-1.08847	-6.30201	0.317419	0.521091	0	0	0	0	0	0	0	1	0	1	0	0	0
143	O14910	lightyellow	113.797	23.4157	90.3812	0.0535828	0.0241597	-0.248732	19.3306	-2.60527	-4.30192	0.0392905	0.155157	1	0	1	0	0	0	0	1	0	1	0	0	0
144	O14925	lightyellow	119.198	73.8345	45.3633	0.168958	0.012126	-0.178772	23.1272	-2.58379	-4.33231	0.0404593	0.156868	1	0	1	0	0	0	0	1	0	1	0	0	0
145	O14929	darkgreen	65.1125	55.3073	9.80515	0.0987631	0.0027101	0.789407	15.0896	3.85882	-2.61459	0.00804967	0.0698146	1	0	1	0	0	0	0	1	0	0	0	0	0
146	O14936	darkred	147.885	112.565	35.3197	0.141059	0.0104496	0.225098	20.0512	2.68362	-4.19124	0.0353218	0.147074	1	0	0	0	0	0	0	1	1	0	0	0	0
147	O14949	lightyellow	17.4406	4.33243	13.1081	0.00991402	0.00350391	-0.136645	21.6741	-0.734183	-6.62797	0.490024	0.673455	0	0	1	0	0	0	0	1	0	1	0	0	0
148	O14950	salmon	77.6483	38.1489	39.4993	0.183408	0.00994946	-0.578373	23.7244	-2.26168	-4.79114	0.0635836	0.206412	0	0	1	0	0	0	0	1	0	0	0	0	0
149	O14957	darkred	10.2104	2.3304	7.88004	0.0029203	0.00233137	-0.0582337	17.0092	-0.309627	-6.87072	0.767126	0.86105	0	0	0	0	0	0	0	1	0	1	0	0	0
150	O14958	darkgreen	79.3707	19.8875	59.4832	0.0355135	0.0164409	0.204894	28.3595	0.726196	-6.63414	0.494569	0.676194	0	0	1	0	0	0	0	1	0	1	0	1	0
151	O14964	grey	108.518	15.7862	92.7316	0.148927	0.022773	0.227202	20.7882	2.3238	-4.7032	0.0582857	0.196702	0	0	0	0	0	1	1	1	0	1	0	0	0
152	O14967	royalblue	84.5867	82.2277	2.35897	0.115004	0.00068119	0.199574	18.7556	0.88435	-6.50167	0.409932	0.607064	0	0	0	1	1	1	1	1	0	1	0	0	0
153	O14974	royalblue	11.7348	8.69703	3.03776	0.0121637	0.00087721	0.164625	21.1242	2.23896	-4.82059	0.0651495	0.208674	0	0	0	0	0	1	1	1	1	0	0	0	0
154	O14976	midnightblue	11.4118	2.945	8.46679	0.0126395	0.00214621	1.09131	15.9094	2.76808	-4.07785	0.0318743	0.139195	1	0	1	0	0	0	0	1	0	1	0	0	0
155	O14979	green	116.976	98.9084	18.0672	0.170826	0.00502007	-0.263811	22.0825	-4.0984	-2.3021	0.0059774	0.0593464	1	0	1	0	0	0	0	1	0	1	0	0	0
156	O14980	magenta	112.361	26.5924	85.7687	0.206143	0.0211827	0.0925935	18.9102	0.877428	-6.50813	0.413191	0.609789	0	0	0	0	0	0	0	1	1	0	1	0	0
157	O14983	midnightblue	3.99143	2.05142	1.94	0.00880439	0.00049176	0.320071	19.0617	1.17068	-6.21365	0.285323	0.488558	0	0	1	0	0	0	0	1	0	1	1	0	0
158	O15020	darkred	4.9098	1.59578	3.31402	0.00199972	0.00098048	0.138267	20.1474	0.524955	-6.77023	0.618098	0.768575	0	0	0	0	0	0	0	1	0	1	0	0	0
159	O15027	darkred	46.2234	37.8415	8.38186	0.0474205	0.00247984	0.193094	18.8835	1.7849	-5.45086	0.123404	0.299582	0	0	0	0	0	0	0	1	0	0	0	0	0
160	O15031	royalblue	73.73	68.6233	5.10665	0.0959767	0.00147463	0.0893573	21.6086	0.690687	-6.66092	0.515114	0.693346	0	0	0	0	1	1	1	1	1	0	0	0	0
161	O15042	green	61.9957	49.9576	12.0381	0.0862825	0.00334484	-0.0762161	20.3591	-1.07253	-6.31904	0.323561	0.525803	0	0	1	0	0	0	0	1	1	0	0	0	0
162	O15061	magenta	65.8269	17.4886	48.3383	0.135571	0.0119383	0.17153	18.8208	0.827429	-6.55175	0.439088	0.630868	0	0	0	0	0	0	0	1	0	1	0	0	0
163	O15067	darkgreen	69.3868	55.7315	13.6553	0.0995205	0.00377428	0.479411	15.3449	2.97539	-3.78248	0.0239152	0.121112	1	0	1	0	0	0	0	1	0	1	0	0	0
164	O15085	salmon	79.7225	21.4634	58.2591	0.103189	0.0146748	-0.603589	14.6554	-3.47378	-3.10418	0.0126246	0.0882584	1	0	1	0	0	0	0	1	1	0	0	0	0
165	O15091	salmon	66.9887	19.9759	47.0128	0.096038	0.011842	-0.138643	22.4912	-1.20931	-6.17073	0.271218	0.473329	0	0	1	0	0	0	0	0	0	0	0	0	1
166	O15118	green	78.9444	45.7021	33.2424	0.0789327	0.00923656	-0.08409	21.9524	-1.1645	-6.2208	0.287191	0.490488	0	0	1	0	0	0	0	1	0	1	0	1	0
167	O15120	yellow	9.69514	5.22311	4.47203	0.0916335	0.00108518	0.358067	19.7102	1.30192	-6.06446	0.239838	0.43889	0	0	0	0	0	0	0	1	0	1	0	0	1
168	O15121	lightyellow	140.161	92.212	47.9492	0.211011	0.0128172	-0.462117	20.6616	-3.77428	-2.72414	0.00892408	0.0734537	1	0	1	1	0	0	0	1	0	0	0	0	0
169	O15126	darkred	6.52321	2.26089	4.26231	0.0028332	0.00126104	0.17913	20.5573	2.78587	-4.04729	0.0307723	0.136834	1	0	0	0	0	0	0	1	1	0	0	0	0
170	O15127	magenta	64.0257	13.7032	50.3226	0.106226	0.0124284	-0.120419	22.683	-0.878942	-6.50654	0.412639	0.609476	0	0	0	0	0	0	0	1	0	0	0	0	0
171	O15143	darkgreen	47.156	32.6686	14.4874	0.0583368	0.00400426	0.373436	20.4565	4.61591	-1.68273	0.00336396	0.0484487	1	1	1	0	0	0	0	1	0	1	0	0	1
172	O15144	midnightblue	60.4481	18.4402	42.0079	0.0791425	0.0106484	0.321647	21.4216	4.33102	-2.01855	0.00459374	0.0532148	1	0	1	0	0	0	0	1	1	0	0	0	1
173	O15145	royalblue	29.9907	25.6074	4.38328	0.0358145	0.00126575	0.570398	19.5791	4.82377	-1.4674	0.00278157	0.045253	1	1	0	0	0	0	0	1	0	0	0	0	1
174	O15155	green	61.3995	29.5147	31.8848	0.0509753	0.00885935	-0.465127	18.342	-1.81226	-5.41424	0.11898	0.294314	0	0	1	0	0	0	0	1	0	1	0	0	1
175	O15160	green	146.952	105.32	41.6318	0.1819	0.0115676	-0.374826	19.7849	-4.03098	-2.38703	0.00647258	0.0620905	1	0	1	0	0	0	0	1	0	1	0	0	0
176	O15164	green	124.005	98.5845	25.421	0.170267	0.00706335	-0.28342	17.6188	-2.93241	-3.84226	0.0253117	0.123323	1	0	1	0	0	1	1	1	1	0	0	0	0
177	O15173	royalblue	74.1152	53.2592	20.856	0.0744884	0.00602252	-0.294896	23.2792	-1.53271	-5.78189	0.175323	0.368089	0	0	0	0	0	0	0	1	0	0	0	0	0
178	O15228	royalblue	42.1529	38.1556	3.99733	0.0533644	0.0011543	0.134429	20.5789	1.49904	-5.82448	0.183383	0.378854	0	0	0	0	0	0	0	1	0	0	0	0	0
179	O15230	lightyellow	103.565	59.8066	43.7585	0.136857	0.011697	-0.303348	23.3677	-2.50242	-4.45147	0.0456459	0.16773	1	0	1	0	0	0	0	1	0	1	0	0	0
180	O15235	darkred	35.491	24.8155	10.6755	0.0310972	0.00315842	-0.0468002	22.6289	-0.445232	-6.81313	0.671482	0.802475	0	0	0	0	0	0	0	1	0	1	0	0	0
181	O15239	yellow	6.11312	2.24112	3.87201	0.0393178	0.00093958	-0.0872318	19.3208	-0.42633	-6.82233	0.68447	0.811774	0	0	0	0	0	0	0	1	0	0	0	0	0
182	O15243	darkred	7.10988	2.54703	4.56285	0.00319176	0.00134996	0.207999	20.0696	1.10623	-6.28329	0.310244	0.51284	0	0	0	0	0	0	0	1	0	0	0	0	0
183	O15254	darkgreen	39.7547	14.4098	25.3449	0.0257318	0.00700523	-0.0619828	26.3831	-0.403899	-6.83277	0.700035	0.821327	0	0	1	0	0	0	0	1	0	1	0	0	0
184	O15258	darkred	11.7429	4.68207	7.06086	0.00586726	0.00208901	0.0881917	23.0779	1.47281	-5.85741	0.189812	0.385202	0	0	0	0	0	0	0	1	0	0	0	0	0
185	O15260	midnightblue	34.7231	13.6356	21.0875	0.0585219	0.00534536	0.380342	24.9112	3.30522	-3.33958	0.0158569	0.0986911	1	0	1	0	0	0	0	1	0	0	0	0	0
186	O15269	green	55.6939	22.8541	32.8398	0.0394716	0.0091247	-0.143227	21.5309	-1.04891	-6.343	0.333902	0.532459	0	0	1	0	1	1	1	1	0	1	0	0	0
187	O15270	green	158.123	121.317	36.8065	0.209528	0.0102269	-0.459106	20.4081	-3.99811	-2.44183	0.0068643	0.0634492	1	0	1	0	0	0	0	1	0	0	0	0	0
188	O15273	grey	131.052	12.9025	118.149	0.121722	0.029015	0.94836	10.3985	1.93346	-5.24892	0.100454	0.265462	0	0	0	0	0	0	0	1	0	0	0	0	1
189	O15294	green	146.496	63.1836	83.3119	0.109125	0.0231486	-0.455537	18.2821	-3.20347	-3.47701	0.018042	0.104794	1	0	1	0	0	1	1	1	1	0	0	0	0
190	O15321	blue	19.0214	2.63228	16.3892	0.0584951	0.00396544	-0.0887356	21.7508	-0.603249	-6.72188	0.568032	0.729329	0	0	0	0	0	0	0	1	0	1	0	0	0
191	O15327	darkred	30.1576	23.5472	6.61036	0.0295078	0.00195573	0.0499758	14.5	0.273172	-6.88285	0.793619	0.876948	0	0	0	0	0	0	0	1	0	0	0	1	0
192	O15344	royalblue	88.5669	86.645	1.92193	0.121182	0.00055499	0.0278051	17.7959	0.0492234	-6.92414	0.96231	0.977518	0	0	0	1	0	0	0	1	1	0	0	0	0
193	O15347	lightgreen	19.7658	11.4526	8.31325	0.0437121	0.00212289	-0.118151	16.4038	-0.338905	-6.85996	0.746018	0.849977	0	0	0	0	0	0	0	1	0	0	0	0	0
194	O15355	midnightblue	38.4232	16.7979	21.6253	0.0720939	0.00548169	0.541768	16.3886	4.69693	-1.58952	0.00308529	0.0465355	1	1	1	0	0	0	0	1	1	0	0	1	0
195	O15357	darkgreen	26.7106	19.1516	7.55909	0.0341992	0.0020893	0.363938	16.2117	3.00645	-3.73938	0.0229576	0.118124	1	0	1	0	0	1	1	1	0	1	0	0	0
196	O15371	lightyellow	154.55	100.38	54.1706	0.229702	0.0144803	-0.237531	20.11	-2.13573	-4.96803	0.0757458	0.22796	0	0	1	1	0	0	0	1	1	0	0	0	1
197	O15372	lightyellow	153.977	101.937	52.0398	0.233265	0.0139107	-0.394356	19.3368	-2.83435	-3.98527	0.0291812	0.131947	1	0	1	1	0	0	0	1	0	1	0	1	0
198	O15379	green	147.638	115.484	32.1545	0.199454	0.00893428	-0.735689	17.7191	-6.83717	0.536914	0.00042339	0.019627	1	1	1	0	0	0	0	1	0	0	1	0	1
199	O15382	royalblue	56.6301	22.9754	33.6547	0.0321335	0.00971836	0.155564	23.5295	1.76548	-5.47724	0.126998	0.303719	0	0	0	0	0	0	0	1	0	1	0	0	0
200	O15400	lightyellow	109.683	66.5144	43.169	0.152207	0.0115394	-0.10663	22.9934	-1.69348	-5.5727	0.139852	0.320359	0	0	1	0	1	1	1	1	0	1	0	0	0
201	O15427	magenta	32.5266	11.8578	20.6688	0.0919206	0.00510467	0.00812089	18.6044	0.0430446	-6.92446	0.967037	0.980175	0	0	0	0	0	0	0	1	0	1	0	0	0
202	O15431	darkgreen	3.33083	1.543	1.78784	0.00275535	0.00049415	0.092925	20.9744	1.21098	-6.16919	0.270162	0.471746	0	0	1	0	0	0	0	1	0	1	0	0	0
203	O15439	royalblue	14.3068	10.7459	3.56094	0.0150292	0.00102828	0.0431718	22.0983	0.313964	-6.86918	0.763985	0.860359	0	0	0	0	0	0	0	1	0	1	0	0	0
204	O15440	midnightblue	3.08159	0.973024	2.10857	0.00417607	0.00053449	0.0496243	17.2874	0.365153	-6.84956	0.727258	0.839824	0	0	1	0	0	0	0	1	0	1	0	0	0
205	O15446	green	120.698	86.8544	33.8432	0.150008	0.00940351	-0.76923	21.4222	-2.53904	-4.39981	0.0434214	0.162996	1	0	1	0	0	0	0	0	0	0	0	0	0
206	O15460	lightyellow	115.48	71.9613	43.5186	0.164671	0.0116329	-0.259345	22.949	-2.1997	-4.87831	0.069295	0.215107	0	0	1	0	0	0	0	1	0	1	0	1	0
207	O15498	midnightblue	30.8888	18.8704	12.0184	0.0809887	0.0030465	0.295291	19.3693	2.10801	-5.0068	0.078729	0.231315	0	0	1	0	0	0	0	1	0	0	0	0	0
208	O15530	royalblue	9.02982	6.01819	3.01163	0.00841704	0.00086966	0.0608134	17.1203	0.195583	-6.90356	0.851275	0.910788	0	0	0	0	0	0	0	1	1	0	0	0	0
209	O15533	royalblue	24.5469	20.6623	3.88467	0.0288983	0.00112177	0.110232	22.4247	1.15575	-6.23001	0.29094	0.491527	0	0	0	0	0	0	0	1	0	1	0	0	1
210	O43143	green	153.716	126.131	27.5849	0.217843	0.0076646	-0.175064	21.1776	-2.65582	-4.23048	0.0366789	0.149799	1	0	1	0	0	0	0	1	1	0	0	0	0
211	O43148	green	153.079	116.533	36.5455	0.201267	0.0101544	-0.222586	19.0678	-3.02623	-3.71199	0.0223696	0.116324	1	0	1	0	0	0	0	1	0	1	0	0	1
212	O43150	royalblue	25.4312	21.9513	3.47983	0.0307011	0.00100486	0.526927	20.1687	2.19206	-4.88905	0.0700355	0.216665	0	0	0	0	0	0	0	1	1	0	0	0	0
213	O43155	green	160.076	72.1226	87.953	0.124564	0.0244382	-0.388979	20.3449	-5.14661	-1.09018	0.00194091	0.0395879	1	1	1	0	1	1	1	1	0	0	0	0	0
214	O43157	royalblue	29.1129	22.1507	6.96223	0.03098	0.00201046	0.56714	21.1539	3.90736	-2.55538	0.0076279	0.0678766	1	0	0	0	0	0	0	1	0	1	0	0	0
215	O43159	green	198.428	139.587	58.841	0.241083	0.0163493	-1.03114	18.5346	-10.4245	3.01431	3.77e-05	0.00664004	1	1	1	0	0	0	0	1	0	1	0	0	0
216	O43169	lightgreen	30.4179	14.0622	16.3557	0.0536726	0.00417663	-0.169144	22.3761	-1.25252	-6.12172	0.256156	0.456384	0	0	0	1	0	0	0	1	0	1	0	1	0
217	O43172	green	82.1228	60.3719	21.7509	0.104269	0.0060436	0.00710696	20.0117	0.0927931	-6.92058	0.929003	0.958364	0	0	1	0	0	0	0	1	1	0	0	0	0
218	O43175	darkred	170.655	143.071	27.5844	0.179287	0.00816105	0.171235	19.063	0.512474	-6.77738	0.626301	0.773117	0	0	0	1	0	0	0	1	0	1	0	0	0
219	O43181	darkred	43.7484	29.0829	14.6654	0.0364448	0.00433889	0.12944	21.671	1.97679	-5.18783	0.094044	0.25664	0	0	0	0	0	0	0	1	0	1	0	0	0
220	O43237	royalblue	19.6147	15.981	3.63367	0.022351	0.00104928	0.22927	14.4089	1.06698	-6.32452	0.326161	0.527184	0	0	0	0	0	0	0	1	1	0	0	0	0
221	O43242	darkgreen	57.2441	43.2809	13.9632	0.0772874	0.00385937	0.153802	21.2724	2.59375	-4.31822	0.0399131	0.156294	1	0	1	0	0	0	0	1	1	0	0	0	0
222	O43251	green	152.924	125.288	27.6365	0.216386	0.00767893	-0.513519	19.7206	-3.87334	-2.59827	0.00793809	0.0693836	1	0	1	0	0	0	0	1	1	0	0	0	0
223	O43264	royalblue	53.5846	45.0388	8.54577	0.0629913	0.00246774	0.156671	19.5395	1.33941	-6.02019	0.228077	0.427933	0	0	0	0	0	0	0	1	0	1	0	0	0
224	O43290	green	77.3801	34.6252	42.755	0.0598017	0.0118797	-0.090962	20.7775	-1.03124	-6.36114	0.341308	0.541581	0	0	1	0	0	0	0	1	0	0	0	0	0
225	O43291	royalblue	53.6158	44.9319	8.68387	0.0628419	0.00250762	0.458073	22.6792	1.34515	-6.01335	0.226323	0.42595	0	0	0	0	1	1	1	1	0	1	0	0	0
226	O43292	darkgreen	40.9235	28.5166	12.4068	0.0509226	0.00342919	0.173709	21.6307	2.89981	-3.88772	0.0264294	0.126197	1	0	1	0	0	0	0	1	0	1	0	0	0
227	O43293	salmon	104.664	22.7372	81.9271	0.109313	0.0206366	-0.248913	19.7761	-3.38132	-3.22769	0.0141738	0.0928185	1	0	1	0	0	0	0	1	0	1	0	0	0
228	O43294	blue	16.373	3.71904	12.654	0.0826453	0.00306169	0.0749929	19.6048	0.653986	-6.68738	0.536928	0.706992	0	0	0	0	0	0	0	1	0	1	0	0	0
229	O43306	royalblue	50.085	36.1516	13.9333	0.0505617	0.00402348	-0.0403973	22.0399	-0.258992	-6.88709	0.804141	0.882163	0	0	0	0	0	0	0	1	0	1	0	0	0
230	O43318	darkred	32.4976	16.5474	15.9502	0.0207361	0.00471899	-0.0914591	14.3806	-0.305399	-6.87219	0.770193	0.862005	0	0	0	0	0	0	0	1	1	0	0	0	0
231	O43324	lightyellow	51.4742	22.7771	28.6971	0.0521214	0.00767097	-0.179461	17.4524	-0.964961	-6.42642	0.371165	0.570959	0	0	1	0	0	0	0	1	0	1	0	0	0
232	O43390	green	178.686	144.412	34.2745	0.249416	0.00952335	-0.253973	23.3284	-4.44942	-1.87746	0.00403001	0.0502408	1	0	1	1	0	0	0	1	1	0	0	0	0
233	O43395	green	94.548	61.6979	32.8501	0.106559	0.00912756	-0.285544	19.1402	-1.61064	-5.68174	0.157462	0.343718	0	0	1	0	0	0	0	1	1	0	0	0	0
234	O43396	darkred	119.555	93.4658	26.0893	0.117125	0.00771872	0.0593617	20.4895	0.712997	-6.64454	0.501866	0.681885	0	0	0	0	0	1	1	1	0	0	0	0	0
235	O43399	royalblue	30.2928	20.0866	10.2061	0.0280932	0.00294719	-0.144824	16.7064	-0.54418	-6.75892	0.605579	0.75616	0	0	0	0	0	1	1	1	0	1	0	0	0
236	O43402	lightgreen	20.5285	8.58936	11.9391	0.0327838	0.00304881	0.0103958	22.3229	0.178364	-6.90727	0.86414	0.919841	0	0	0	0	0	0	0	1	0	0	0	0	0
237	O43414	darkred	103.647	63.2207	40.4267	0.079224	0.0119606	0.0895847	16.4909	0.45942	-6.80597	0.661815	0.797639	0	0	0	0	0	0	0	1	0	1	0	0	0
238	O43432	lightgreen	37.9468	4.80365	33.1432	0.0183346	0.00846352	0.189256	14.7629	0.990116	-6.40218	0.359434	0.559658	0	0	0	0	1	1	1	1	1	0	0	0	0
239	O43447	green	63.0099	36.296	26.7138	0.0626875	0.00742257	-0.259598	20.2916	-3.54373	-3.01153	0.0115762	0.0847522	1	0	1	0	0	0	0	1	0	1	0	0	0
240	O43464	darkgreen	9.41263	5.58225	3.83038	0.00996831	0.0010587	0.0605158	22.7899	0.720991	-6.63819	0.497504	0.678386	0	0	1	0	0	1	1	1	0	1	0	0	0
241	O43488	darkgreen	93.5864	72.4546	21.1318	0.129383	0.00584074	0.337776	19.2142	4.32771	-2.02254	0.00461076	0.0532148	1	0	1	1	0	0	0	1	0	1	0	0	0
242	O43491	darkred	95.9492	75.6882	20.261	0.0948474	0.00599438	0.276736	17.2048	0.765901	-6.60288	0.472258	0.659142	0	0	0	0	0	0	0	1	1	0	0	0	0
243	O43493	royalblue	43.342	15.1574	28.1846	0.0211992	0.00813877	-0.0234778	19.8924	-0.125447	-6.91648	0.904193	0.9461	0	0	0	0	1	1	1	1	0	1	0	0	0
244	O43504	royalblue	19.4637	9.14705	10.3167	0.0127931	0.00297912	-0.234844	19.7158	-0.937521	-6.45259	0.38403	0.58451	0	0	0	0	0	0	0	1	0	1	0	0	1
245	O43505	green	111.688	83.2672	28.4207	0.143812	0.00789684	-0.268139	22.5063	-2.56198	-4.36746	0.0420863	0.160091	1	0	1	0	1	1	1	0	0	0	0	0	0
246	O43615	darkred	121.481	71.2964	50.1842	0.0893439	0.0148474	-0.0198641	24.0636	-0.244684	-6.89122	0.814681	0.887863	0	0	0	0	0	0	0	1	0	1	0	0	0
247	O43617	salmon	73.818	39.61	34.208	0.190433	0.00861662	-0.0886498	18.6384	-0.725325	-6.63486	0.495024	0.676488	0	0	1	0	0	0	0	1	0	0	0	0	0
248	O43639	magenta	20.3348	3.82163	16.5132	0.029625	0.00407834	0.201673	17.7042	1.28583	-6.08325	0.24505	0.445034	0	0	0	0	0	1	1	1	0	0	0	0	0
249	O43660	green	178.898	154.758	24.1399	0.267285	0.00670739	-0.400325	20.0161	-4.46483	-1.86072	0.00397073	0.0501161	1	0	1	1	0	0	0	1	1	0	0	0	0
250	O43670	royalblue	59.7059	30.7457	28.9603	0.0430009	0.00836277	-0.272764	18.911	-0.858655	-6.5246	0.422911	0.617033	0	0	0	0	0	0	0	1	0	0	0	0	0
251	O43674	lightyellow	76.0086	21.8763	54.1323	0.0500602	0.01447	-0.386537	21.8721	-3.0807	-3.64448	0.0211258	0.113252	1	0	1	0	0	0	0	1	0	1	0	0	0
252	O43676	lightyellow	39.5007	15.761	23.7398	0.0360663	0.00634584	-0.0065451	22.4472	-0.0776311	-6.92206	0.940595	0.965317	0	0	1	0	0	0	0	1	0	1	0	0	0
253	O43678	salmon	94.1361	44.752	49.3841	0.215154	0.0124393	-0.321846	18.4213	-1.78632	-5.44923	0.123362	0.299582	0	0	1	0	0	0	0	1	0	0	0	0	0
254	O43681	magenta	43.4503	8.0213	35.429	0.0621806	0.00875005	0.0330844	21.3909	0.549186	-6.75613	0.602139	0.75344	0	0	0	0	0	1	1	0	0	0	0	0	0
255	O43684	green	124.077	108.503	15.5736	0.187397	0.0043272	-0.175251	20.4549	-2.31567	-4.71214	0.0585505	0.196776	0	0	1	0	0	0	0	1	0	0	0	0	0
256	O43707	royalblue	35.3395	32.5219	2.81759	0.0454852	0.00081363	0.022264	27.733	0.0782567	-6.92201	0.940122	0.965306	0	0	0	0	0	0	0	1	1	0	0	0	1
257	O43708	royalblue	32.7492	30.5849	2.16435	0.0427761	0.00062499	0.372763	20.0332	3.23716	-3.43136	0.017284	0.103014	1	0	0	0	0	0	0	1	0	1	0	0	0
258	O43716	lightgreen	61.649	16.6288	45.0202	0.0634688	0.0114965	-0.686585	17.2859	-1.79142	-5.44237	0.122489	0.299135	0	0	0	1	0	0	0	1	0	1	0	0	0
259	O43719	darkred	200.038	165.194	34.8442	0.20701	0.0103089	0.434127	20.3027	1.48005	-5.84833	0.188451	0.384259	0	0	0	1	0	0	0	1	1	0	0	0	0
260	O43731	darkgreen	52.5676	14.1077	38.46	0.0251923	0.0106302	0.156182	24.4575	0.903217	-6.48451	0.400594	0.598385	0	0	1	0	0	0	0	1	0	1	0	0	0
261	O43741	midnightblue	27.6449	11.7817	15.8632	0.0505652	0.0040211	0.584592	17.684	2.45199	-4.52265	0.048907	0.176606	1	0	1	0	0	0	0	1	0	0	1	0	0
262	O43747	magenta	93.3659	17.5203	75.8457	0.135816	0.018732	0.0591823	20.9058	0.580503	-6.73655	0.582324	0.740173	0	0	0	0	0	0	0	1	1	0	0	0	0
263	O43752	darkgreen	30.925	10.719	20.206	0.0191411	0.00558485	0.230929	19.4278	1.58944	-5.70919	0.162142	0.350455	0	0	1	0	0	1	1	1	0	1	0	0	0
264	O43759	darkred	130.455	100.989	29.4663	0.126552	0.00871785	0.0163599	23.6659	0.0855641	-6.92132	0.934546	0.961443	0	0	0	0	0	0	0	1	0	0	0	0	0
265	O43760	lightyellow	99.5811	44.244	55.3372	0.101245	0.0147921	-0.0817548	23.3967	-1.45081	-5.88482	0.195617	0.392173	0	0	1	0	0	0	0	1	0	1	0	0	0
266	O43761	royalblue	77.6408	69.8378	7.80303	0.0976753	0.00225326	-0.0309796	21.2415	-0.144237	-6.91356	0.889951	0.938232	0	0	0	0	0	0	0	1	0	0	0	0	0
267	O43765	salmon	66.8468	27.8221	39.0247	0.13376	0.00982989	-0.211512	17.8645	-1.26679	-6.10532	0.251347	0.452251	0	0	1	0	0	0	0	1	1	0	0	0	0
268	O43772	darkred	16.6101	6.35125	10.2588	0.00795896	0.00303515	0.00627482	24.5344	0.109841	-6.9186	0.916015	0.951983	0	0	0	0	0	0	0	1	0	1	0	0	0
269	O43776	darkred	196.915	162.479	34.4361	0.203608	0.0101882	0.182907	19.2182	1.3374	-6.02258	0.228695	0.428281	0	0	0	1	0	1	1	0	0	0	0	0	0
270	O43795	royalblue	49.5287	43.8006	5.72814	0.0612596	0.0016541	0.192128	21.6472	0.554543	-6.75267	0.598891	0.752158	0	0	0	0	0	0	0	1	0	1	0	0	0
271	O43808	brown	14.7227	2.244	12.4787	0.0457959	0.00302221	0.492147	20.5698	4.74981	-1.55041	0.00300399	0.0462549	1	1	0	0	0	0	0	1	0	1	0	0	0
272	O43809	salmon	99.7059	34.0492	65.6567	0.163698	0.0165382	-0.126262	20.8009	-1.57946	-5.72187	0.163866	0.353378	0	0	1	0	0	0	0	1	1	0	0	0	0
273	O43813	darkred	44.2957	29.2586	15.037	0.036665	0.00444883	0.196247	18.19	1.4791	-5.84952	0.188695	0.384382	0	0	0	0	0	0	0	1	0	1	0	0	0
274	O43815	royalblue	68.1843	43.9271	24.2572	0.0614365	0.00700467	-0.07958	20.246	-0.724402	-6.63552	0.495593	0.676663	0	0	0	0	0	0	0	1	0	0	0	1	0
275	O43818	midnightblue	64.5819	30.5557	34.0262	0.13114	0.00862515	0.58664	20.9357	6.66779	0.366483	0.00050085	0.0215727	1	1	1	1	0	0	0	1	0	0	0	0	1
276	O43819	magenta	162.755	38.8482	123.907	0.301149	0.0306019	-0.0565142	20.8695	-0.315276	-6.86872	0.763036	0.860359	0	0	0	1	0	0	0	1	0	1	0	0	0
277	O43823	green	81.3535	53.5244	27.8291	0.0924429	0.00773245	-0.41316	17.6614	-3.42115	-3.17545	0.0135069	0.0904197	1	0	1	0	0	0	0	1	0	0	0	0	0
278	O43824	darkred	33.4156	25.9425	7.47308	0.0325094	0.00221097	0.125604	20.245	0.996155	-6.396	0.356951	0.557049	0	0	0	0	0	0	0	1	0	1	0	0	0
279	O43826	blue	5.26431	0.336351	4.92796	0.00747446	0.00119235	0.199902	18.2154	2.01637	-5.13288	0.0889634	0.248487	0	0	0	0	0	0	0	1	0	1	0	0	0
280	O43837	darkred	104.959	75.916	29.0435	0.0951328	0.00859274	0.0246336	24.7995	0.298242	-6.87467	0.775359	0.865469	0	0	0	0	0	0	0	1	0	1	0	0	0
281	O43852	lightgreen	9.87018	4.18475	5.68543	0.0159723	0.00145185	0.0284788	25.3341	0.477369	-6.79679	0.649511	0.790896	0	0	0	0	0	0	0	1	0	1	0	0	0
282	O43854	lightyellow	38.5854	17.8044	20.781	0.0407424	0.00555492	-0.767955	23.5816	-1.79197	-5.44163	0.122395	0.299135	0	0	1	0	1	1	1	1	0	1	0	0	0
283	O43920	salmon	75.8061	28.753	47.0531	0.138235	0.0118522	-0.12693	21.8124	-1.27523	-6.09555	0.248537	0.449019	0	0	1	0	0	0	0	1	0	1	0	0	0
284	O43929	royalblue	39.9629	12.996	26.9669	0.0181763	0.00778715	0.148883	14.5532	0.644285	-6.69416	0.542791	0.71068	0	0	0	0	0	0	0	1	0	1	0	0	0
285	O60216	green	98.944	84.2441	14.6998	0.145499	0.00408442	-0.840255	15.4496	-5.35624	-0.867608	0.00157815	0.0363942	1	1	1	0	0	0	0	1	1	0	0	0	0
286	O60229	green	65.7973	44.6996	21.0977	0.0772014	0.0058621	-0.327849	20.059	-2.2925	-4.74771	0.0609262	0.201225	0	0	1	0	0	0	0	1	1	0	0	0	0
287	O60231	green	138.05	102.807	35.2437	0.177559	0.00979262	-0.521968	18.1546	-4.35814	-1.99851	0.00453752	0.0530184	1	0	1	0	0	0	0	1	0	1	0	0	0
288	O60237	green	68.2668	25.4466	42.8202	0.0439493	0.0118978	-0.195215	18.0343	-1.28079	-6.08911	0.246703	0.446782	0	0	1	0	0	1	1	1	0	1	0	1	0
289	O60245	royalblue	46.4354	43.96	2.47542	0.0614826	0.00071482	0.0749845	17.9785	0.412978	-6.82861	0.693715	0.816895	0	0	0	0	1	1	1	1	0	0	0	1	0
290	O60256	darkred	138.61	101.241	37.3688	0.126868	0.0110559	0.262561	16.9519	1.39856	-5.94897	0.21057	0.409851	0	0	0	0	0	0	0	1	0	1	0	0	0
291	O60264	green	83.5194	54.4149	29.1045	0.0939809	0.00808682	-0.440468	21.0427	-4.66883	-1.63922	0.00325708	0.0482147	1	1	1	0	0	0	0	1	1	0	0	0	1
292	O60271	lightyellow	31.5441	13.7773	17.7669	0.0315269	0.00474923	-0.291854	15.7491	-1.32671	-6.03527	0.232003	0.431703	0	0	1	0	0	0	0	1	1	0	0	0	0
293	O60291	green	48.5485	39.08	9.46848	0.0674957	0.00263086	-0.300065	19.912	-1.96196	-5.20967	0.0965324	0.259866	0	0	1	0	0	0	0	1	0	0	0	0	0
294	O60306	darkred	8.97759	6.14861	2.82898	0.00770502	0.00083698	-0.027706	17.1764	-0.199946	-6.90258	0.847987	0.9089	0	0	0	0	0	0	0	1	1	0	0	0	0
295	O60313	darkred	37.9991	25.209	12.7901	0.0315903	0.00378406	0.0163232	24.2007	0.287669	-6.87824	0.783002	0.869586	0	0	0	0	0	0	0	1	1	0	0	0	0
296	O60331	darkred	54.1267	38.8939	15.2329	0.0487392	0.00450676	0.121331	19.7064	1.22791	-6.14992	0.264415	0.464561	0	0	0	0	0	0	0	1	1	0	0	0	0
297	O60333	lightyellow	33.3897	18.1546	15.235	0.0415437	0.00407245	-0.172832	18.5386	-1.28438	-6.08494	0.245525	0.445034	0	0	1	0	0	0	0	1	1	0	0	0	0
298	O60337	salmon	92.023	33.7592	58.2638	0.162304	0.014676	-0.506099	18.2228	-4.79239	-1.48097	0.00278972	0.045253	1	1	1	0	0	0	0	0	0	0	0	0	0
299	O60341	green	131.005	84.5265	46.4787	0.145987	0.0129143	-0.30245	19.9565	-3.59796	-2.94015	0.0108292	0.0825625	1	0	1	0	0	0	0	1	1	0	0	0	0
300	O60343	darkred	7.17695	4.15968	3.01727	0.00521263	0.00089268	-0.3243	13.6632	-1.16637	-6.21839	0.286937	0.490316	0	0	0	0	0	0	0	1	0	1	0	0	0
301	O60427	lightyellow	129.007	80.6622	48.3447	0.184582	0.0129229	-0.837537	18.6013	-3.01198	-3.73896	0.0230986	0.118489	1	0	1	0	0	0	0	1	0	0	1	1	0
302	O60437	royalblue	65.4859	47.2328	18.2532	0.0660598	0.00527091	-0.340965	19.552	-1.2443	-6.13113	0.258966	0.460177	0	0	0	0	1	1	1	1	0	1	0	0	1
303	O60462	darkgreen	6.0292	4.06691	1.96229	0.00726234	0.00054237	0.120841	16.9617	0.56664	-6.74524	0.591138	0.745254	0	0	1	0	1	1	1	1	0	1	0	0	1
304	O60476	magenta	74.6449	21.4671	53.1777	0.166412	0.0131336	-0.0737501	20.2842	-0.436052	-6.81764	0.677775	0.807455	0	0	0	0	1	1	1	1	1	0	0	0	0
305	O60488	darkgreen	36.3128	25.4558	10.8571	0.0454568	0.00300085	0.310548	23.7967	5.65579	-0.560389	0.0011855	0.0315479	1	1	1	0	0	0	0	1	1	0	0	0	0
306	O60493	salmon	25.7452	10.5703	15.1749	0.0508185	0.0038224	0.071645	19.5575	0.870721	-6.51428	0.416437	0.611585	0	0	1	0	0	0	0	1	0	0	0	0	0
307	O60503	royalblue	70.6031	67.3165	3.28658	0.094149	0.00094906	0.330116	20.0984	1.36867	-5.98516	0.219257	0.420017	0	0	0	0	0	0	0	1	1	0	0	0	0
308	O60504	darkgreen	12.2765	5.78246	6.49402	0.0103258	0.00179492	0.424223	18.5693	3.26025	-3.40016	0.0167847	0.101047	1	0	1	0	0	0	0	1	0	1	0	0	0
309	O60506	green	164.611	105.6	59.0112	0.182384	0.0163965	-0.228882	23.1023	-3.88996	-2.56327	0.00762054	0.0678766	1	0	1	0	0	0	0	1	1	0	0	0	1
310	O60518	lightyellow	62.1987	36.5653	25.6335	0.0836733	0.00685203	-0.0860223	21.4998	-0.874092	-6.51089	0.415078	0.611062	0	0	1	0	0	0	0	1	0	1	0	0	0
311	O60524	magenta	67.7195	21.2052	46.5144	0.164381	0.0114879	-0.0291435	17.06	-0.192643	-6.90422	0.853468	0.9122	0	0	0	0	0	0	0	1	0	1	0	0	0
312	O60568	darkred	31.1795	18.9102	12.2694	0.023697	0.00362999	0.170701	23.5292	3.16666	-3.51869	0.0186351	0.106363	1	0	0	0	0	0	0	1	0	1	0	0	0
313	O60573	green	136.821	105.944	30.877	0.182977	0.00857932	-0.369733	17.3966	-2.52865	-4.4141	0.0440047	0.16386	1	0	1	0	0	0	0	1	0	0	0	0	1
314	O60610	darkgreen	29.1152	20.7296	8.38557	0.0370172	0.00231774	0.304873	15.4723	1.94904	-5.22621	0.0977777	0.261701	0	0	1	0	0	0	0	1	1	0	0	0	0
315	O60613	royalblue	8.61488	3.53727	5.07761	0.00494723	0.00146625	0.265535	21.4043	3.19303	-3.48779	0.0181755	0.105031	1	0	0	0	0	0	0	0	0	0	0	0	0
316	O60636	royalblue	92.3969	86.9804	5.41656	0.121651	0.00156412	0.240486	16.7419	1.05749	-6.3342	0.33027	0.530004	0	0	0	1	0	0	0	1	0	1	0	0	0
317	O60637	royalblue	34.2387	24.0018	10.237	0.0335689	0.0029561	-0.163743	23.415	-1.30148	-6.06498	0.239979	0.43889	0	0	0	0	0	0	0	1	0	1	0	0	0
318	O60662	royalblue	53.0752	51.5369	1.5383	0.0720796	0.00044421	0.126981	16.3944	0.920942	-6.46851	0.391607	0.592372	0	0	0	0	0	1	1	1	0	1	0	0	0
319	O60664	midnightblue	42.3463	23.6221	18.7241	0.101383	0.0047463	0.334838	20.0422	2.18344	-4.90115	0.07088	0.217908	0	0	1	0	1	1	1	1	0	1	1	0	1
320	O60669	lightgreen	3.78376	1.75483	2.02894	0.00669781	0.00051811	-0.0331742	18.5356	-0.249035	-6.88997	0.811489	0.886379	0	0	0	0	0	0	0	1	0	1	0	0	0
321	O60683	salmon	34.2674	14.2106	20.0568	0.0683201	0.0050521	-0.189522	18.517	-2.30489	-4.7274	0.0594347	0.198973	0	0	1	0	0	0	0	1	0	1	0	0	0
322	O60684	darkgreen	81.5314	48.027	33.5045	0.0857624	0.00926049	0.242435	20.0155	3.55463	-2.99715	0.0114217	0.0843104	1	0	1	0	0	0	0	1	1	0	0	0	0
323	O60716	green	179.477	135.403	44.0741	0.233857	0.0122462	-0.196563	22.2942	-3.52153	-3.04086	0.0118982	0.085198	1	0	1	0	0	0	0	1	1	0	0	0	0
324	O60725	lightyellow	56.348	34.3064	22.0416	0.0785044	0.00589189	-0.162517	20.0713	-1.05507	-6.33669	0.331292	0.53053	0	0	1	0	0	0	0	1	0	0	0	0	0
325	O60749	darkred	76.3265	57.1729	19.1536	0.0716452	0.00566673	0.191651	17.953	1.18991	-6.1924	0.278227	0.481139	0	0	0	0	1	1	1	1	1	0	0	0	0
326	O60762	royalblue	33.3473	27.5492	5.79809	0.0385304	0.0016743	0.13149	22.6714	1.77192	-5.46798	0.125393	0.30178	0	0	0	0	0	0	0	1	0	1	0	0	0
327	O60763	darkred	178.269	146.181	32.088	0.183184	0.00949348	0.201203	20.4713	1.46298	-5.86964	0.192898	0.389337	0	0	0	1	0	1	1	1	0	0	0	0	0
328	O60783	salmon	74.672	38.1463	36.5257	0.183395	0.00920043	-0.375418	21.4896	-1.72961	-5.52519	0.133503	0.312391	0	0	1	0	0	0	0	1	0	1	0	0	0
329	O60784	green	22.8569	6.39511	16.4618	0.0110451	0.004574	-0.0638736	18.8698	-0.569451	-6.74356	0.58928	0.744492	0	0	1	0	0	0	0	1	0	1	0	0	0
330	O60814	grey	8.87784	3.60877	5.26908	0.034045	0.00129398	0.0592048	25.5155	0.339912	-6.85958	0.745297	0.849618	0	0	0	0	0	0	0	0	0	0	0	0	0
331	O60825	darkred	106.051	80.07	25.9807	0.100338	0.00768661	0.292448	17.4618	1.77991	-5.45785	0.124469	0.301293	0	0	0	0	1	1	1	1	0	1	0	0	0
332	O60826	darkred	31.1465	17.0756	14.0709	0.021398	0.00416298	0.225272	13.5383	0.620501	-6.71042	0.557334	0.721625	0	0	0	0	0	0	0	1	1	0	0	0	0
333	O60828	green	158.566	125.161	33.405	0.216167	0.00928173	-0.49504	19.4367	-3.78365	-2.71218	0.00882524	0.0731584	1	0	1	0	0	0	0	1	0	0	0	0	0
334	O60830	lightyellow	51.1859	23.9311	27.2548	0.0547623	0.00728543	-0.0611362	22.7065	-0.853742	-6.5293	0.425092	0.619259	0	0	1	0	0	0	0	1	0	1	0	0	0
335	O60831	lightgreen	10.79	3.31154	7.47844	0.0126395	0.00190971	0.0881812	23.5114	0.978672	-6.41314	0.364863	0.56543	0	0	0	0	0	0	0	1	0	0	0	0	0
336	O60832	midnightblue	60.1549	26.7921	33.3627	0.114988	0.00845697	0.40135	22.5757	4.3427	-2.02231	0.00465155	0.0533906	1	0	1	0	0	0	0	1	1	0	0	0	1
337	O60841	darkred	186.395	147.528	38.8669	0.184873	0.0114991	0.228267	18.9621	1.24452	-6.13087	0.25889	0.460177	0	0	0	1	0	0	0	1	1	0	0	0	0
338	O60869	green	27.6531	13.2124	14.4408	0.0228193	0.00401245	-0.638376	14.3407	-2.53325	-4.40797	0.0437652	0.16326	1	0	1	0	0	1	1	1	0	0	0	0	0
339	O60884	green	14.5158	7.83058	6.68518	0.0135243	0.00185751	-0.0746052	21.2625	-1.06604	-6.32577	0.326264	0.527184	0	0	1	0	0	1	1	1	1	0	0	0	0
340	O60885	midnightblue	5.65465	0.511792	5.14286	0.00219653	0.00130364	-0.239037	17.2871	-1.7116	-5.54899	0.13673	0.316837	0	0	1	0	0	0	0	1	1	0	0	0	0
341	O60888	darkgreen	20.1645	8.03144	12.133	0.0143418	0.00335352	0.313687	20.0294	1.41337	-5.93088	0.206379	0.405003	0	0	1	0	0	0	0	1	0	1	0	0	0
342	O60890	royalblue	17.9015	7.25505	10.6465	0.0101469	0.00307434	-0.0093147	15.5804	-0.043941	-6.92442	0.966351	0.979955	0	0	0	0	1	1	1	1	1	0	0	0	0
343	O75027	darkgreen	22.8322	13.0961	9.73614	0.0233859	0.00269103	0.113524	22.202	1.86165	-5.34624	0.110531	0.281209	0	0	1	0	0	0	0	1	1	0	0	0	0
344	O75051	lightyellow	33.408	13.1165	20.2915	0.0300148	0.00542409	0.125647	20.3793	1.39261	-5.95629	0.211973	0.411284	0	0	1	0	0	0	0	1	0	1	0	0	0
345	O75054	darkgreen	71.4671	47.0559	24.4112	0.0840285	0.00674714	0.623236	19.2769	5.66648	-0.570379	0.00120567	0.0318816	1	1	1	0	1	1	1	1	0	0	0	0	0
346	O75056	royalblue	11.4198	9.72966	1.6901	0.0136079	0.00048804	0.206172	17.1659	1.95025	-5.22454	0.0976122	0.261426	0	0	0	0	0	0	0	1	0	0	0	0	0
347	O75063	lightyellow	107.261	43.6544	63.6067	0.0998957	0.0170026	-0.048462	20.6574	-0.361671	-6.85095	0.729769	0.841596	0	0	1	0	0	0	0	1	0	1	0	0	0
348	O75083	midnightblue	70.7031	31.6439	39.0592	0.135811	0.00990095	0.269669	22.629	4.10344	-2.29586	0.00594285	0.0592583	1	0	1	1	0	0	0	1	1	0	0	0	1
349	O75094	green	62.9663	56.6243	6.34195	0.0977968	0.00176214	-0.756953	18.2437	-6.55425	0.27211	0.00054652	0.0228336	1	1	1	0	0	0	0	1	0	0	0	1	0
350	O75112	darkgreen	61.6864	21.0854	40.601	0.0376525	0.0112219	0.172034	23.0303	1.80209	-5.42798	0.12068	0.297464	0	0	1	0	0	0	0	1	0	1	0	0	0
351	O75116	darkred	47.4407	24.3336	23.1071	0.0304933	0.00683641	0.355863	17.5041	2.80113	-4.0282	0.0302901	0.135061	1	0	0	0	0	0	0	1	1	0	1	0	0
352	O75127	green	141.124	111.373	29.7512	0.192354	0.00826652	-0.747114	19.8906	-6.36932	0.0886358	0.00065304	0.0239333	1	1	1	0	0	0	0	0	0	0	0	0	0
353	O75131	royalblue	16.3009	14.1051	2.1958	0.0197274	0.00063408	0.0826651	21.6678	0.613127	-6.71536	0.561892	0.724917	0	0	0	0	0	0	0	1	0	1	0	0	0
354	O75147	royalblue	76.6177	74.6254	1.9923	0.104371	0.00057531	0.159096	18.4819	0.978171	-6.41362	0.365092	0.565574	0	0	0	0	0	0	0	1	0	1	0	0	1
355	O75150	green	143.886	80.7226	63.163	0.139417	0.0175502	-1.02034	15.9164	-5.58087	-0.660011	0.00131246	0.0330714	1	1	1	0	0	0	0	1	1	0	0	0	0
356	O75152	grey	5.46657	0.386691	5.07988	0.00364803	0.00124752	-0.0473021	19.7625	-0.591011	-6.73008	0.575473	0.734146	0	0	0	0	0	0	0	1	1	0	0	1	0
357	O75155	green	26.6676	8.60572	18.0619	0.0148631	0.00501859	0.0342749	14.6254	0.238088	-6.89307	0.81951	0.89118	0	0	1	0	0	0	0	1	0	1	0	1	0
358	O75165	magenta	109.797	22.9889	86.8085	0.178209	0.0214395	0.106543	19.685	1.17853	-6.20535	0.281956	0.484978	0	0	0	0	0	0	0	1	1	0	0	0	0
359	O75190	green	39.4005	19.7005	19.6999	0.0340251	0.00547373	-0.144938	21.2815	-1.65065	-5.62944	0.148818	0.333281	0	0	1	0	1	1	1	1	0	0	0	0	0
360	O75204	darkred	38.8837	28.909	9.97475	0.0362268	0.00295111	0.563491	18.7863	3.71051	-2.80596	0.00963039	0.0778255	1	0	0	0	0	0	0	1	0	1	0	0	0
361	O75208	salmon	100.356	51.2085	49.1475	0.246195	0.0123797	-0.176738	22.8797	-1.88243	-5.31886	0.107876	0.277457	0	0	1	0	0	0	0	1	0	1	0	0	0
362	O75223	lightgreen	4.21666	2.45948	1.75717	0.00938734	0.00044872	-0.129574	16.1817	-0.698907	-6.65482	0.510308	0.689189	0	0	0	0	1	1	1	1	0	1	0	0	0
363	O75251	darkred	41.6225	32.8053	8.81717	0.0411094	0.00260863	-0.0865578	23.8738	-1.11641	-6.2726	0.306023	0.50777	0	0	0	0	0	0	0	1	1	0	0	0	0
364	O75298	royalblue	42.6166	15.6455	26.9711	0.0218818	0.00778837	0.251538	19.1775	2.659	-4.22599	0.036521	0.149399	1	0	0	0	0	0	0	1	0	0	0	0	0
365	O75306	darkred	74.492	59.3191	15.1729	0.0743347	0.00448902	-0.0243262	24.1508	-0.33594	-6.86119	0.748028	0.851569	0	0	0	0	0	0	0	1	0	1	0	0	0
366	O75323	lightgreen	7.09278	1.27576	5.81702	0.0048693	0.00148545	0.0273535	23.1555	0.303285	-6.87292	0.771728	0.862764	0	0	0	0	0	0	0	0	0	0	0	0	0
367	O75325	darkgreen	28.7274	14.2162	14.5112	0.0253861	0.00401084	0.658791	25.0299	2.47661	-4.4879	0.0472855	0.171974	1	0	1	0	0	0	0	1	0	0	0	0	0
368	O75335	lightyellow	38.7579	23.2785	15.4794	0.0532689	0.00413778	-0.13015	16.8818	-0.726137	-6.63419	0.494602	0.676194	0	0	1	0	0	0	0	1	0	1	0	1	0
369	O75340	grey	9.07254	0.656958	8.41558	0.00619772	0.00206669	0.063566	19.0614	0.598784	-6.7249	0.570729	0.731269	0	0	0	0	1	1	1	1	0	1	0	0	1
370	O75351	darkred	53.8935	28.355	25.5385	0.0355326	0.00755576	0.198751	17.1309	1.45948	-5.87402	0.193594	0.390553	0	0	0	0	1	1	1	1	0	0	0	0	0
371	O75352	darkgreen	24.5227	16.5284	7.99431	0.029515	0.00220959	0.377496	22.6651	5.45231	-0.767702	0.00143806	0.0349315	1	1	1	0	0	0	0	1	0	1	0	0	0
372	O75356	green	55.5082	44.8409	10.6673	0.0774454	0.00296396	-0.605293	15.4318	-3.53894	-3.02025	0.0116902	0.0847834	1	0	1	0	1	1	1	1	0	1	0	0	0
373	O75365	lightgreen	51.0456	3.54946	47.4961	0.0135476	0.0121287	-0.307609	18.4501	-2.29563	-4.74331	0.0606633	0.200674	0	0	0	0	0	1	1	1	0	1	0	0	0
374	O75366	lightyellow	16.6699	8.27235	8.39751	0.0189299	0.00224472	-0.0919474	20.5776	-0.553169	-6.75351	0.599775	0.752285	0	0	1	0	0	0	0	1	0	1	0	0	0
375	O75367	midnightblue	56.9869	21.6388	35.3482	0.0928702	0.00896025	0.670137	21.9466	4.54449	-1.78522	0.00373406	0.0495321	1	1	1	0	0	0	0	0	0	0	0	0	0
376	O75368	midnightblue	18.6787	7.68578	10.9929	0.0329862	0.00278654	0.285624	14.0971	1.48074	-5.84747	0.187757	0.383218	0	0	1	0	0	0	0	1	0	0	0	0	0
377	O75369	darkgreen	66.5448	15.3251	51.2197	0.0273662	0.0141569	0.249825	29.941	0.53431	-6.76477	0.611988	0.762567	0	0	1	0	0	0	0	1	0	1	0	1	0
378	O75380	lightgreen	11.1279	7.23956	3.88831	0.0276319	0.00099293	-0.219383	22.3486	-1.13444	-6.25313	0.299121	0.499093	0	0	0	0	0	0	0	1	0	1	0	0	0
379	O75381	lightyellow	65.3998	16.2129	49.1869	0.0371006	0.013148	-0.208758	20.2515	-1.36644	-5.98784	0.21992	0.420707	0	0	1	0	0	0	0	1	0	0	0	0	0
380	O75390	darkgreen	22.9538	17.0768	5.87704	0.0304943	0.00162439	-0.032691	27.5331	-0.373374	-6.84622	0.721342	0.83739	0	0	1	0	0	0	0	1	1	0	0	0	0
381	O75396	lightyellow	31.2834	9.93607	21.3473	0.022737	0.0057063	0.032096	23.6424	0.35797	-6.85246	0.7324	0.842734	0	0	1	0	0	0	0	0	0	0	0	0	1
382	O75400	green	19.9683	15.07	4.89829	0.0260276	0.00136102	0.013609	21.2609	0.190641	-6.90468	0.854915	0.913046	0	0	1	0	0	0	0	1	0	1	0	0	0
383	O75427	lightyellow	118.625	66.2986	52.3264	0.151713	0.0139873	-0.094159	18.6174	-0.503626	-6.78235	0.632152	0.776855	0	0	1	0	1	1	1	1	0	1	0	0	0
384	O75431	salmon	127.093	36.7975	90.2957	0.176911	0.0227445	-0.202299	23.2145	-3.46483	-3.11609	0.0127662	0.088747	1	0	1	0	0	0	0	1	0	1	0	0	0
385	O75436	darkred	106.901	84.6954	22.2053	0.106135	0.00656962	0.174065	21.284	1.14779	-6.23868	0.293974	0.494454	0	0	0	0	0	0	0	1	0	0	0	0	0
386	O75438	salmon	5.58009	2.61103	2.96906	0.012553	0.00074787	-0.0532561	19.9122	-0.377629	-6.84431	0.718469	0.835215	0	0	1	0	0	0	0	1	0	1	0	0	0
387	O75439	darkred	53.4488	39.5927	13.8561	0.0496149	0.00409944	0.0246311	24.7396	0.413039	-6.82871	0.693524	0.816895	0	0	0	0	0	0	0	1	0	1	0	0	0
388	O75448	brown	6.25472	1.12435	5.13037	0.0229459	0.00124252	0.253906	17.7275	0.906197	-6.48177	0.399134	0.597482	0	0	0	0	0	0	0	1	0	1	0	0	0
389	O75475	darkred	60.0562	43.4971	16.5591	0.0545076	0.00489915	0.135032	18.3962	1.35818	-5.99795	0.221888	0.422187	0	0	0	0	0	1	1	1	1	0	0	0	0
390	O75477	darkgreen	51.1017	39.7308	11.3709	0.0709479	0.00314287	0.404328	20.8804	5.74353	-0.472741	0.00109244	0.0302908	1	1	1	0	0	0	0	1	0	0	0	0	0
391	O75487	midnightblue	13.6097	5.55772	8.05198	0.0238529	0.00204106	0.3267	24.1468	1.31537	-6.04867	0.23556	0.43528	0	0	1	0	0	0	0	1	1	0	0	0	0
392	O75489	grey	3.68957	0.608185	3.08139	0.0057376	0.00075673	0.0246784	24.46	0.310096	-6.87059	0.766739	0.86105	0	0	0	0	0	0	0	1	0	1	0	0	0
393	O75494	darkred	9.80402	4.8057	4.99832	0.00602218	0.00147879	-0.173888	19.842	-1.35215	-6.00499	0.224199	0.42404	0	0	0	0	0	0	0	1	0	0	0	0	0
394	O75503	royalblue	21.2702	6.19246	15.0777	0.00866078	0.00435394	0.0625516	19.8691	0.509904	-6.77883	0.627998	0.773751	0	0	0	0	0	0	0	1	0	1	0	0	0
395	O75521	darkred	174.335	145.625	28.7101	0.182487	0.0084941	0.0820902	21.8151	0.598702	-6.72485	0.570872	0.731269	0	0	0	1	1	1	1	1	0	1	0	0	0
396	O75531	royalblue	31.9907	21.6558	10.3349	0.0302878	0.00298437	-0.0312787	13.4686	-0.142851	-6.91381	0.890951	0.938577	0	0	0	0	0	0	0	1	0	0	0	0	1
397	O75533	lightyellow	124.711	65.4191	59.2923	0.149701	0.0158493	-0.110365	21.3926	-1.40309	-5.94356	0.208813	0.407808	0	0	1	0	0	0	0	1	1	0	0	0	0
398	O75534	lightyellow	108.188	67.8982	40.2896	0.155373	0.0107697	-0.0950683	19.246	-0.835189	-6.54514	0.434978	0.628402	0	0	1	0	0	1	1	1	1	0	0	0	1
399	O75569	darkgreen	49.5349	31.3407	18.1942	0.0559656	0.00502879	0.366952	17.9847	3.53878	-3.01806	0.0116472	0.0847834	1	0	1	0	0	1	1	1	0	0	0	0	1
400	O75570	royalblue	20.0148	12.1581	7.85662	0.0170044	0.00226873	0.262143	18.6185	1.09452	-6.29566	0.31496	0.518278	0	0	0	0	0	0	0	1	0	1	0	0	0
401	O75600	darkred	16.1224	6.73007	9.39237	0.00843368	0.00277881	0.11323	20.6304	1.31009	-6.05505	0.236871	0.436528	0	0	0	0	0	0	0	1	0	1	0	0	0
402	O75607	green	13.1442	4.102	9.04224	0.00708463	0.00251243	-0.221722	21.0053	-2.06971	-5.06025	0.0830489	0.238146	0	0	1	0	0	0	0	1	0	1	0	0	0
403	O75608	brown	13.2049	2.69966	10.5052	0.0550952	0.00254425	0.122201	22.0052	1.81761	-5.40618	0.11757	0.292212	0	0	0	0	0	0	0	1	0	1	0	0	0
404	O75616	green	145.091	75.361	69.7302	0.130157	0.0193749	-0.368659	21.2089	-2.68608	-4.19281	0.0355801	0.147182	1	0	1	0	0	0	0	1	0	1	0	0	0
405	O75629	darkred	9.96504	5.96592	3.99913	0.00747609	0.00118317	-0.0295892	22.0676	-0.396362	-6.83627	0.705171	0.825332	0	0	0	0	1	1	1	1	0	1	0	0	0
406	O75643	darkred	4.79621	2.82704	1.96917	0.00354266	0.00058259	0.0645922	21.4988	0.90417	-6.48401	0.399771	0.597732	0	0	0	0	0	0	0	1	1	0	0	0	0
407	O75648	darkred	90.2067	73.1001	17.1066	0.0916042	0.00506112	0.264756	19.9808	2.61898	-4.28586	0.0388436	0.153828	1	0	0	0	0	0	0	1	0	1	0	0	0
408	O75663	darkgreen	33.9709	20.1064	13.8644	0.0359044	0.00383207	0.312191	16.6533	1.62324	-5.66536	0.154742	0.340292	0	0	1	0	0	0	0	1	1	0	0	0	0
409	O75683	midnightblue	5.86777	3.33002	2.53775	0.0142919	0.00064328	0.375831	18.218	1.49344	-5.83154	0.185029	0.379957	0	0	1	0	0	0	0	1	0	1	0	0	0
410	O75688	darkgreen	27.2969	17.7827	9.51422	0.0317548	0.00262969	0.383474	17.7773	2.26508	-4.78635	0.0632847	0.206027	0	0	1	0	0	1	1	1	0	1	0	0	0
411	O75694	darkgreen	51.2934	41.3099	9.9835	0.0737676	0.0027594	0.198095	20.5337	2.86706	-3.93348	0.0276062	0.127305	1	0	1	0	0	0	0	1	0	0	0	0	1
412	O75695	darkred	175.08	124.002	51.0785	0.155391	0.015112	0.568952	21.1428	2.16389	-4.92857	0.0728336	0.221469	0	0	0	0	1	1	1	1	1	0	0	0	0
413	O75718	lightgreen	43.4851	5.54523	37.9398	0.021165	0.00968842	-0.108732	24.805	-0.750878	-6.61487	0.480617	0.665127	0	0	0	0	0	1	1	1	0	1	0	0	0
414	O75746	darkred	65.3642	46.9256	18.4386	0.058804	0.00545522	0.0182248	25.4293	0.240708	-6.89235	0.817567	0.889994	0	0	0	0	0	0	0	1	0	0	0	0	0
415	O75764	lightgreen	15.2034	5.61179	9.59164	0.021419	0.00244935	-0.687701	13.4991	-1.05148	-6.34037	0.33281	0.53175	0	0	0	0	0	0	0	1	0	1	0	0	0
416	O75781	royalblue	87.1772	83.1266	4.05053	0.116261	0.00116966	0.176601	21.9898	0.757784	-6.60938	0.476762	0.663086	0	0	0	1	1	1	1	1	0	0	0	0	0
417	O75787	darkgreen	68.328	49.3252	19.0028	0.0880807	0.0052523	0.684442	21.2985	4.93791	-1.34093	0.00247388	0.0433544	1	1	1	0	0	0	0	1	0	0	0	0	0
418	O75817	green	171.886	139.439	32.4468	0.240827	0.00901552	-0.682078	19.8175	-5.9421	-0.309231	0.00094782	0.0276895	1	1	1	0	0	0	0	1	0	1	0	0	1
419	O75818	darkgreen	10.1925	5.68074	4.51175	0.0101442	0.00124703	0.81535	17.0729	5.65498	-0.581312	0.00121777	0.031999	1	1	1	0	0	0	0	1	0	1	0	0	1
420	O75821	lightyellow	82.9808	48.0489	34.9318	0.109952	0.00933756	-0.0183264	18.6987	-0.14863	-6.91283	0.886625	0.936617	0	0	1	0	0	0	0	1	1	0	0	0	1
421	O75822	salmon	89.1791	44.4508	44.7283	0.213706	0.0112666	-0.332064	18.4829	-1.59061	-5.70768	0.16188	0.350071	0	0	1	0	0	0	0	1	0	0	0	0	1
422	O75844	darkred	27.2969	15.2953	12.0016	0.0191671	0.00355077	0.201608	23.1276	3.74171	-2.75304	0.00909404	0.074354	1	0	0	0	0	0	0	1	0	1	0	0	0
423	O75874	darkgreen	122.733	64.1663	58.5671	0.114583	0.0161877	0.389355	17.1196	2.55073	-4.38302	0.0427065	0.161036	1	0	1	0	0	0	0	1	0	1	1	0	0
424	O75879	green	108.678	83.2712	25.4066	0.143819	0.00705935	-0.126295	21.3732	-2.08825	-5.03256	0.0804333	0.234306	0	0	1	0	0	0	0	0	0	0	0	0	0
425	O75880	grey	2.78955	0.81017	1.97938	0.00764312	0.0004861	-0.0351556	24.4881	-0.362201	-6.85074	0.729392	0.841591	0	0	0	0	0	0	0	1	0	1	0	0	0
426	O75882	green	81.9419	67.8478	14.0941	0.117181	0.00391612	-0.125652	19.8947	-1.07783	-6.31315	0.321788	0.524202	0	0	1	0	1	1	1	1	1	0	0	0	0
427	O75907	grey	9.69485	0.602017	9.09283	0.00567941	0.00223301	0.205354	20.1511	1.71404	-5.54591	0.136426	0.316484	0	0	0	0	0	0	0	1	0	1	0	0	0
428	O75909	green	150.682	120.743	29.9387	0.208538	0.00831862	-0.186025	20.1455	-2.62933	-4.26791	0.038024	0.151861	1	0	1	0	0	0	0	1	1	0	0	0	0
429	O75915	royalblue	34.9939	31.7027	3.29115	0.0443394	0.00095038	0.0386187	24.4147	0.326774	-6.86453	0.754737	0.855318	0	0	0	0	0	0	0	1	0	0	0	0	0
430	O75923	royalblue	116.719	111.931	4.78803	0.156547	0.00138262	0.161217	23.2144	0.803432	-6.57207	0.451821	0.642384	0	0	0	1	0	0	0	1	0	1	0	1	0
431	O75934	green	116.701	85.1711	31.5299	0.1471	0.00876075	-0.423764	17.2682	-2.66811	-4.21805	0.0364518	0.149309	1	0	1	0	0	0	0	1	0	1	0	0	0
432	O75940	green	133.952	112.712	21.24	0.194666	0.00590164	-0.909435	16.4903	-4.57084	-1.75471	0.00363	0.0495321	1	1	1	0	0	1	1	1	0	0	0	0	0
433	O75947	salmon	39.496	19.3065	20.1895	0.0928197	0.00508553	-0.261115	22.5831	-1.67777	-5.59391	0.143478	0.32632	0	0	1	0	0	0	0	0	0	0	0	0	1
434	O75953	green	134.117	71.7507	62.3664	0.123922	0.0173288	-1.19532	17.6491	-3.3794	-3.24022	0.0144466	0.0938691	1	0	1	0	0	0	0	1	0	0	0	0	0
435	O75954	royalblue	81.0842	41.9131	39.1711	0.0586197	0.0113113	-0.181524	18.4482	-1.18619	-6.19653	0.279589	0.482496	0	0	0	0	0	0	0	1	0	0	0	0	0
436	O75955	midnightblue	47.3022	18.4495	28.8528	0.0791823	0.00731375	0.176384	22.928	1.7608	-5.48351	0.127829	0.305008	0	0	1	0	0	0	0	1	0	1	0	0	0
437	O75962	darkred	2.48162	0.695994	1.78562	0.00087217	0.00052829	-0.100035	15.3442	-0.510065	-6.77876	0.627863	0.773751	0	0	0	0	0	0	0	1	1	0	0	0	0
438	O75964	darkred	4.74756	2.97896	1.76861	0.00373303	0.00052326	0.0495939	25.2027	0.63442	-6.70124	0.548554	0.715535	0	0	0	0	0	0	0	0	0	0	0	0	0
439	O75970	darkgreen	10.0671	5.18654	4.88053	0.00926169	0.00134896	0.0983146	17.1096	0.85383	-6.52922	0.425047	0.619259	0	0	1	0	0	0	0	1	0	1	0	0	0
440	O75976	lightyellow	66.6587	41.1729	25.4858	0.0942172	0.00681257	-0.212663	20.7386	-2.50157	-4.44926	0.045337	0.167002	1	0	1	0	0	0	0	1	0	1	0	0	0
441	O76003	darkred	128.354	97.4978	30.8558	0.122178	0.00912895	0.250332	15.9916	1.55337	-5.75547	0.170112	0.361326	0	0	0	0	0	0	0	1	0	0	0	0	0
442	O76021	green	189.372	144.268	45.1035	0.249168	0.0125322	-2.22486	21.988	-18.8604	6.02976	1.19e-06	0.00248591	1	1	1	1	0	0	0	1	0	1	0	0	0
443	O76024	lightgreen	19.8696	8.97513	10.8945	0.0342562	0.00278204	0.0502866	21.9579	0.78001	-6.59178	0.464197	0.653194	0	0	0	0	0	0	0	1	0	1	0	0	0
444	O76031	green	191.114	142.509	48.6047	0.24613	0.013505	-0.21154	21.3793	-3.38494	-3.22283	0.0141094	0.092687	1	0	1	1	0	0	0	1	1	0	0	0	0
445	O76041	green	23.2686	10.1929	13.0757	0.0176044	0.00363315	-0.0713098	22.3414	-1.27346	-6.09789	0.248647	0.449019	0	0	1	0	0	0	0	1	0	1	0	1	0
446	O76062	midnightblue	35.3112	17.1263	18.1849	0.0735034	0.0046096	0.362543	21.1286	4.54993	-1.76078	0.00361894	0.0495321	1	1	1	0	0	0	0	1	0	1	0	0	0
447	O76094	darkgreen	87.2428	12.3488	74.894	0.0220514	0.0207004	0.195932	19.5533	1.72903	-5.52594	0.133591	0.312391	0	0	1	0	0	0	0	1	0	1	0	0	0
448	O76095	royalblue	34.3853	22.3173	12.068	0.031213	0.00348484	0.167771	20.339	1.10188	-6.28789	0.31199	0.514868	0	0	0	0	0	0	0	1	0	0	0	0	0
449	O94760	midnightblue	19.3206	9.91026	9.41039	0.0425333	0.0023854	0.589178	14.29	3.73071	-2.76725	0.00921534	0.074906	1	0	1	0	1	1	1	1	0	1	0	0	0
450	O94766	darkgreen	46.2561	14.1052	32.1508	0.0251879	0.00888635	0.0648877	23.4848	0.753397	-6.61289	0.479199	0.663636	0	0	1	0	0	0	0	1	0	1	0	0	0
451	O94776	green	52.9229	33.1077	19.8152	0.0571809	0.00550575	-0.15657	20.0428	-1.31466	-6.0495	0.235784	0.435389	0	0	1	0	0	0	0	1	0	0	0	0	0
452	O94813	lightyellow	45.0733	27.3937	17.6796	0.0626858	0.00472592	-0.61027	20.7063	-2.06378	-5.06851	0.0837384	0.239302	0	0	1	0	1	0	1	1	1	0	0	0	0
453	O94826	brown	15.644	3.02972	12.6142	0.061831	0.00305503	0.117083	23.3637	2.20178	-4.87305	0.0686198	0.213791	0	0	0	0	0	0	0	0	0	0	0	0	1
454	O94832	darkred	9.89975	5.05955	4.8402	0.00634029	0.00143201	0.0813564	24.2607	0.423404	-6.82372	0.686491	0.812339	0	0	0	0	0	0	0	1	0	1	0	0	0
455	O94842	green	124.805	110.06	14.745	0.190087	0.00409697	-0.731259	18.5437	-5.15836	-1.10214	0.0019824	0.039743	1	1	1	0	0	0	0	1	1	0	0	0	0
456	O94851	salmon	118.642	23.7451	94.8974	0.114159	0.0239036	-0.229859	21.0162	-2.9425	-3.82822	0.0249763	0.12291	1	0	1	0	0	0	0	1	0	1	0	0	0
457	O94855	darkgreen	93.1836	16.389	76.7946	0.029266	0.0212257	0.098724	19.9083	0.648503	-6.69122	0.540237	0.708892	0	0	1	0	0	0	0	1	0	1	0	1	0
458	O94874	darkgreen	73.0082	10.1686	62.8396	0.0181582	0.0173686	0.0318183	21.079	0.368578	-6.84815	0.724822	0.837937	0	0	1	0	0	0	0	1	0	1	0	0	0
459	O94875	royalblue	117.172	113.983	3.18896	0.159417	0.00092087	0.0685015	26.4948	0.258843	-6.88713	0.804251	0.882163	0	0	0	1	0	0	0	1	0	1	0	1	0
460	O94880	green	141.738	78.9127	62.8252	0.136291	0.0174563	-0.224014	18.8948	-2.57072	-4.35081	0.0411885	0.158022	1	0	1	0	0	0	0	1	0	0	0	0	0
461	O94886	royalblue	21.5928	18.92	2.6729	0.0264615	0.00077185	-0.0432629	20.5516	-0.21054	-6.90008	0.840088	0.903911	0	0	0	0	0	0	0	1	0	1	0	0	0
462	O94901	lightgreen	5.95275	1.69326	4.2595	0.00646281	0.00108772	0.0846077	18.8166	0.926028	-6.46377	0.389156	0.589947	0	0	0	0	0	0	0	1	0	1	0	0	1
463	O94903	lightgreen	3.3652	1.03659	2.32861	0.00395647	0.00059464	-0.0013529	19.1332	-0.0158356	-6.92539	0.987864	0.992377	0	0	0	0	0	1	1	0	0	0	0	0	0
464	O94905	midnightblue	11.2712	4.69735	6.57389	0.0201603	0.00166639	0.0603528	21.9412	0.808108	-6.56849	0.449015	0.639177	0	0	1	0	0	0	0	1	0	1	0	0	0
465	O94906	green	74.5299	59.208	15.3219	0.102259	0.00425727	0.0392192	20.1382	0.529788	-6.76763	0.614742	0.765313	0	0	1	0	0	0	0	1	0	1	0	0	0
466	O94919	royalblue	80.0803	69.8172	10.2631	0.0976464	0.00296365	0.379474	21.233	2.62844	-4.27385	0.0384583	0.152882	1	0	0	0	0	0	0	1	0	1	0	0	0
467	O94925	midnightblue	22.7876	7.7153	15.0723	0.0331129	0.00382061	0.111178	24.5587	1.07571	-6.31535	0.322662	0.524954	0	0	1	0	0	0	0	1	1	0	0	1	0
468	O94953	lightyellow	131.061	73.3225	57.7385	0.167786	0.015434	-0.968608	13.732	-3.18653	-3.50001	0.0184367	0.105766	1	0	1	0	0	0	0	1	1	0	0	0	0
469	O94955	green	210.787	163.15	47.6367	0.28178	0.0132361	-1.03213	19.2965	-11.259	3.45536	2.39e-05	0.00533645	1	1	1	1	0	0	0	1	0	1	0	0	0
470	O94973	magenta	116.243	24.2208	92.0217	0.187758	0.022727	-0.0316041	21.1116	-0.434845	-6.81838	0.678447	0.807565	0	0	0	0	0	0	0	1	1	0	0	0	0
471	O94979	grey	141.814	14.4564	127.358	0.136381	0.0312764	0.227919	19.4222	2.01728	-5.13292	0.0892801	0.248675	0	0	0	0	1	1	1	1	0	1	0	0	1
472	O94992	midnightblue	11.1598	5.88038	5.27947	0.0252377	0.00133827	0.475252	16.6015	2.37511	-4.63119	0.054358	0.188471	0	0	1	0	1	1	1	1	1	0	0	0	0
473	O95059	green	85.8557	66.0733	19.7824	0.114116	0.00549663	-0.46367	17.9711	-2.71656	-4.15004	0.0341517	0.145154	1	0	1	0	0	0	0	1	0	1	0	0	1
474	O95070	darkred	34.6293	22.4697	12.1596	0.0281575	0.00359751	0.235518	20.7854	1.86646	-5.34066	0.11031	0.281089	0	0	0	0	0	0	0	1	0	1	0	0	0
475	O95071	lightgreen	4.86779	1.84659	3.0212	0.00704805	0.0007715	-0.374747	15.4002	-0.766965	-6.60202	0.47167	0.658855	0	0	0	0	0	0	0	1	1	0	0	0	0
476	O95104	green	167.099	117.608	49.4911	0.203122	0.0137514	-0.279876	20.0035	-3.09916	-3.61195	0.0203604	0.110907	1	0	1	0	0	0	0	1	1	0	0	0	0
477	O95139	salmon	82.389	42.4845	39.9045	0.204253	0.0100515	-0.22302	22.2166	-2.18626	-4.89718	0.070602	0.217487	0	0	1	0	0	0	0	1	0	1	0	0	0
478	O95140	blue	21.4187	4.52329	16.8954	0.100518	0.00408792	0.00350659	23.3388	0.0558871	-6.92374	0.957195	0.973601	0	0	0	0	0	0	0	1	1	0	0	0	0
479	O95159	green	163.56	105.702	57.8588	0.182559	0.0160764	-0.180793	22.357	-2.75914	-4.08486	0.0318978	0.139195	1	0	1	0	0	0	0	1	0	1	0	0	0
480	O95167	lightyellow	70.7446	42.3251	28.4195	0.0968537	0.00759677	-0.387375	19.1862	-4.02226	-2.39673	0.00652688	0.0621169	1	0	1	0	0	0	0	1	0	1	0	0	0
481	O95168	lightyellow	64.1923	20.0105	44.1818	0.0457906	0.0118102	-0.313664	20.4768	-3.06511	-3.66568	0.0215495	0.114401	1	0	1	0	0	0	0	1	0	1	0	0	0
482	O95169	lightgreen	69.9595	12.601	57.3585	0.0480954	0.0146472	-0.399018	21.4524	-2.71481	-4.15248	0.0342318	0.145346	1	0	0	0	0	0	0	1	0	1	0	0	0
483	O95182	lightgreen	19.005	6.77048	12.2345	0.0258416	0.00312424	0.0625366	19.0354	0.360453	-6.85145	0.730635	0.842107	0	0	0	0	0	0	0	1	0	1	0	0	0
484	O95183	darkred	39.5295	32.3328	7.19667	0.0405173	0.00212919	0.109917	17.5239	0.669668	-6.67622	0.527536	0.702392	0	0	0	0	1	1	1	1	0	1	0	0	0
485	O95197	darkgreen	4.50515	3.08249	1.42267	0.00550444	0.00039322	0.0749557	22.7042	0.471857	-6.79953	0.653399	0.79343	0	0	1	0	0	0	0	1	0	1	0	0	0
486	O95202	darkred	24.7211	13.0567	11.6644	0.0163618	0.00345101	0.0719672	24.2776	1.30041	-6.06648	0.239839	0.43889	0	0	0	0	0	1	1	1	0	1	0	0	0
487	O95208	green	89.8113	60.2974	29.514	0.104141	0.00820061	-0.219712	21.4073	-1.97653	-5.18956	0.0945874	0.257128	0	0	1	0	0	0	0	1	0	0	0	0	0
488	O95210	darkred	6.94837	4.18218	2.76619	0.00524082	0.0008184	0.189048	22.2356	2.29594	-4.74202	0.0604991	0.200448	0	0	0	0	0	0	0	0	0	0	0	0	0
489	O95214	blue	52.2165	3.67185	48.5447	0.0815967	0.0117456	-0.115636	21.675	-0.521173	-6.77241	0.620578	0.769826	0	0	0	0	0	0	0	1	0	0	0	0	0
490	O95218	darkred	5.39772	3.8623	1.53542	0.00483998	0.00045427	0.0391881	18.488	0.255966	-6.88798	0.806372	0.883067	0	0	0	0	0	0	0	1	1	0	0	0	0
491	O95232	green	42.9884	34.1378	8.85056	0.0589599	0.00245917	0.0224179	20.4623	0.347753	-6.85663	0.739563	0.847125	0	0	1	0	0	0	0	1	1	0	0	0	0
492	O95248	darkgreen	42.516	28.3516	14.1644	0.0506278	0.00391499	0.841305	16.3499	7.87601	1.37031	0.00019121	0.0130963	1	1	1	0	0	0	0	1	1	0	0	0	0
493	O95249	salmon	123.488	30.7074	92.7807	0.147632	0.0233705	-0.491284	19.9356	-4.48592	-1.85338	0.00397749	0.0501161	1	0	1	0	0	0	0	1	0	1	0	0	1
494	O95251	green	162.16	127.052	35.108	0.219434	0.00975493	-0.990035	17.4968	-9.82601	2.67145	5.33e-05	0.00718346	1	1	1	0	0	0	0	1	1	0	0	0	0
495	O95258	lightyellow	76.8881	38.4651	38.423	0.0880209	0.0102708	-0.712872	24.3021	-1.26538	-6.10694	0.251818	0.452904	0	0	1	0	0	0	0	1	1	0	0	0	0
496	O95260	darkgreen	39.9394	29.3897	10.5497	0.0524815	0.00291591	0.494312	13.4697	2.23953	-4.81978	0.0650979	0.208674	0	0	1	0	0	0	0	1	0	1	0	0	0
497	O95292	royalblue	42.1289	40.0238	2.10517	0.0559773	0.0006079	0.117449	21.5489	1.19818	-6.18319	0.275222	0.477889	0	0	0	0	0	0	0	1	0	0	0	0	0
498	O95297	grey	4.16139	0.256584	3.9048	0.00242061	0.00095894	-0.155893	20.0237	-0.522653	-6.77156	0.619606	0.769406	0	0	0	0	0	0	0	1	0	0	0	0	0
499	O95299	grey	68.2362	10.3025	57.9337	0.0971935	0.0142273	0.0519077	23.3997	0.75285	-6.61364	0.479222	0.663636	0	0	0	0	0	0	0	1	0	1	0	0	0
500	O95302	royalblue	57.3117	40.9395	16.3722	0.0572581	0.00472774	0.255323	23.1648	1.85628	-5.35452	0.111889	0.282802	0	0	0	0	0	0	0	1	0	1	0	0	0
501	O95319	green	148.09	119.379	28.7112	0.206182	0.00797755	-0.296081	20.7703	-2.71129	-4.15743	0.0343942	0.145739	1	0	1	0	0	0	0	1	1	0	0	0	0
502	O95363	darkgreen	20.7229	13.7258	6.99714	0.0245103	0.00193398	0.217058	20.7778	2.60492	-4.30277	0.0393397	0.155204	1	0	1	0	0	0	0	1	0	1	0	0	0
503	O95372	darkred	26.3755	14.2699	12.1055	0.0178821	0.00358152	0.83711	14.2665	2.34869	-4.66847	0.0563743	0.193376	0	0	0	0	0	0	0	1	1	0	0	0	0
504	O95373	darkgreen	148.133	52.5273	95.6054	0.0937987	0.0264249	0.42819	19.0553	3.2049	-3.47507	0.0180092	0.104794	1	0	1	0	0	0	0	1	1	0	0	0	0
505	O95394	darkgreen	19.2351	14.7673	4.46777	0.0263702	0.00123487	0.219436	17.2223	2.16519	-4.92458	0.0722202	0.220406	0	0	1	0	0	0	0	1	0	1	0	0	0
506	O95400	grey	2.45553	0.238177	2.21735	0.00224696	0.00054454	-0.0514037	18.2735	-0.431345	-6.81997	0.680966	0.809834	0	0	0	0	0	0	0	1	0	1	0	0	0
507	O95415	midnightblue	12.6093	0.856793	11.7525	0.00367722	0.0029791	0.111266	19.0344	1.06966	-6.32186	0.32492	0.526985	0	0	1	0	0	0	0	1	0	1	0	0	0
508	O95425	darkgreen	38.8901	4.04632	34.8438	0.00722557	0.00963067	0.0292954	21.1362	0.295266	-6.87565	0.777562	0.866538	0	0	1	0	0	0	0	1	0	1	0	0	0
509	O95427	lightgreen	3.44443	1.69626	1.74816	0.00647429	0.00044642	-0.168237	15.372	-0.824743	-6.55405	0.4405	0.631371	0	0	0	0	0	0	0	1	0	1	0	0	0
510	O95433	darkgreen	47.3538	20.0289	27.3249	0.0357659	0.00755249	0.28413	18.9547	2.16031	-4.93358	0.073197	0.222251	0	0	1	0	0	1	1	1	1	0	0	0	0
511	O95453	green	199.018	116.874	82.1438	0.201856	0.0228241	-1.1955	18.3371	-7.49626	1.03565	0.00026648	0.0155736	1	1	1	0	0	0	0	1	0	1	0	0	0
512	O95470	blue	84.7495	4.72741	80.0221	0.105054	0.0193618	-0.0244939	20.6581	-0.331068	-6.86302	0.75153	0.853695	0	0	0	0	0	0	0	1	0	1	0	0	0
513	O95479	midnightblue	17.4937	10.7402	6.75351	0.0460951	0.00171192	0.238262	19.8823	2.68448	-4.19003	0.0352809	0.147074	1	0	1	0	0	0	0	1	0	1	0	0	0
514	O95486	darkred	10.0128	3.29537	6.71738	0.00412954	0.00198739	0.280172	16.5798	0.990404	-6.40166	0.359538	0.559658	0	0	0	0	0	0	0	1	0	1	0	0	1
515	O95487	magenta	28.5076	7.23111	21.2765	0.0560551	0.00525475	0.0212772	19.3139	0.151862	-6.91227	0.884183	0.934983	0	0	0	0	0	0	0	1	1	0	0	0	1
516	O95502	darkgreen	30.3581	21.8821	8.47597	0.0390752	0.00234272	0.787274	17.0657	3.18088	-3.50769	0.0185705	0.106139	1	0	1	0	1	1	1	1	0	0	0	0	0
517	O95563	magenta	25.0575	9.14656	15.911	0.0709035	0.0039296	-0.111501	23.6071	-0.662534	-6.68133	0.531796	0.705445	0	0	0	0	0	0	0	1	0	0	0	0	0
518	O95571	darkred	107.368	67.7677	39.6004	0.0849219	0.0117161	0.121919	24.7662	1.38713	-5.96288	0.21378	0.412875	0	0	0	0	0	0	0	1	0	1	0	0	0
519	O95573	royalblue	44.8518	40.8514	4.00038	0.0571348	0.00115518	0.0252981	21.0043	0.306729	-6.8718	0.769132	0.861171	0	0	0	0	0	0	0	1	0	1	0	0	0
520	O95622	royalblue	33.4375	20.5114	12.9261	0.0286873	0.00373262	-0.050975	23.138	-0.388073	-6.83981	0.711115	0.830131	0	0	0	0	0	0	0	1	1	0	0	0	0
521	O95639	green	40.0055	24.6766	15.3289	0.0426194	0.00425922	-0.058808	19.2571	-0.550961	-6.75491	0.601137	0.752804	0	0	1	0	0	0	0	1	0	0	0	0	1
522	O95674	royalblue	7.1919	3.3123	3.8796	0.00463258	0.0011203	0.332627	21.5247	2.64208	-4.25466	0.0377555	0.151436	1	0	0	0	0	0	0	1	0	1	0	0	0
523	O95747	darkred	194.611	158.142	36.469	0.198173	0.0107896	0.328638	16.6674	1.87593	-5.32774	0.10886	0.278688	0	0	0	1	0	0	0	1	0	0	0	0	0
524	O95757	midnightblue	19.6237	11.0484	8.57525	0.0474181	0.0021737	0.269432	18.354	1.97414	-5.19286	0.0949037	0.257305	0	0	1	0	0	0	0	1	0	1	0	0	0
525	O95758	royalblue	41.6202	38.1515	3.46863	0.0533588	0.00100163	0.321278	18.1339	1.87128	-5.33409	0.10957	0.27982	0	0	0	0	0	0	0	1	0	0	0	0	0
526	O95772	royalblue	33.8331	22.2519	11.5812	0.0311216	0.00334426	-0.0246588	22.9735	-0.178939	-6.90713	0.863768	0.91968	0	0	0	0	0	0	0	1	0	1	0	0	0
527	O95777	green	106.69	71.5171	35.1726	0.123518	0.00977289	-0.828869	17.4815	-2.53806	-4.40118	0.043479	0.163066	1	0	1	0	0	1	1	0	0	0	0	0	0
528	O95782	darkred	135.29	103.859	31.4305	0.13015	0.00929897	0.0827298	22.8589	1.44789	-5.88844	0.1964	0.392423	0	0	0	0	0	0	0	1	1	0	0	0	0
529	O95793	green	147.078	113.903	33.1753	0.196724	0.00921793	-0.192228	19.4701	-2.08038	-5.04357	0.0813252	0.235303	0	0	1	0	0	1	1	1	1	0	0	0	0
530	O95807	darkred	12.1842	5.44282	6.74136	0.00682058	0.00199449	0.0553256	20.9599	0.210034	-6.9002	0.840466	0.903917	0	0	0	0	0	0	0	1	0	0	0	0	0
531	O95810	royalblue	56.1692	50.2044	5.96479	0.070216	0.00172244	-0.461176	25.6466	-0.939768	-6.45047	0.382964	0.58398	0	0	0	0	0	0	0	0	0	0	0	0	0
532	O95816	green	66.5876	29.5489	37.0387	0.0510344	0.0102914	-0.264052	18.5805	-1.83501	-5.38342	0.115261	0.28767	0	0	1	0	0	0	0	1	0	1	0	0	0
533	O95817	salmon	76.9177	36.69	40.2278	0.176394	0.0101329	-0.27142	17.735	-1.256	-6.11773	0.254976	0.455641	0	0	1	0	1	1	1	1	0	0	0	1	0
534	O95819	darkred	155.183	126.975	28.208	0.159116	0.00834555	0.137844	21.3823	1.77467	-5.46426	0.124892	0.30178	0	0	0	0	0	0	0	1	1	0	0	0	0
535	O95822	darkred	117.412	91.3498	26.0625	0.114473	0.00771079	0.0673725	21.9752	0.859929	-6.5237	0.422057	0.616413	0	0	0	0	0	0	0	1	0	1	0	0	0
536	O95831	darkred	179.515	149.591	29.9236	0.187458	0.00885312	0.0639805	25.7606	0.269044	-6.88407	0.796745	0.878543	0	0	0	1	0	1	1	1	1	0	0	0	0
537	O95847	darkred	135.299	98.9355	36.3636	0.123979	0.0107584	0.567308	15.7526	1.3463	-6.01198	0.225972	0.42595	0	0	0	0	0	0	0	1	0	1	0	0	0
538	O95857	royalblue	36.16	24.0222	12.1378	0.0335975	0.003505	0.362829	20.9756	3.75005	-2.75426	0.00917259	0.0747329	1	0	0	0	0	0	0	1	0	1	0	0	0
539	O95861	darkred	9.04252	5.99181	3.05071	0.00750854	0.00090258	0.0680553	17.7064	0.659863	-6.6835	0.533144	0.705475	0	0	0	0	0	0	0	1	0	1	0	0	0
540	O95864	salmon	115.598	31.6395	83.9588	0.152113	0.0211483	-1.09096	19.4651	-2.68848	-4.18944	0.0354652	0.147074	1	0	1	0	0	0	0	1	1	0	1	1	0
541	O95865	midnightblue	26.8204	11.1458	15.6746	0.0478361	0.00397328	0.235541	17.5621	2.05545	-5.07841	0.0842178	0.240015	0	0	1	0	0	0	0	1	0	1	0	0	0
542	O95870	royalblue	15.8667	9.04638	6.82028	0.0126523	0.00196947	0.0967109	22.2811	1.51619	-5.80279	0.178827	0.372453	0	0	0	0	0	0	0	1	0	0	0	0	0
543	O95881	lightgreen	48.6439	10.688	37.9559	0.0407937	0.00969253	-0.118823	20.5949	-0.590032	-6.73046	0.576311	0.734989	0	0	0	0	0	0	0	1	0	1	0	0	0
544	O95983	green	67.5417	36.7587	30.783	0.0634865	0.00855322	-0.126687	16.7161	-0.772024	-6.59794	0.468873	0.656706	0	0	1	0	0	0	0	1	1	0	0	0	0
545	O96000	salmon	87.1492	40.3851	46.7641	0.194159	0.0117794	-0.38282	21.4925	-3.53865	-3.02942	0.0118617	0.085198	1	0	1	0	0	0	0	1	0	1	0	0	0
546	O96005	royalblue	21.8281	9.65305	12.175	0.0135008	0.00351574	0.178795	24.7708	1.4823	-5.84551	0.187871	0.383263	0	0	0	0	0	0	0	1	1	0	0	0	0
547	O96008	royalblue	51.6578	25.5988	26.0591	0.0358025	0.00752499	0.0755507	24.6209	0.83355	-6.5465	0.435874	0.629261	0	0	0	0	0	0	0	1	1	0	0	1	0
548	O96011	salmon	55.0107	27.6487	27.3621	0.132926	0.00689221	-0.0165562	20.3533	-0.15344	-6.91199	0.882991	0.93443	0	0	1	0	0	0	0	1	0	1	0	0	0
549	O96013	lightyellow	89.212	36.1143	53.0978	0.0826414	0.0141935	-0.434702	17.6199	-1.3617	-5.99355	0.221332	0.421887	0	0	1	0	0	1	1	1	0	1	0	0	0
550	O96019	green	47.3901	31.9276	15.4625	0.0551427	0.00429633	-0.150171	19.9778	-1.50299	-5.81951	0.182469	0.37759	0	0	1	0	0	0	0	1	1	0	0	0	1
551	P00156	darkgreen	9.83332	4.21346	5.61986	0.00752403	0.00155331	0.151287	23.0999	2.19778	-4.87869	0.0690044	0.214749	0	0	1	0	0	0	0	0	0	0	0	0	0
552	P00167	royalblue	72.512	59.7323	12.7797	0.0835417	0.00369036	0.047797	20.2806	0.464359	-6.80345	0.65845	0.795716	0	0	0	0	0	0	0	1	0	1	0	0	0
553	P00338	darkred	65.9249	54.7746	11.1503	0.0686398	0.00329891	0.0466904	19.1334	0.25288	-6.88887	0.808649	0.884664	0	0	0	0	0	0	0	1	0	1	1	0	0
554	P00367	midnightblue	50.7614	20.9636	29.7978	0.0899727	0.0075533	0.114355	24.7353	1.49167	-5.83375	0.185001	0.379957	0	0	1	0	0	0	0	1	0	1	0	0	0
555	P00387	darkgreen	78.5641	56.9163	21.6478	0.101636	0.00598336	0.215412	23.827	2.93383	-3.84091	0.0252943	0.123323	1	0	1	0	0	0	0	1	0	1	0	0	1
556	P00390	darkgreen	60.2553	48.8949	11.3604	0.0873124	0.00313997	0.205674	22.1767	3.04533	-3.68558	0.0218173	0.114844	1	0	1	0	1	1	1	1	0	1	1	0	0
557	P00395	darkred	21.2305	14.6677	6.56281	0.0183805	0.00194166	0.0921025	23.1674	1.12539	-6.26296	0.30253	0.503976	0	0	0	0	0	0	0	0	0	0	0	0	0
558	P00403	darkgreen	34.3525	20.6989	13.6536	0.0369623	0.0037738	0.133634	27.4079	1.51466	-5.80472	0.179204	0.373051	0	0	1	0	0	0	0	0	0	0	0	0	0
559	P00441	midnightblue	46.106	13.4556	32.6504	0.0577495	0.00827639	0.419612	17.8581	4.44924	-1.87767	0.00403081	0.0502408	1	0	1	0	1	1	1	1	0	0	0	0	0
560	P00491	darkgreen	90.8521	57.3169	33.5352	0.102352	0.00926899	0.574515	22.4968	2.70114	-4.17166	0.0348663	0.146444	1	0	1	0	0	0	0	1	0	1	1	0	0
561	P00492	darkgreen	118.12	70.2563	47.8634	0.125458	0.0132292	0.418203	16.1435	2.5558	-4.3749	0.0423202	0.160302	1	0	1	1	0	0	0	1	1	0	1	0	0
562	P00505	darkgreen	24.3758	12.5694	11.8064	0.0224454	0.00326323	-0.0067006	27.627	-0.0616624	-6.92335	0.952777	0.970903	0	0	1	0	0	0	0	1	0	1	0	0	0
563	P00558	darkred	80.2492	67.6788	12.5705	0.0848105	0.00371908	0.143407	20.4085	0.661564	-6.68202	0.532376	0.705445	0	0	0	0	0	0	0	1	0	0	0	0	0
564	P00568	darkgreen	34.5047	23.6914	10.8133	0.0423061	0.00298875	0.246406	19.1722	3.11179	-3.59397	0.0200071	0.110569	1	0	1	0	1	0	1	1	0	1	0	0	0
565	P00711	royalblue	17.485	15.7073	1.77763	0.0219683	0.00051332	0.0679737	19.8122	0.161779	-6.91048	0.876694	0.92918	0	0	0	0	0	0	0	0	0	0	0	0	0
566	P00734	grey	10.4804	2.30363	8.17678	0.0217324	0.00200805	0.131475	22.4114	1.67374	-5.59906	0.144077	0.327435	0	0	0	0	1	1	1	0	0	0	1	0	0
567	P00846	darkgreen	70.3929	33.4009	36.992	0.0596444	0.0102244	0.168019	24.6101	1.11326	-6.27581	0.307438	0.509308	0	0	1	0	0	0	0	0	0	0	0	0	1
568	P01008	darkred	2.75506	0.834999	1.92007	0.00104636	0.00056807	0.198549	20.5505	1.48723	-5.83934	0.186609	0.381927	0	0	0	0	1	1	1	0	0	0	1	0	0
569	P01012	royalblue	108.978	106.581	2.39645	0.149065	0.00069202	-0.0036245	21.7744	-0.0079669	-6.9255	0.993897	0.995979	0	0	0	1	0	0	0	0	0	0	0	0	0
570	P01019	lightyellow	74.1641	35.5808	38.5833	0.0814205	0.0103136	-0.441826	17.4425	-1.08255	-6.30821	0.319842	0.522197	0	0	1	0	1	1	1	1	0	1	0	0	0
571	P01033	darkred	59.9051	44.5583	15.3469	0.0558374	0.0045405	0.405878	19.6057	2.74431	-4.11114	0.0329043	0.141723	1	0	0	0	1	1	1	1	0	0	0	0	0
572	P01111	royalblue	83.739	78.4955	5.24349	0.109784	0.00151415	0.125309	22.5457	1.69286	-5.57355	0.140013	0.320359	0	0	0	0	0	0	0	1	0	0	0	0	0
573	P01112	royalblue	44.8842	41.7048	3.17938	0.0583284	0.0009181	0.157607	20.3108	1.43938	-5.8989	0.199207	0.395573	0	0	0	0	0	1	1	1	0	1	0	0	1
574	P01130	green	207.78	139.131	68.6497	0.240295	0.0190747	-1.81969	20.0119	-15.7759	5.18603	3.48e-06	0.00363486	1	1	1	0	1	1	1	1	0	1	0	1	0
575	P01160	salmon	19.2718	7.69481	11.577	0.0369943	0.00291613	0.189007	22.4231	0.294145	-6.87603	0.778378	0.866731	0	0	1	0	0	0	0	1	0	1	0	0	0
576	P01344	darkred	35.8913	22.7908	13.1004	0.0285599	0.00387587	0.283413	20.6005	2.59994	-4.31397	0.0399716	0.156363	1	0	0	0	0	0	0	1	0	1	0	0	1
577	P01889	darkred	122.596	90.3409	32.2555	0.113209	0.00954305	1.05364	21.3517	3.10384	-3.61278	0.0205033	0.111266	1	0	0	0	0	0	0	1	0	1	0	1	0
578	P01893	midnightblue	5.24469	1.80969	3.435	0.00776691	0.00087072	0.138369	20.5789	0.651665	-6.68901	0.538327	0.707274	0	0	1	0	0	0	0	0	0	0	0	0	0
579	P02144	magenta	76.058	21.3594	54.6986	0.165577	0.0135092	-0.643712	16.8817	-1.14475	-6.24197	0.295138	0.495414	0	0	0	0	0	1	1	1	0	1	1	0	1
580	P02452	green	134.258	97.9571	36.3011	0.169183	0.0100864	-0.582604	17.6129	-3.27367	-3.38205	0.0165017	0.100611	1	0	1	0	1	1	1	1	1	0	1	0	0
581	P02458	lightyellow	136.392	85.8337	50.558	0.196416	0.0135146	-0.910897	18.5149	-2.43747	-4.54315	0.0498912	0.178923	1	0	1	0	1	1	1	1	1	0	1	0	0
582	P02461	magenta	86.7341	23.0649	63.6692	0.178798	0.0157247	-0.500044	24.2548	-1.05693	-6.33478	0.330506	0.530004	0	0	0	0	1	1	1	1	1	0	1	0	0
583	P02462	green	55.4985	33.8216	21.6769	0.0584139	0.00602304	-0.407932	22.9884	-2.48012	-4.48294	0.0470587	0.171713	1	0	1	0	1	1	1	1	1	0	0	1	0
584	P02511	magenta	48.9562	16.3906	32.5656	0.127059	0.00804288	-0.115531	19.7815	-0.507325	-6.78028	0.629702	0.775161	0	0	0	0	0	0	0	1	0	1	0	0	0
585	P02533	lightgreen	19.6219	4.75072	14.8712	0.0181325	0.00379755	-1.08452	30.2336	-1.60202	-5.69291	0.159348	0.34574	0	0	0	0	0	0	0	0	0	0	0	0	0
586	P02538	lightgreen	13.2712	2.98191	10.2893	0.0113813	0.00262751	-0.463734	31.0195	-0.62903	-6.70465	0.552092	0.718596	0	0	0	0	0	0	0	0	0	0	0	0	0
587	P02545	royalblue	96.6627	93.9788	2.68389	0.131439	0.00077502	-0.0479409	24.4001	-0.371409	-6.84693	0.722864	0.837481	0	0	0	1	0	0	0	1	1	0	0	1	0
588	P02549	darkred	37.2856	18.5946	18.6911	0.0233015	0.0055299	0.512867	17.2972	1.30131	-6.06518	0.240034	0.43889	0	0	0	0	0	0	0	0	0	0	0	0	1
589	P02649	lightyellow	53.2926	13.2281	40.0645	0.0302702	0.0107096	-0.33109	25.5595	-3.2932	-3.35575	0.0160993	0.0992078	1	0	1	0	1	1	1	1	0	1	0	1	0
590	P02656	royalblue	53.1994	47.7797	5.4198	0.0668247	0.00156506	0.127549	22.9465	0.255719	-6.88805	0.806554	0.883067	0	0	0	0	0	0	0	0	0	0	1	0	1
591	P02662	royalblue	13.1464	8.00503	5.14133	0.0111959	0.00148465	0.760608	17.8749	2.70745	-4.16281	0.0345718	0.146048	1	0	0	0	0	0	0	0	0	0	0	0	0
592	P02663	royalblue	76.8275	65.0631	11.7644	0.0909974	0.00339717	0.635877	17.6955	2.55155	-4.38216	0.0426877	0.161036	1	0	0	0	0	0	0	0	0	0	0	0	0
593	P02666	royalblue	58.4476	53.7273	4.72027	0.0751431	0.00136306	0.324848	23.1495	0.762543	-6.60558	0.474118	0.660728	0	0	0	0	0	0	0	0	0	0	0	0	0
594	P02751	lightyellow	125.184	75.2197	49.964	0.172127	0.0133558	-0.609459	23.3163	-2.94482	-3.83174	0.0252201	0.123323	1	0	1	0	1	1	1	1	0	1	1	1	0
595	P02765	royalblue	47.1107	45.3349	1.7758	0.0634055	0.00051279	-0.173305	23.7513	-0.523874	-6.77086	0.618806	0.769058	0	0	0	0	1	1	1	0	0	0	0	0	0
596	P02768	lightyellow	14.1136	5.27412	8.83944	0.0120689	0.00236286	-0.0529527	22.1516	-0.578418	-6.73787	0.583645	0.741326	0	0	1	0	0	0	0	1	0	0	1	0	1
597	P02769	royalblue	74.5609	72.2778	2.2831	0.101088	0.00065928	0.0194287	25.9126	0.06211	-6.92331	0.952456	0.970813	0	0	0	0	0	0	0	0	0	0	0	0	0
598	P02774	green	80.0347	47.2183	32.8164	0.0815515	0.00911819	-0.335847	21.1362	-1.08413	-6.30656	0.319195	0.521934	0	0	1	0	1	1	1	0	0	0	0	0	0
599	P02786	darkred	79.0738	58.207	20.8668	0.0729411	0.00617361	-0.0442481	22.8329	-0.249941	-6.88972	0.810819	0.886111	0	0	0	0	1	1	1	1	0	1	1	0	0
600	P02788	midnightblue	6.47338	2.75944	3.71395	0.0118431	0.00094143	0.234535	21.2699	3.29785	-3.34016	0.0157524	0.0986608	1	0	1	0	0	0	0	0	0	0	0	0	0
601	P02795	darkred	10.7991	5.72009	5.07899	0.00716804	0.00150266	0.348628	8.8802	0.428813	-6.82114	0.682757	0.810616	0	0	0	0	0	0	0	1	0	1	0	0	0
602	P03886	magenta	77.9716	20.7344	57.2373	0.160731	0.0141362	-0.0218779	24.4135	-0.214099	-6.89922	0.837432	0.902825	0	0	0	0	0	0	0	0	0	0	1	0	0
603	P03891	magenta	59.0951	20.9672	38.1279	0.162536	0.00941661	-0.184734	21.7924	-0.733055	-6.62884	0.490664	0.673455	0	0	0	0	0	0	0	0	0	0	0	0	0
604	P03897	darkgreen	29.409	21.9866	7.42244	0.0392617	0.00205153	0.161389	21.995	1.84636	-5.36788	0.113373	0.285688	0	0	1	0	0	0	0	0	0	0	0	0	0
605	P03905	darkred	58.7676	37.4239	21.3438	0.0468971	0.00631473	0.322541	22.5044	2.95579	-3.81655	0.0248596	0.122621	1	0	0	0	0	0	0	0	0	0	0	0	0
606	P03915	magenta	44.5206	9.74835	34.7723	0.0755686	0.00858787	-0.0654516	22.8377	-0.673685	-6.67333	0.525147	0.700908	0	0	0	0	0	0	0	0	0	0	0	0	0
607	P04004	royalblue	42.7324	37.3759	5.35652	0.052274	0.00154678	0.0368852	24.6737	0.173822	-6.90816	0.867618	0.922603	0	0	0	0	0	0	0	1	0	1	0	0	1
608	P04040	royalblue	100.981	98.0821	2.8989	0.137178	0.00083711	-0.0866414	21.1189	-0.18536	-6.90579	0.858943	0.916469	0	0	0	1	1	1	1	1	0	1	1	0	0
609	P04062	royalblue	78.7634	73.2924	5.47096	0.102507	0.00157983	0.0638165	23.3326	0.634385	-6.701	0.548816	0.715653	0	0	0	0	0	0	0	0	0	0	0	0	0
610	P04066	darkgreen	174.279	51.7816	122.497	0.0924672	0.0338577	0.331583	22.7506	2.66046	-4.22881	0.03683	0.150269	1	0	1	0	1	1	1	1	0	1	0	0	0
611	P04075	darkred	77.3813	61.3243	16.057	0.0768475	0.0047506	0.105153	21.1743	0.661115	-6.68233	0.532645	0.705445	0	0	0	0	0	0	0	1	0	1	0	0	0
612	P04083	lightgreen	17.2999	3.28202	14.0178	0.0125268	0.00357963	0.158013	22.825	1.29436	-6.07331	0.242274	0.442018	0	0	0	0	1	1	1	1	0	1	1	0	1
613	P04156	midnightblue	69.9014	32.0416	37.8599	0.137518	0.00959692	0.463319	19.7466	4.75232	-1.5355	0.00294661	0.0462549	1	1	1	1	0	0	0	1	0	1	0	0	0
614	P04179	darkred	28.0602	19.3381	8.72211	0.0242331	0.00258051	-0.0654536	25.2692	-0.652713	-6.68827	0.537695	0.706992	0	0	0	0	1	1	1	1	0	0	0	0	0
615	P04181	darkgreen	83.8143	37.7145	46.0998	0.0673474	0.0127418	0.645188	24.1793	3.05556	-3.67898	0.0218254	0.114844	1	0	1	0	0	0	0	1	0	1	0	0	0
616	P04183	darkgreen	9.8898	6.87015	3.01966	0.0122681	0.00083462	0.991695	22.2667	1.44838	-5.88777	0.196779	0.392806	0	0	1	0	1	1	1	1	0	0	0	0	0
617	P04216	royalblue	102.486	97.5102	4.97553	0.136378	0.00143677	0.350148	21.7087	0.801667	-6.57355	0.452768	0.642767	0	0	0	1	1	1	1	1	0	1	0	0	0
618	P04259	lightgreen	9.77542	1.48176	8.29366	0.00565559	0.00211789	0.179311	30.4921	0.224562	-6.89659	0.829637	0.897937	0	0	0	0	0	0	0	0	0	0	0	0	0
619	P04264	lightgreen	23.2554	6.37044	16.8849	0.0243147	0.00431178	-1.00143	31.7335	-1.64577	-5.63595	0.149988	0.334627	0	0	0	0	0	0	0	0	0	0	0	0	0
620	P04350	darkred	106.083	85.1586	20.9245	0.106715	0.00619069	0.0690833	19.7584	0.247661	-6.89036	0.812504	0.887025	0	0	0	0	0	0	0	1	0	0	0	0	1
621	P04406	darkred	45.2703	23.8083	21.462	0.0298349	0.00634971	0.0851216	23.0549	0.768868	-6.60049	0.470619	0.657963	0	0	0	0	0	1	1	1	0	0	1	0	0
622	P04439	darkgreen	66.2543	53.4692	12.7851	0.0954807	0.00353375	0.638799	22.8226	6.31356	0.0379982	0.00068482	0.0244529	1	1	1	0	1	1	1	1	0	1	0	0	1
623	P04626	green	145.039	126.681	18.3574	0.218793	0.00510069	-0.216499	20.5285	-2.88372	-3.9102	0.0270008	0.12661	1	0	1	0	1	1	1	1	0	1	1	0	1
624	P04632	midnightblue	44.3694	24.8187	19.5507	0.106518	0.00495582	0.309224	21.3725	2.48596	-4.4747	0.0466844	0.170645	1	0	1	0	0	0	0	1	0	1	0	0	0
625	P04637	darkred	47.5495	27.6512	19.8984	0.0346506	0.00588709	1.14573	13.2538	1.65126	-5.62876	0.148852	0.333281	0	0	0	0	1	1	1	1	0	0	0	0	1
626	P04792	darkred	81.4515	46.8309	34.6206	0.0586854	0.0102428	0.226715	22.8554	2.82115	-4.00191	0.029593	0.133089	1	0	0	0	1	1	1	1	0	1	0	0	1
627	P04843	darkgreen	31.5553	18.5484	13.0069	0.0331222	0.00359506	0.0716394	24.8776	1.10833	-6.28143	0.308972	0.511445	0	0	1	0	0	0	0	1	0	0	0	0	1
628	P04844	darkred	34.0455	22.8819	11.1637	0.028674	0.00330286	0.0281062	24.0231	0.498589	-6.78532	0.635313	0.779312	0	0	0	0	0	0	0	1	0	0	0	0	1
629	P04899	royalblue	10.0906	6.05647	4.03412	0.00847058	0.00116492	-0.0075664	24.8939	-0.11647	-6.91774	0.910973	0.949661	0	0	0	0	0	0	0	1	0	0	0	0	1
630	P04908	brown	8.14441	1.05282	7.09159	0.0214861	0.00171751	0.280739	18.3833	1.11288	-6.27622	0.30759	0.509358	0	0	0	0	0	0	0	0	0	0	0	0	1
631	P04921	royalblue	30.0139	20.6089	9.40496	0.0288237	0.00271584	-0.034624	20.6191	-0.125366	-6.91649	0.904255	0.9461	0	0	0	0	0	0	0	1	0	0	0	1	0
632	P05023	darkgreen	4.12237	2.85455	1.26782	0.00509741	0.00035042	-0.0005206	25.3772	-0.0074225	-6.9255	0.994312	0.99598	0	0	1	0	0	0	0	1	1	0	1	0	1
633	P05026	lightgreen	2.15887	0.553685	1.60519	0.0021133	0.00040991	-0.0649859	24.087	-1.04455	-6.34784	0.335351	0.534566	0	0	0	0	0	1	1	1	1	0	0	1	0
634	P05067	royalblue	15.4412	8.64285	6.79834	0.0120879	0.00196313	-0.0730103	19.7138	-0.25925	-6.88701	0.803951	0.882163	0	0	0	0	1	1	1	1	0	1	1	0	1
635	P05091	darkred	172.194	144.693	27.5014	0.18132	0.00813649	0.134728	21.6759	0.734039	-6.62808	0.490106	0.673455	0	0	0	1	0	0	0	1	0	1	1	1	0
636	P05106	royalblue	106.118	103.94	2.1786	0.14537	0.00062911	0.122257	17.9451	0.258297	-6.8873	0.804653	0.882261	0	0	0	1	0	0	0	1	0	1	1	0	1
637	P05121	lightgreen	3.26523	1.35521	1.91002	0.00517256	0.00048775	0.262461	22.4523	0.443689	-6.81389	0.672539	0.803299	0	0	0	0	1	1	1	1	0	1	1	1	0
638	P05141	royalblue	35.0493	31.5821	3.4672	0.0441707	0.00100121	-0.0146808	26.7193	-0.0941926	-6.92042	0.927967	0.957756	0	0	0	0	0	0	0	1	1	0	1	0	0
639	P05165	darkred	100.361	63.5513	36.8094	0.0796382	0.0108903	0.0698312	22.0657	0.904898	-6.48324	0.399516	0.597629	0	0	0	0	0	0	0	1	0	1	0	0	0
640	P05166	darkred	149.586	113.085	36.5006	0.141711	0.010799	0.0578262	22.2349	0.65841	-6.68428	0.534246	0.70549	0	0	0	0	0	0	0	1	0	1	0	0	0
641	P05198	magenta	74.2712	15.612	58.6592	0.121023	0.0144873	-0.0274917	20.2928	-0.205148	-6.90136	0.844117	0.906299	0	0	0	0	0	0	0	1	1	0	0	0	1
642	P05204	royalblue	43.3228	22.2592	21.0636	0.0311317	0.00608247	-0.535994	17.4091	-0.701287	-6.65304	0.508923	0.687671	0	0	0	0	0	0	0	1	0	0	0	0	0
643	P05362	grey	127.332	14.3983	112.934	0.135833	0.0277342	0.761632	23.6581	2.00478	-5.15047	0.090928	0.250923	0	0	0	0	1	1	1	1	0	1	1	0	0
644	P05386	lightgreen	25.0651	12.3631	12.702	0.0471874	0.00324362	-0.533353	19.2399	-1.30367	-6.06242	0.239279	0.43866	0	0	0	0	0	0	0	1	0	0	0	0	1
645	P05387	lightgreen	78.7064	14.4744	64.232	0.055246	0.0164024	-1.07668	18.3624	-2.52589	-4.41835	0.0442065	0.164372	1	0	0	1	0	0	0	1	0	0	0	0	1
646	P05388	lightyellow	131.908	73.7493	58.1586	0.168763	0.0155463	-0.164167	22.869	-1.88642	-5.31338	0.107264	0.276977	0	0	1	0	0	0	0	1	0	0	0	0	1
647	P05413	darkgreen	22.6961	14.6893	8.0068	0.0262309	0.00221305	0.229984	23.3047	1.79148	-5.44229	0.122479	0.299135	0	0	1	0	1	1	1	1	0	0	0	0	0
648	P05455	royalblue	61.0975	53.3611	7.73643	0.0746309	0.00223403	0.136191	20.9424	1.61949	-5.67003	0.155158	0.340647	0	0	0	0	0	1	1	1	0	1	0	0	0
649	P05496	midnightblue	15.6366	11.057	4.57963	0.047455	0.00116087	0.726445	24.7592	1.397	-5.95087	0.211015	0.410247	0	0	1	0	0	0	0	0	0	0	0	1	0
650	P05556	midnightblue	46.0125	21.2852	24.7272	0.091353	0.00626799	0.252679	25.4288	2.7209	-4.1431	0.033894	0.144454	1	0	1	0	0	1	1	1	1	0	1	0	1
651	P05783	darkred	117.317	91.9579	25.3595	0.115235	0.00750281	0.287344	29.7241	0.768693	-6.60063	0.470716	0.657963	0	0	0	0	1	1	1	1	0	0	0	0	1
652	P05787	darkgreen	71.2842	17.2691	54.0151	0.0308377	0.0149295	0.0745822	28.2695	0.326684	-6.86457	0.754801	0.855318	0	0	1	0	0	1	1	1	0	1	0	1	0
653	P05997	lightyellow	135.234	78.5405	56.6938	0.179727	0.0151547	-0.352322	20.0579	-1.33053	-6.03074	0.230815	0.430319	0	0	1	0	0	0	0	1	1	0	0	0	0
654	P06132	darkgreen	68.524	46.2424	22.2816	0.0825757	0.00615853	0.76883	15.9739	6.02489	-0.198643	0.0008456	0.0268626	1	1	1	0	1	1	1	1	0	1	0	0	0
655	P06213	green	30.4613	12.2248	18.2365	0.0211136	0.0050671	-0.0008927	17.6116	-0.008687	-6.92549	0.993342	0.995969	0	0	1	0	1	1	1	1	0	1	1	0	1
656	P06241	lightyellow	49.4166	27.7844	21.6322	0.0635798	0.00578246	-0.517088	18.7257	-2.89367	-3.9027	0.0269771	0.12661	1	0	1	0	0	0	0	1	1	0	0	0	1
657	P06280	darkred	6.95249	3.83695	3.11555	0.0048082	0.00092176	0.163993	18.7066	1.06795	-6.32341	0.325885	0.527184	0	0	0	0	1	1	1	1	1	0	0	0	0
658	P06396	darkgreen	31.8719	17.3033	14.5686	0.0308988	0.0040267	0.428819	18.1947	3.39268	-3.22063	0.0141645	0.0928185	1	0	1	0	1	1	1	1	0	1	0	0	0
659	P06400	grey	1.80473	0.153815	1.65092	0.00145109	0.00040543	0.0764458	17.6201	0.569553	-6.74349	0.589219	0.744492	0	0	0	0	0	0	0	1	1	0	0	0	0
660	P06576	darkgreen	19.443	11.5266	7.91634	0.0205833	0.00218804	0.124668	29.3192	0.824291	-6.5548	0.440415	0.631371	0	0	1	0	0	0	0	0	0	0	0	0	1
661	P06730	lightyellow	90.7377	50.4892	40.2486	0.115536	0.0107588	-0.0099073	19.7608	-0.090753	-6.92079	0.930585	0.958954	0	0	1	0	0	1	1	1	1	0	0	0	1
662	P06732	darkred	162.18	135.806	26.3736	0.170183	0.00780284	0.179033	17.4246	0.521969	-6.77196	0.620055	0.769406	0	0	0	1	0	0	0	1	0	1	1	0	0
663	P06733	darkred	62.8242	43.9765	18.8477	0.0551084	0.00557625	0.248542	20.057	1.56693	-5.73817	0.167256	0.358056	0	0	0	0	1	1	1	1	0	1	0	0	0
664	P06737	royalblue	58.3857	45.4127	12.9729	0.0635143	0.00374616	0.445046	17.027	1.81326	-5.41289	0.118814	0.294078	0	0	0	0	0	0	0	1	0	1	0	0	0
665	P06744	darkred	84.501	56.1564	28.3445	0.0703715	0.00838595	0.224543	19.3056	1.80621	-5.42241	0.119988	0.296107	0	0	0	0	0	1	1	1	0	1	0	0	0
666	P06748	green	124.068	86.0339	38.0343	0.148591	0.010568	-0.659709	24.3876	-3.86884	-2.60395	0.00798015	0.0695144	1	0	1	0	0	0	0	1	1	0	0	0	1
667	P06753	lightgreen	37.9492	19.226	18.7232	0.0733817	0.00478121	-0.408166	22.8161	-0.916	-6.47272	0.394359	0.593317	0	0	0	1	0	1	1	1	0	1	0	0	0
668	P06756	midnightblue	53.6984	28.5815	25.117	0.122667	0.00636679	0.275313	23.5183	2.54594	-4.39007	0.0430149	0.162053	1	0	1	1	1	1	1	1	0	1	1	0	1
669	P06865	royalblue	72.4122	62.8248	9.58733	0.0878669	0.0027685	0.183478	23.2507	1.28142	-6.08839	0.246498	0.446604	0	0	0	0	0	0	0	1	0	1	0	0	0
670	P07099	midnightblue	78.0173	28.8308	49.1865	0.123737	0.012468	0.526646	22.4051	7.82163	1.32938	0.0001989	0.0134033	1	1	1	1	0	0	0	1	0	1	0	0	0
671	P07195	darkgreen	123.304	60.4414	62.863	0.107931	0.0173751	0.200514	23.4615	2.37995	-4.62388	0.0539314	0.18765	0	0	1	0	0	0	0	1	0	1	1	0	0
672	P07203	royalblue	72.9829	69.089	3.89391	0.096628	0.00112443	0.0269552	23.3637	0.226601	-6.89607	0.82812	0.897739	0	0	0	0	0	0	0	1	0	1	0	0	0
673	P07204	midnightblue	56.5857	25.1223	31.4634	0.107821	0.00797551	1.00894	17.543	4.55144	-1.77716	0.00370629	0.0495321	1	1	1	0	1	1	1	1	0	1	0	0	1
674	P07225	lightgreen	14.2932	5.50026	8.79297	0.0209934	0.0022454	0.100349	19.7894	0.689713	-6.66163	0.515685	0.693592	0	0	0	0	1	1	1	1	0	1	1	0	0
675	P07237	royalblue	58.9401	44.4593	14.4808	0.0621809	0.00418157	0.206836	25.8812	2.05233	-5.08431	0.0850443	0.241875	0	0	0	0	1	1	1	1	1	0	0	0	1
676	P07305	lightyellow	77.1906	38.1475	39.0432	0.0872939	0.0104366	-0.665648	16.0631	-1.56724	-5.73778	0.167186	0.358056	0	0	1	0	0	0	0	0	0	0	0	0	0
677	P07339	royalblue	58.9144	45.7779	13.1365	0.064025	0.00379339	0.142574	28.1777	1.28936	-6.07941	0.243418	0.443524	0	0	0	0	1	1	1	1	0	1	0	0	0
678	P07355	royalblue	86.5586	82.0107	4.54793	0.1147	0.00131329	0.196987	28.9154	0.761723	-6.60623	0.474573	0.661142	0	0	0	1	1	1	1	1	0	1	1	0	1
679	P07384	midnightblue	31.1504	15.7219	15.4285	0.0674759	0.00391089	0.290226	20.3217	2.95873	-3.81057	0.0246746	0.122621	1	0	1	0	0	0	0	1	0	1	0	0	0
680	P07437	darkgreen	89.8379	69.641	20.1969	0.124359	0.00558234	0.265851	22.2727	3.81147	-2.66333	0.00836469	0.0711875	1	0	1	1	0	0	0	1	1	0	1	0	1
681	P07602	darkgreen	22.9943	7.62922	15.3651	0.0136236	0.00424685	0.241404	23.4102	3.5901	-2.95047	0.0109341	0.0826089	1	0	1	0	1	1	1	1	1	0	0	0	0
682	P07686	royalblue	88.6983	81.5516	7.14676	0.114058	0.00206375	0.0501767	23.1609	0.475546	-6.79759	0.650912	0.791256	0	0	0	0	0	0	0	1	0	1	0	0	0
683	P07711	midnightblue	9.1858	5.32134	3.86445	0.0228384	0.00097958	0.180673	19.1756	1.55662	-5.75136	0.169572	0.360545	0	0	1	0	1	1	1	1	0	1	0	0	0
684	P07737	darkgreen	32.3158	21.8124	10.5034	0.0389506	0.0029031	0.280504	22.0327	2.09389	-5.02652	0.0802943	0.234306	0	0	1	0	0	0	0	1	0	0	0	0	0
685	P07741	darkgreen	16.1258	10.5855	5.54029	0.0189027	0.00153131	0.31238	18.2635	2.44793	-4.52785	0.0491168	0.177211	1	0	1	0	1	1	1	1	0	1	0	0	0
686	P07814	darkred	145.624	115.545	30.0787	0.144794	0.00889901	0.0728199	21.8138	0.858107	-6.5252	0.42309	0.617033	0	0	0	0	0	0	0	0	0	0	0	0	0
687	P07858	royalblue	48.199	39.4474	8.75162	0.0551712	0.00252718	0.13528	24.3273	0.980882	-6.41098	0.363855	0.564286	0	0	0	0	1	1	1	1	0	1	0	0	0
688	P07900	darkred	162.214	134.302	27.912	0.168298	0.00825799	-0.0133387	23.5413	-0.0964774	-6.92017	0.926226	0.956917	0	0	0	1	0	0	0	1	0	0	0	0	1
689	P07910	darkred	42.5832	33.3149	9.26832	0.041748	0.00274211	-0.0688167	22.1609	-0.57409	-6.74059	0.586391	0.743308	0	0	0	0	0	0	0	1	1	0	0	0	1
690	P07919	darkgreen	20.6378	4.62714	16.0106	0.00826274	0.00442527	0.0312865	19.999	0.0716938	-6.92257	0.945133	0.967598	0	0	1	0	0	0	0	1	0	1	0	0	0
691	P07942	royalblue	71.3271	60.1985	11.1286	0.0841936	0.00321358	-0.0552497	21.4561	-0.2664	-6.88487	0.798688	0.879821	0	0	0	0	1	1	1	1	0	1	0	0	0
692	P07947	royalblue	50.9181	24.9021	26.0159	0.0348282	0.00751254	0.335719	20.5234	4.09801	-2.30258	0.00598009	0.0593464	1	0	0	0	1	1	1	1	0	1	1	0	1
693	P07948	darkgreen	138.538	74.5497	63.9881	0.133124	0.017686	0.309727	21.6789	2.68309	-4.19701	0.0357235	0.147386	1	0	1	1	0	1	1	1	1	0	0	0	1
694	P07951	lightgreen	28.7165	15.7219	12.9945	0.0600074	0.00331832	-0.419339	18.8628	-0.797649	-6.5769	0.454929	0.644521	0	0	0	1	0	0	0	1	0	1	0	0	0
695	P07954	grey	65.7999	12.3397	53.4602	0.116413	0.0131287	0.0882926	25.6425	0.936842	-6.4533	0.384281	0.584679	0	0	0	0	0	1	1	1	0	1	0	0	0
696	P07996	green	132.595	103.698	28.8967	0.179098	0.00802908	-1.14722	25.0163	-4.03335	-2.39809	0.00659111	0.0623565	1	0	1	0	0	0	0	1	1	0	0	0	1
697	P08047	lightgreen	6.44388	1.30033	5.14355	0.00496308	0.00131347	0.00981661	17.9397	0.0596185	-6.92348	0.95436	0.971806	0	0	0	0	0	0	0	1	1	0	0	0	0
698	P08069	darkgreen	103.322	13.2824	90.0391	0.0237186	0.0248864	-0.0653704	19.687	-0.390059	-6.83894	0.70972	0.828734	0	0	1	0	1	1	1	1	1	0	1	1	0
699	P08133	royalblue	41.1782	37.3652	3.813	0.052259	0.00110107	0.147622	24.274	0.487803	-6.79103	0.642688	0.784542	0	0	0	0	0	0	0	1	0	1	0	0	0
700	P08134	royalblue	32.8133	28.8874	3.9259	0.0404019	0.00113367	0.0377454	22.3402	0.296133	-6.87536	0.77693	0.866528	0	0	0	0	1	1	1	1	0	0	0	0	0
701	P08138	darkred	48.0555	35.491	12.5645	0.0444749	0.0037173	0.184127	17.8564	0.333895	-6.86187	0.749614	0.852911	0	0	0	0	0	0	0	1	0	1	0	0	0
702	P08174	royalblue	57.7765	54.3162	3.46035	0.0759667	0.00099924	0.153941	23.9567	0.681707	-6.66751	0.520398	0.697637	0	0	0	0	1	1	1	1	0	1	0	0	0
703	P08195	darkred	38.7465	19.7908	18.9557	0.0248005	0.00560819	0.243436	27.9146	2.01953	-5.12847	0.088569	0.248017	0	0	0	0	0	0	0	1	0	1	0	0	0
704	P08236	royalblue	33.974	28.7461	5.22791	0.0402044	0.00150965	0.196657	18.0732	1.91252	-5.27654	0.102919	0.270099	0	0	0	0	1	1	1	1	0	1	0	0	0
705	P08237	darkgreen	148.101	52.489	95.6119	0.0937304	0.0264267	0.344222	18.3655	2.60279	-4.30996	0.0398176	0.156294	1	0	1	0	0	0	0	1	0	1	0	0	0
706	P08238	darkred	129.931	103.145	26.786	0.129254	0.00792486	0.0313282	22.8785	0.30422	-6.8726	0.771049	0.862502	0	0	0	0	0	0	0	1	1	0	0	0	1
707	P08240	darkgreen	52.1819	15.9413	36.2406	0.0284666	0.0100168	0.0649616	21.5066	0.943798	-6.44704	0.380686	0.58175	0	0	1	0	0	0	0	0	0	0	0	0	0
708	P08243	darkred	64.8883	46.2999	18.5884	0.0580199	0.00549954	0.132444	17.9571	0.369535	-6.84771	0.72419	0.837671	0	0	0	0	0	0	0	1	0	1	0	0	0
709	P08294	royalblue	29.2536	12.4545	16.7991	0.0174189	0.00485101	0.00212046	24.1732	0.0126124	-6.92544	0.990339	0.994385	0	0	0	0	1	1	1	1	0	1	0	0	0
710	P08397	royalblue	13.7899	8.92595	4.86392	0.0124838	0.00140454	-0.606546	15.189	-1.13202	-6.25573	0.300059	0.500259	0	0	0	0	1	1	1	1	1	0	0	0	0
711	P08559	darkgreen	91.1967	69.1507	22.0459	0.123483	0.0060934	0.111463	26.637	1.28637	-6.08289	0.244394	0.444527	0	0	1	1	0	0	0	1	1	0	0	0	0
712	P08572	royalblue	95.8809	41.8028	54.0781	0.0584655	0.015616	-0.456232	22.7137	-2.3338	-4.68948	0.0575449	0.195466	0	0	0	0	0	0	0	1	0	1	0	1	0
713	P08574	grey	2.09926	0.836197	1.26307	0.00788865	0.00031018	0.0172218	25.3822	0.203489	-6.90177	0.845317	0.906968	0	0	0	0	0	0	0	1	0	0	0	0	0
714	P08579	darkred	41.2316	24.4991	16.7325	0.0307006	0.00495045	0.123977	19.743	1.27771	-6.09285	0.24743	0.44771	0	0	0	0	0	1	1	1	0	1	0	0	0
715	P08582	royalblue	83.7533	79.2746	4.47878	0.110874	0.00129332	0.468779	20.8787	1.15861	-6.22689	0.289858	0.491113	0	0	0	0	1	1	1	0	0	0	0	0	0
716	P08590	lightyellow	50.5415	15.1996	35.3418	0.0347818	0.00944716	-0.225298	25.186	-2.43095	-4.55184	0.0502758	0.179378	0	0	1	0	0	1	1	1	0	1	0	0	1
717	P08621	darkred	9.3721	5.72223	3.64987	0.00717072	0.00107984	0.028371	22.2661	0.353939	-6.85411	0.735233	0.844365	0	0	0	0	0	0	0	1	1	0	0	0	0
718	P08648	midnightblue	4.73798	2.47471	2.26327	0.0106211	0.00057371	0.243342	21.1639	2.51065	-4.43986	0.0451357	0.166587	1	0	1	0	1	1	1	1	0	0	0	0	1
719	P08651	green	21.9286	12.1765	9.75218	0.0210302	0.00270969	-0.192458	18.2768	-1.3674	-5.98668	0.219633	0.420352	0	0	1	0	0	0	0	1	0	1	0	0	0
720	P08670	royalblue	62.8756	55.7513	7.12422	0.0779739	0.00205724	0.175892	26.1582	1.24205	-6.1337	0.25974	0.460391	0	0	0	0	0	0	0	1	0	0	0	0	0
721	P08708	lightyellow	152.4	58.8422	93.5583	0.13465	0.0250089	-0.816491	20.6019	-4.07763	-2.3434	0.00626486	0.061013	1	0	1	0	0	0	0	1	0	0	0	0	1
722	P08727	darkgreen	28.1428	6.82215	21.3207	0.0121824	0.00589294	-0.0049078	26.1527	-0.0452225	-6.92435	0.965371	0.979436	0	0	1	0	1	1	1	1	0	1	0	0	0
723	P08729	darkred	19.8362	11.3828	8.45335	0.0142642	0.00250099	0.885378	29.721	1.91067	-5.28022	0.103704	0.270967	0	0	0	0	0	0	0	1	0	1	0	0	0
724	P08754	green	95.9212	73.7816	22.1395	0.127429	0.00615158	-0.313764	22.1674	-2.21584	-4.85563	0.0677587	0.212721	0	0	1	0	0	0	0	1	0	1	0	0	1
725	P08758	royalblue	68.7297	57.7832	10.9465	0.0808157	0.003161	0.309796	20.4872	1.70484	-5.55812	0.138182	0.318086	0	0	0	0	1	0	1	1	0	1	1	0	0
726	P08779	lightgreen	12.3667	2.71963	9.64709	0.0103803	0.00246351	-0.316693	30.0977	-0.288214	-6.87799	0.782705	0.869586	0	0	0	0	0	0	0	0	0	0	0	0	0
727	P08833	darkred	21.9136	8.89107	13.0225	0.0111417	0.00385282	-0.0038674	22.1521	-0.048137	-6.9242	0.963135	0.978119	0	0	0	0	1	1	1	1	0	1	0	0	0
728	P08865	lightyellow	152.791	86.3463	66.4445	0.197589	0.0177611	-0.559253	22.5053	-3.25187	-3.41148	0.0169642	0.10198	1	0	1	0	0	0	0	1	1	0	0	0	1
729	P08962	royalblue	118.793	115.124	3.66883	0.161012	0.00105944	0.157221	25.9442	0.36367	-6.85014	0.728349	0.840852	0	0	0	1	1	1	1	1	0	1	0	0	0
730	P09001	magenta	114.961	29.1683	85.7923	0.226111	0.0211885	-0.0331761	22.0899	-0.405503	-6.83208	0.698873	0.82091	0	0	0	0	0	0	0	1	0	1	0	0	0
731	P09012	green	147.066	82.2361	64.8303	0.142031	0.0180134	-0.220103	20.3079	-2.693	-4.17801	0.0348759	0.146444	1	0	1	0	0	0	0	1	0	1	0	0	0
732	P09104	darkred	99.6552	80.7274	18.9278	0.101162	0.00559995	0.0107628	17.9967	0.0272994	-6.9251	0.97909	0.987838	0	0	0	0	1	1	1	1	0	0	0	0	0
733	P09110	brown	11.9505	2.34678	9.60373	0.0478935	0.00232592	0.133866	24.027	2.43146	-4.5481	0.0498736	0.178923	1	0	0	0	1	1	1	1	0	1	0	0	0
734	P09211	darkred	10.276	2.79156	7.4844	0.0034982	0.00221432	0.113488	22.1787	1.67054	-5.60303	0.144396	0.327667	0	0	0	0	1	0	1	1	0	1	0	0	0
735	P09382	darkred	162.505	117.221	45.2835	0.146894	0.0133975	0.319531	25.0015	0.420825	-6.82494	0.688275	0.812873	0	0	0	0	1	1	1	1	0	1	0	0	0
736	P09417	darkred	138.18	90.4708	47.709	0.113372	0.0141151	0.128661	21.8387	1.53445	-5.77965	0.174748	0.367337	0	0	0	0	1	1	1	1	0	1	0	0	0
737	P09429	grey	12.3682	3.69272	8.67547	0.0348369	0.00213052	0.138637	19.1253	0.514784	-6.77607	0.624778	0.773117	0	0	0	0	0	0	0	1	0	0	0	1	0
738	P09455	darkred	147.4	97.1691	50.231	0.121766	0.0148612	0.614425	19.3668	2.68615	-4.19272	0.0355769	0.147182	1	0	0	0	1	1	1	1	0	1	0	0	0
739	P09471	darkgreen	27.1434	11.1802	15.9632	0.0199647	0.00441216	0.269581	19.9769	2.76708	-4.07749	0.031803	0.139134	1	0	1	0	0	0	0	1	1	0	0	0	0
740	P09486	darkgreen	42.2566	10.3512	31.9054	0.0184844	0.00881852	-0.0107014	27.6344	-0.0471925	-6.92425	0.963864	0.97862	0	0	1	0	1	1	1	1	0	0	0	0	0
741	P09493	lightgreen	35.8259	18.1492	17.6767	0.0692717	0.00451398	-0.600757	22.7457	-1.4958	-5.82857	0.184431	0.379713	0	0	0	1	0	0	0	1	0	1	0	0	1
742	P09497	lightgreen	13.0434	6.47216	6.57125	0.0247029	0.00167805	-0.0880628	15.6558	-0.239913	-6.89252	0.818239	0.890369	0	0	0	0	0	0	0	1	0	0	0	0	0
743	P09525	royalblue	59.335	55.4489	3.88609	0.0775509	0.00112217	0.321478	18.9788	0.999107	-6.39309	0.355628	0.55586	0	0	0	0	1	1	1	1	0	1	1	1	0
744	P09543	royalblue	14.7944	11.4982	3.29621	0.0160814	0.00095184	0.0660126	20.6602	0.624751	-6.70756	0.554718	0.719766	0	0	0	0	1	1	1	1	1	0	0	0	0
745	P09622	grey	52.3738	9.76595	42.6079	0.0921316	0.0104636	0.0727847	25.7518	0.784235	-6.58808	0.462104	0.651272	0	0	0	0	0	0	0	1	0	1	0	0	0
746	P09651	yellow	6.74331	1.92346	4.81985	0.033745	0.00116958	-0.036012	24.841	-0.382015	-6.84243	0.715376	0.83301	0	0	0	0	0	0	0	1	1	0	0	0	0
747	P09661	salmon	135.727	55.3918	80.3351	0.266307	0.0202355	-0.316859	20.1982	-2.1285	-4.97815	0.076513	0.228337	0	0	1	1	0	0	0	1	1	0	0	0	0
748	P09668	royalblue	64.6646	57.8498	6.81483	0.0809088	0.0019679	0.552344	17.6767	1.61444	-5.6768	0.156636	0.34281	0	0	0	0	1	1	1	1	0	1	0	0	0
749	P09669	lightyellow	39.5008	19.8953	19.6055	0.045527	0.00524072	-0.165781	22.6996	-1.39754	-5.95021	0.21086	0.410136	0	0	1	0	0	0	0	1	0	1	0	0	0
750	P09874	darkred	68.2821	54.5184	13.7636	0.0683188	0.00407208	0.216517	18.9256	2.12537	-4.98069	0.0763964	0.228152	0	0	0	0	1	1	1	1	0	1	1	0	1
751	P09936	darkred	185.665	153.166	32.4986	0.191938	0.00961499	0.266098	23.1337	0.9355	-6.45449	0.384991	0.585546	0	0	0	1	0	0	0	1	1	0	0	0	0
752	P09960	darkgreen	82.2832	68.3897	13.8935	0.122124	0.0038401	0.561146	16.0093	3.80403	-2.67286	0.00843927	0.0711875	1	0	1	1	1	0	1	1	0	1	0	0	0
753	P09972	darkred	129.806	107.646	22.1596	0.134895	0.00655608	0.204805	16.879	0.571753	-6.74206	0.587878	0.744289	0	0	0	0	0	0	0	1	0	1	0	0	0
754	P0C0S5	salmon	26.7198	9.25193	17.4679	0.0444804	0.00439998	-0.173207	23.6461	-1.24278	-6.13286	0.259488	0.460391	0	0	1	0	0	0	0	0	0	0	0	0	0
755	P0C7P0	darkred	25.5634	18.2418	7.32162	0.0228594	0.00216616	0.20836	19.5342	1.05654	-6.33518	0.33067	0.530004	0	0	0	0	0	0	0	1	0	1	0	0	0
756	P0CG38	royalblue	22.4889	12.9934	9.49552	0.0181726	0.00274199	0.411585	21.709	2.42493	-4.56085	0.0507572	0.180882	0	0	0	0	0	0	0	1	0	1	0	0	0
757	P0CW19	royalblue	10.7061	8.21192	2.4942	0.0114852	0.00072024	0.282535	15.5662	0.65463	-6.68692	0.536541	0.706943	0	0	0	0	0	0	0	0	0	0	0	0	0
758	P0DJ93	royalblue	14.6358	13.3155	1.32036	0.018623	0.00038128	0.160224	19.4349	0.883372	-6.50256	0.410421	0.607202	0	0	0	0	0	0	0	1	0	0	0	0	0
759	P0DMV8	midnightblue	19.9711	9.5685	10.4026	0.0410665	0.0026369	0.177442	22.1983	1.62319	-5.66542	0.154752	0.340292	0	0	1	0	1	1	1	1	0	1	0	0	1
760	P0DP23	green	48.8398	25.8713	22.9685	0.0446827	0.00638191	-0.795552	16.982	-5.27844	-0.970301	0.00175069	0.0384284	1	1	1	0	0	0	0	1	1	0	1	0	1
761	P0DPH7	midnightblue	16.4938	7.87474	8.61911	0.0337972	0.00218482	0.337505	21.4315	1.80386	-5.42559	0.120382	0.296905	0	0	1	0	0	0	0	0	0	0	0	1	0
762	P10109	green	8.95064	1.4091	7.54153	0.00243369	0.00209545	-0.266698	21.2074	-1.91281	-5.27728	0.103394	0.270665	0	0	1	0	1	0	1	1	0	1	0	0	0
763	P10155	midnightblue	48.8409	24.6718	24.1691	0.105887	0.00612651	0.312397	18.8862	3.41871	-3.17761	0.0135236	0.0904197	1	0	1	0	0	0	0	0	0	0	0	0	0
764	P10253	royalblue	72.0169	64.4209	7.59595	0.0900992	0.00219346	0.245902	22.534	1.74737	-5.50149	0.130243	0.308302	0	0	0	0	0	0	0	1	0	1	1	0	0
765	P10301	royalblue	41.1407	36.5267	4.61401	0.0510863	0.00133237	0.181399	22.3268	1.45406	-5.88073	0.195262	0.392173	0	0	0	0	0	1	1	1	0	1	0	0	0
766	P10321	darkgreen	39.0179	26.4445	12.5733	0.0472224	0.00347522	0.451287	22.6266	5.53934	-0.697778	0.00135727	0.033754	1	1	1	0	0	0	0	1	0	1	0	1	0
767	P10412	salmon	140.3	49.2294	91.0706	0.23668	0.0229397	-1.06396	22.7325	-4.64696	-1.66722	0.00334735	0.0484487	1	1	1	0	0	0	0	0	0	0	0	0	0
768	P10515	darkgreen	14.0998	8.61982	5.48	0.0153925	0.00151465	-0.0159549	24.7104	-0.196448	-6.90338	0.850601	0.9103	0	0	1	0	0	0	0	1	0	1	0	0	0
769	P10588	lightgreen	10.0334	3.46136	6.57207	0.0132113	0.00167826	0.195106	17.6227	1.48531	-5.84175	0.186945	0.382122	0	0	0	0	0	0	0	1	0	0	0	0	0
770	P10599	darkred	28.8315	10.9687	17.8628	0.0137453	0.00528485	0.24159	21.4257	1.66258	-5.61389	0.146532	0.33053	0	0	0	0	1	0	1	1	0	0	0	0	1
771	P10606	lightgreen	12.5375	7.3539	5.18365	0.0280683	0.00132371	-0.0607061	21.0785	-0.274495	-6.88238	0.792744	0.876677	0	0	0	0	0	1	1	1	0	0	0	0	0
772	P10619	royalblue	33.4478	29.9705	3.47728	0.0419168	0.00100412	0.00821637	22.1277	0.0663911	-6.92299	0.949184	0.969161	0	0	0	0	0	0	0	1	0	1	0	0	0
773	P10620	grey	9.4205	1.74499	7.67551	0.0164622	0.00188495	0.124419	21.5644	0.901933	-6.48568	0.401225	0.599113	0	0	0	0	0	0	0	1	0	1	0	0	0
774	P10644	royalblue	83.8671	78.0401	5.82694	0.109147	0.00168263	-0.0767252	20.3501	-0.394965	-6.83677	0.70628	0.825871	0	0	0	0	0	1	1	1	1	0	0	0	0
775	P10768	darkred	128.616	100.946	27.6701	0.126499	0.00818641	0.231316	16.7067	1.12368	-6.26469	0.303322	0.504893	0	0	0	0	0	0	0	1	0	1	0	0	1
776	P10809	darkgreen	42.9513	26.1011	16.8502	0.0466091	0.00465733	0.0329263	27.8264	0.302899	-6.87313	0.771903	0.862764	0	0	1	0	0	0	0	1	1	0	0	0	0
777	P10915	darkgreen	48.3565	15.9219	32.4346	0.028432	0.00896479	0.55232	30.3376	1.08386	-6.30685	0.319307	0.521934	0	0	1	0	0	0	0	1	0	0	0	0	0
778	P10916	royalblue	39.5739	22.8158	16.7581	0.0319102	0.00483919	-0.280398	21.3027	-1.01639	-6.3759	0.347962	0.549013	0	0	0	0	0	0	0	1	0	1	0	1	0
779	P11021	magenta	60.1971	10.3859	49.8112	0.0805108	0.0123021	-0.0318762	27.5905	-0.308834	-6.87108	0.767593	0.86105	0	0	0	0	0	0	0	1	0	0	0	0	0
780	P11047	royalblue	69.7453	53.0507	16.6946	0.0741968	0.00482085	0.183715	23.0676	1.28661	-6.08234	0.244795	0.445034	0	0	0	0	0	0	0	1	1	0	0	0	0
781	P11055	darkred	10.3463	6.42932	3.91699	0.0080568	0.00115887	0.456561	21.5273	2.39456	-4.60374	0.0529217	0.185027	0	0	0	0	0	0	0	1	0	1	0	0	0
782	P11117	royalblue	74.3245	66.5996	7.72491	0.0931463	0.0022307	0.0279854	22.2807	0.267065	-6.88467	0.798199	0.879683	0	0	0	0	0	0	0	1	0	1	0	0	0
783	P11142	darkred	63.9432	43.1523	20.7908	0.0540756	0.00615114	0.0702753	25.2787	0.730348	-6.63094	0.492202	0.674562	0	0	0	0	0	0	0	1	1	0	0	0	1
784	P11166	magenta	61.2294	21.8033	39.4261	0.169018	0.00973724	-0.57516	18.6539	-1.42514	-5.91645	0.203105	0.400838	0	0	0	0	0	0	0	1	1	0	0	0	0
785	P11169	magenta	85.2054	28.8075	56.398	0.223314	0.0139289	-0.538003	19.4933	-1.10436	-6.28526	0.310991	0.513769	0	0	0	0	0	0	0	1	0	1	0	0	0
786	P11171	darkred	10.2906	4.76308	5.52752	0.00596877	0.00163536	-0.0046771	20.2648	-0.0610576	-6.92339	0.95324	0.971138	0	0	0	0	0	0	0	1	0	1	0	0	1
787	P11172	royalblue	42.0209	26.992	15.0289	0.037751	0.00433986	0.831365	20.9467	2.79225	-4.04405	0.0308625	0.136834	1	0	0	0	0	0	0	1	0	1	0	1	0
788	P11177	darkgreen	56.558	41.2765	15.2815	0.0737081	0.00422373	0.0967916	26.0901	1.12808	-6.26033	0.301159	0.501892	0	0	1	0	0	0	0	1	0	0	0	0	0
789	P11182	royalblue	18.1474	10.4249	7.72254	0.0145803	0.00223001	0.0835692	22.9295	1.13309	-6.2549	0.299253	0.499113	0	0	0	0	0	0	0	1	0	1	0	0	0
790	P11216	darkgreen	68.0719	56.6543	11.4177	0.101168	0.00315579	0.284372	20.6079	4.00031	-2.42417	0.00669557	0.0626452	1	0	1	0	0	0	0	1	0	1	0	0	0
791	P11217	darkgreen	47.9776	34.9563	13.0213	0.0624219	0.00359904	0.316091	17.1547	3.17665	-3.50503	0.0183967	0.105724	1	0	1	0	0	0	0	1	0	1	0	0	0
792	P11233	midnightblue	45.4504	23.5361	21.9143	0.101013	0.00555497	0.224044	23.8324	1.96258	-5.20881	0.0964486	0.259866	0	0	1	0	0	0	0	1	1	0	0	0	0
793	P11234	magenta	31.8369	10.0463	21.7907	0.077878	0.00538174	0.0341368	21.1772	0.221259	-6.89743	0.832095	0.899345	0	0	0	0	1	0	1	1	0	1	0	0	0
794	P11277	darkred	178.162	140.622	37.5401	0.176218	0.0111065	0.0697684	23.0918	0.381453	-6.84267	0.715772	0.833239	0	0	0	1	0	0	0	1	1	0	0	1	0
795	P11279	royalblue	68.4431	63.2835	5.15965	0.0885084	0.00148994	0.143809	24.8632	1.24875	-6.12604	0.257441	0.457892	0	0	0	0	1	1	1	1	0	0	0	0	0
796	P11310	royalblue	36.2528	27.4101	8.84277	0.0383358	0.0025535	0.121146	24.9538	1.13931	-6.24787	0.297234	0.496919	0	0	0	0	1	0	1	1	0	1	0	0	0
797	P11387	lightyellow	35.6841	13.2138	22.4703	0.0302376	0.00600648	-0.0348238	22.2762	-0.624644	-6.70789	0.554547	0.719766	0	0	1	0	0	1	1	1	1	0	1	0	0
798	P11388	darkred	26.5809	17.7172	8.86366	0.022202	0.00262238	0.190638	21.1573	0.643356	-6.69481	0.543355	0.711196	0	0	0	0	0	0	0	1	1	0	1	0	0
799	P11413	darkgreen	116.248	83.8034	32.4445	0.149649	0.00896752	0.39602	22.1749	3.18443	-3.50287	0.0184864	0.105803	1	0	1	1	0	0	0	1	1	0	0	0	0
800	P11474	green	202.079	158.485	43.5939	0.273722	0.0121128	-1.47471	18.3271	-12.7011	4.08213	1.23e-05	0.00513894	1	1	1	1	0	0	0	1	0	0	0	0	0
801	P11498	darkred	116.716	73.6476	43.0688	0.0922902	0.0127423	0.0240399	22.7856	0.138302	-6.91453	0.894444	0.940123	0	0	0	0	0	0	0	1	0	1	0	0	0
802	P11532	darkred	136.397	107.632	28.7651	0.134877	0.00851037	0.0455212	21.7891	0.367019	-6.84876	0.725973	0.838804	0	0	0	0	0	0	0	1	1	0	1	0	0
803	P11586	darkgreen	126.597	56.4847	70.1126	0.100865	0.0193788	0.332765	16.8282	2.18052	-4.90461	0.0710329	0.218004	0	0	1	0	0	0	0	1	0	1	0	0	1
804	P11717	darkred	173.214	146.39	26.8248	0.183446	0.00793633	0.114539	21.7466	0.824562	-6.55421	0.440596	0.631371	0	0	0	1	1	1	1	1	1	0	0	1	0
805	P11766	darkgreen	16.8541	11.1174	5.7367	0.0198525	0.0015856	0.246364	17.9399	2.36473	-4.64267	0.0546965	0.189174	0	0	1	0	0	0	0	1	0	1	0	1	0
806	P11940	lightyellow	177.73	82.1828	95.5471	0.188061	0.0255405	-0.441672	22.0433	-6.42007	0.169179	0.00059887	0.0239333	1	1	1	0	0	0	0	1	1	0	0	0	1
807	P12004	darkred	114.216	88.0321	26.1844	0.110316	0.00774686	0.238642	18.6641	1.36564	-5.9888	0.220156	0.420797	0	0	0	0	0	1	1	1	1	0	0	0	0
808	P12074	royalblue	27.7089	18.0602	9.64872	0.025259	0.00278623	-0.107996	19.9578	-0.401882	-6.83368	0.701443	0.822517	0	0	0	0	0	0	0	1	0	1	0	0	0
809	P12081	yellow	11.4707	4.35863	7.11202	0.0764672	0.0017258	0.218603	17.8288	1.93174	-5.25007	0.10018	0.265411	0	0	0	0	0	1	1	0	0	0	0	0	0
810	P12109	royalblue	56.2559	18.4212	37.8347	0.025764	0.0109254	-0.0247517	20.7539	-0.221138	-6.89746	0.832185	0.899345	0	0	0	0	0	0	0	1	1	0	0	0	0
811	P12235	darkgreen	19.0912	10.1161	8.97508	0.0180645	0.00248067	0.160456	28.2445	1.1246	-6.26391	0.302712	0.504077	0	0	1	0	0	0	0	1	0	0	1	0	0
812	P12236	midnightblue	32.8808	22.0186	10.8622	0.0945005	0.00275341	0.426302	26.8434	1.91367	-5.27611	0.103271	0.270511	0	0	1	0	0	0	0	1	0	0	1	0	0
813	P12259	darkgreen	51.0096	36.9114	14.0982	0.0659133	0.00389667	0.490005	26.5245	3.52951	-3.04143	0.0119955	0.0854878	1	0	1	0	0	0	0	1	0	1	1	0	0
814	P12268	darkgreen	45.2578	34.1288	11.1289	0.0609444	0.00307599	0.46752	17.2799	3.62645	-2.90594	0.0105099	0.0814329	1	0	1	0	0	0	0	1	0	1	1	0	0
815	P12270	darkred	8.26062	3.10606	5.15457	0.0038923	0.00152502	0.199105	20.4875	2.7515	-4.0956	0.0322274	0.14011	1	0	0	0	1	0	1	1	1	0	0	0	0
816	P12277	darkgreen	61.2966	42.2994	18.9971	0.0755347	0.00525072	0.420852	20.8802	4.53726	-1.78816	0.00373447	0.0495321	1	1	1	0	0	1	1	1	0	0	1	0	0
817	P12429	darkgreen	85.7387	57.6932	28.0455	0.103023	0.00775167	0.28427	19.6316	3.44649	-3.14051	0.0130616	0.0899473	1	0	1	0	1	1	1	1	0	1	1	0	0
818	P12532	darkred	131.3	108.389	22.9116	0.135825	0.00677858	0.279089	21.0444	1.43637	-5.90262	0.200026	0.396822	0	0	0	0	1	1	1	1	0	1	1	0	0
819	P12694	royalblue	15.4914	9.29224	6.19921	0.0129961	0.00179013	0.0797825	21.3928	1.10637	-6.28351	0.309757	0.512338	0	0	0	0	0	0	0	1	0	1	0	0	0
820	P12814	royalblue	55.9898	49.562	6.42772	0.0693175	0.00185611	0.243315	28.2162	0.906487	-6.4815	0.398992	0.597482	0	0	0	0	0	0	0	1	1	0	1	0	1
821	P12829	lightgreen	53.3187	9.71273	43.606	0.0370715	0.0111353	-0.255126	24.2863	-2.76552	-4.08143	0.0319836	0.139195	1	0	0	0	0	1	1	1	0	1	0	0	1
822	P12882	darkred	5.66952	2.52406	3.14546	0.00316299	0.00093061	0.0505112	21.3168	0.625182	-6.70746	0.554278	0.719766	0	0	0	0	0	0	0	0	0	0	0	0	1
823	P12883	darkred	14.1048	9.36467	4.74013	0.0117352	0.0014024	0.0874187	26.8736	0.639971	-6.69715	0.545412	0.713223	0	0	0	0	0	0	0	1	0	1	1	1	0
824	P12931	royalblue	60.68	56.6784	4.00156	0.0792705	0.00115552	0.150621	21.8424	1.40073	-5.94633	0.209951	0.409321	0	0	0	0	0	1	1	1	1	0	1	0	1
825	P12955	darkgreen	59.112	45.8019	13.3101	0.0817891	0.00367885	0.878064	16.5404	6.80113	0.505937	0.00043597	0.0197987	1	1	1	0	1	1	1	1	0	1	0	0	0
826	P12956	royalblue	36.3037	29.7435	6.56021	0.0415992	0.00189437	0.0070042	21.4991	0.0860489	-6.92127	0.93416	0.961443	0	0	0	0	0	0	0	1	1	0	0	0	0
827	P13010	royalblue	49.6218	36.2608	13.361	0.0507145	0.00385821	-0.0239108	21.5366	-0.352517	-6.85475	0.73616	0.845199	0	0	0	0	0	0	0	1	1	0	0	0	0
828	P13051	royalblue	31.4259	20.3504	11.0754	0.0284621	0.00319822	0.385685	23.3832	3.21652	-3.45932	0.0177443	0.104272	1	0	0	0	0	0	0	1	0	1	0	0	0
829	P13073	lightgreen	28.8536	14.1011	14.7524	0.053821	0.00376722	-0.257333	25.5967	-2.36753	-4.64188	0.0549284	0.189819	0	0	0	0	0	0	0	1	0	0	0	0	0
830	P13164	royalblue	88.5238	83.8591	4.66474	0.117285	0.00134702	0.0481261	21.6077	0.142929	-6.91378	0.890941	0.938577	0	0	0	1	0	0	0	1	0	0	0	0	0
831	P13473	darkgreen	66.3815	38.4836	27.8979	0.0687206	0.00771087	0.271203	26.1746	2.72795	-4.13246	0.033523	0.143356	1	0	1	0	1	1	1	1	0	0	0	0	0
832	P13489	darkgreen	106.119	62.0992	44.0199	0.110891	0.0121669	0.405641	18.6798	3.80552	-2.67449	0.00847029	0.0711875	1	0	1	0	0	0	0	1	0	1	0	0	0
833	P13497	royalblue	68.1248	29.9318	38.193	0.0418626	0.0110289	-0.0687654	18.5731	-0.460352	-6.80549	0.661182	0.797639	0	0	0	0	0	0	0	1	0	1	0	0	0
834	P13533	darkred	120.497	96.4049	24.0925	0.120808	0.00712797	0.0113619	25.7271	0.0218406	-6.92526	0.983271	0.990143	0	0	0	0	0	0	0	1	0	1	0	1	0
835	P13535	darkred	13.0179	5.63475	7.38318	0.00706109	0.00218437	0.350146	17.6607	1.49034	-5.83544	0.185816	0.380846	0	0	0	0	0	0	0	0	0	0	0	0	1
836	P13591	darkgreen	23.432	12.2562	11.1758	0.0218861	0.00308893	0.104166	22.7874	1.55604	-5.75198	0.169261	0.360434	0	0	1	0	1	1	1	1	1	0	0	0	0
837	P13611	royalblue	65.3908	59.9095	5.48127	0.0837896	0.00158281	0.0996691	22.6797	0.770463	-6.5992	0.46974	0.657699	0	0	0	0	1	1	1	1	1	0	0	0	0
838	P13612	brown	10.9002	2.72121	8.179	0.0555349	0.00198087	0.281436	26.388	1.31703	-6.0467	0.235034	0.434501	0	0	0	0	0	0	0	1	0	1	1	0	1
839	P13637	magenta	79.1664	24.2542	54.9122	0.188017	0.0135619	-0.200889	24.509	-1.57613	-5.72635	0.165148	0.355038	0	0	0	0	0	0	0	1	1	0	0	0	1
840	P13639	darkred	175.668	134.3	41.3673	0.168296	0.0122388	0.149324	22.444	1.01665	-6.37564	0.347848	0.549013	0	0	0	1	0	0	0	1	1	0	1	0	1
841	P13645	lightgreen	25.9555	5.96404	19.9915	0.0227635	0.00510507	-2.37724	28.644	-4.23513	-2.1513	0.00524238	0.0561607	1	0	0	0	0	0	0	1	0	1	0	0	0
842	P13646	lightgreen	17.6081	4.14812	13.46	0.0158325	0.00343718	0.075011	31.282	0.372126	-6.84674	0.722225	0.837437	0	0	0	0	0	0	0	0	0	0	0	0	0
843	P13647	lightgreen	24.4739	5.71848	18.7554	0.0218263	0.00478944	-1.57874	28.8814	-2.11774	-4.99319	0.0776679	0.229595	0	0	0	0	1	1	1	0	0	0	0	0	0
844	P13667	darkred	59.7849	41.4149	18.37	0.0518984	0.0054349	0.031846	24.6251	0.432427	-6.81955	0.680112	0.809222	0	0	0	0	1	1	1	1	0	1	0	0	0
845	P13674	darkgreen	68.0533	9.72975	58.3236	0.0173746	0.0161204	-0.0768053	21.0936	-0.679129	-6.66938	0.521921	0.698458	0	0	1	0	0	0	0	1	1	0	0	0	1
846	P13693	darkgreen	100.034	60.9774	39.0568	0.108888	0.0107951	0.610449	17.6483	3.55808	-3.00395	0.0115829	0.0847522	1	0	1	0	0	0	0	1	0	0	0	0	0
847	P13716	darkred	100.746	75.5768	25.1688	0.0947077	0.00744638	0.305575	16.3816	0.621839	-6.70952	0.55651	0.721408	0	0	0	0	0	0	0	1	0	1	1	0	0
848	P13797	darkred	152.256	123.491	28.7652	0.15475	0.00851041	0.0934137	26.705	0.438475	-6.81646	0.676112	0.806623	0	0	0	0	0	0	0	1	1	0	0	0	0
849	P13798	darkred	161.314	89.7764	71.5372	0.112502	0.0211648	0.380573	18.1888	2.94462	-3.83102	0.0251792	0.123323	1	0	0	0	0	0	0	1	0	1	0	0	0
850	P13804	darkgreen	48.77	39.0705	9.69951	0.0697687	0.0026809	0.0928267	25.5635	1.34954	-6.00831	0.224494	0.424405	0	0	1	0	0	0	0	1	0	1	0	0	0
851	P13805	lightgreen	32.4365	9.35542	23.081	0.0357077	0.00589403	-0.127337	19.7068	-0.625264	-6.70721	0.554403	0.719766	0	0	0	0	0	0	0	1	0	1	0	0	0
852	P13807	darkred	75.5228	46.4063	29.1165	0.0581533	0.00861434	0.473049	18.4991	2.67952	-4.20203	0.0358958	0.147902	1	0	0	0	1	1	1	1	0	1	0	0	0
853	P13861	darkred	137.413	110.726	26.6861	0.138755	0.00789529	0.149628	20.2849	1.41195	-5.93262	0.206777	0.405544	0	0	0	0	1	1	1	1	0	0	0	0	0
854	P13929	darkgreen	98.4661	49.6282	48.8379	0.0886218	0.0134986	0.292265	19.0157	3.15291	-3.53753	0.0189691	0.107099	1	0	1	0	1	1	1	1	0	1	0	0	0
855	P13984	green	45.1659	23.6998	21.4661	0.0409323	0.00596446	-0.238704	15.974	-1.18101	-6.20226	0.281491	0.484578	0	0	1	0	0	0	0	1	0	1	0	0	1
856	P13987	midnightblue	57.0982	18.3819	38.7163	0.0788922	0.00981403	0.275151	23.2623	1.58206	-5.71871	0.163802	0.353378	0	0	1	0	1	1	1	1	0	0	0	0	0
857	P13995	lightyellow	118.443	63.1154	55.3278	0.144429	0.0147896	-0.371887	23.3423	-1.86276	-5.34569	0.110881	0.281617	0	0	1	0	1	0	1	1	0	1	0	0	0
858	P14174	darkred	26.4166	21.0952	5.32137	0.0264351	0.00157437	0.0271819	18.1062	0.155907	-6.91155	0.881127	0.932932	0	0	0	0	1	1	1	0	0	0	0	0	0
859	P14209	royalblue	61.4268	54.6318	6.79501	0.0764081	0.00196218	-0.068904	19.6162	-0.19099	-6.90457	0.854718	0.913046	0	0	0	0	0	1	1	1	0	1	0	0	0
860	P14314	midnightblue	31.2391	10.923	20.3162	0.0468797	0.00514985	0.0435977	24.3154	0.43794	-6.81672	0.676479	0.806831	0	0	1	0	0	0	0	1	0	1	0	0	0
861	P14324	darkred	155.044	126.646	28.3976	0.158704	0.00840166	0.249194	18.9095	1.53794	-5.77523	0.174066	0.367118	0	0	0	0	0	0	0	1	0	1	1	0	0
862	P14406	lightgreen	24.2828	14.6017	9.68113	0.0557317	0.0024722	-0.232326	21.0559	-1.2158	-6.16344	0.26891	0.470719	0	0	0	0	0	0	0	1	0	1	0	0	0
863	P14543	royalblue	6.52572	4.02875	2.49697	0.00563462	0.00072104	0.154314	18.1687	1.09431	-6.29588	0.315046	0.518278	0	0	0	0	1	1	1	1	0	1	0	0	1
864	P14550	darkred	84.1447	62.9871	21.1577	0.0789312	0.00625966	0.136199	18.9024	0.811841	-6.56501	0.447329	0.637422	0	0	0	0	0	0	0	1	0	1	0	1	0
865	P14618	darkred	113.604	68.7429	44.8608	0.086144	0.0132724	0.252202	21.7906	2.07111	-5.05829	0.0828863	0.237972	0	0	0	0	0	0	0	1	0	0	0	0	0
866	P14621	grey	5.10199	1.58165	3.52034	0.0149212	0.00086452	-0.0507454	17.8206	-0.311047	-6.87022	0.766097	0.86105	0	0	0	0	0	0	0	1	0	1	0	1	0
867	P14625	royalblue	15.8568	6.81926	9.03758	0.00953743	0.00260975	0.0517234	28.3664	0.47839	-6.79625	0.648825	0.790318	0	0	0	0	0	1	1	1	1	0	0	0	0
868	P14649	royalblue	30.5299	7.9174	22.6125	0.0110733	0.00652975	-0.292077	13.3615	-1.13652	-6.25098	0.298188	0.497934	0	0	0	0	0	1	1	1	0	1	0	0	0
869	P14672	magenta	72.6653	25.9111	46.7542	0.200861	0.0115471	-0.356245	20.1682	-1.17117	-6.21312	0.285141	0.488558	0	0	0	0	0	0	0	1	0	1	0	0	0
870	P14678	salmon	93.1468	40.5319	52.615	0.194865	0.0132531	-0.150098	21.2614	-1.93806	-5.24137	0.0992965	0.263906	0	0	1	0	0	0	0	1	0	0	0	0	0
871	P14735	magenta	18.5949	5.24945	13.3455	0.0406934	0.00329599	-0.0470484	20.9325	-0.554252	-6.75298	0.598954	0.752158	0	0	0	0	0	0	0	1	0	1	1	0	0
872	P14854	lightgreen	15.1137	8.28905	6.82463	0.0316376	0.00174276	-0.239107	21.4268	-0.894333	-6.49262	0.404971	0.601696	0	0	0	0	0	1	1	1	0	0	0	0	0
873	P14866	green	27.6335	22.782	4.85149	0.0393472	0.00134801	-0.174529	23.3301	-2.43869	-4.5381	0.0494075	0.177952	1	0	1	0	0	0	0	1	1	0	0	0	0
874	P14868	darkred	173.354	130.079	43.2747	0.163006	0.0128032	0.148685	21.5592	1.78962	-5.44453	0.122607	0.299135	0	0	0	1	1	1	1	0	0	0	0	0	0
875	P14923	royalblue	43.1575	38.094	5.06353	0.0532783	0.00146218	-0.182997	23.4132	-1.16334	-6.22171	0.288074	0.490712	0	0	0	0	0	0	0	1	0	1	0	0	0
876	P14927	lightyellow	56.8093	15.7253	41.084	0.0359847	0.0109821	-0.225238	20.6854	-2.08728	-5.03575	0.0810379	0.234908	0	0	1	0	0	0	0	1	0	1	0	0	0
877	P15121	royalblue	100.793	95.6004	5.19296	0.133707	0.00149956	0.238802	22.4808	0.889543	-6.49698	0.407346	0.604365	0	0	0	1	1	1	1	1	0	1	1	0	0
878	P15151	royalblue	43.8186	32.0814	11.7372	0.0448691	0.00338933	0.226841	26.0237	1.69608	-5.56971	0.139873	0.320359	0	0	0	0	1	1	1	1	0	1	0	0	0
879	P15170	darkred	152.496	120.215	32.2813	0.150646	0.00955068	0.183397	18.1506	1.3881	-5.96168	0.213555	0.412875	0	0	0	0	0	0	0	1	1	0	0	0	0
880	P15259	darkred	167.81	121.104	46.7054	0.15176	0.0138182	0.0494218	16.1889	0.104346	-6.91926	0.920234	0.953376	0	0	0	0	0	0	0	1	0	1	0	0	0
881	P15289	midnightblue	57.5818	22.5447	35.0371	0.0967584	0.00888139	0.222377	21.8164	2.92475	-3.85345	0.0255948	0.123903	1	0	1	0	1	1	1	1	0	1	0	1	0
882	P15291	darkred	16.8451	8.64254	8.20255	0.0108302	0.00242679	0.24324	21.8764	1.67346	-5.59958	0.144337	0.327667	0	0	0	0	1	1	1	1	0	1	0	0	0
883	P15311	grey	12.1641	1.00883	11.1553	0.00951727	0.00273951	0.00022359	24.0562	0.00363829	-6.92552	0.997212	0.997689	0	0	0	0	1	1	1	1	0	0	0	0	1
884	P15374	darkred	5.96448	2.62698	3.3375	0.00329196	0.00098743	0.179004	14.669	0.613782	-6.71492	0.561486	0.724917	0	0	0	0	0	0	0	1	0	1	0	0	0
885	P15529	darkgreen	56.1594	44.3364	11.823	0.0791722	0.00326782	0.392517	21.2652	3.96708	-2.48052	0.00711538	0.0650505	1	0	1	0	1	1	1	1	0	1	0	0	0
886	P15531	darkred	77.1958	61.0418	16.154	0.0764935	0.0047793	0.161221	20.9091	1.49474	-5.8299	0.184698	0.379905	0	0	0	0	0	0	0	1	0	1	0	0	0
887	P15586	grey	9.20485	1.31039	7.89446	0.0123622	0.00193872	0.0733751	23.6294	0.792938	-6.58081	0.457471	0.646588	0	0	0	0	0	0	0	1	0	1	0	0	0
888	P15848	darkred	100.46	81.4938	18.9663	0.102123	0.00561133	0.239432	21.568	1.98523	-5.17754	0.0934457	0.255843	0	0	0	0	1	1	1	1	0	1	0	0	1
889	P15880	lightyellow	143.352	95.962	47.3902	0.219593	0.0126678	-0.479431	22.6776	-3.24643	-3.41883	0.0170817	0.102346	1	0	1	1	0	0	0	1	0	0	0	0	1
890	P15924	lightgreen	10.9027	3.81589	7.08678	0.0145645	0.0018097	-0.303973	21.0271	-0.901315	-6.48625	0.401529	0.599138	0	0	0	0	0	0	0	1	1	0	0	0	1
891	P15927	darkgreen	43.5608	16.5432	27.0177	0.0295414	0.00746757	0.245413	16.5752	1.55358	-5.75524	0.170214	0.361358	0	0	1	0	1	1	1	1	0	0	0	0	0
892	P16070	darkred	140.932	114.422	26.5105	0.143386	0.00784333	0.291315	26.263	1.50945	-5.81137	0.181014	0.375701	0	0	0	0	0	0	0	1	0	1	1	0	1
893	P16152	darkred	171.084	143.031	28.0535	0.179237	0.00829985	0.145901	19.577	0.610178	-6.71731	0.563721	0.726697	0	0	0	1	0	0	0	1	0	1	0	0	0
894	P16219	darkgreen	22.5562	14.1837	8.37251	0.0253281	0.00231413	0.118994	23.1537	1.38677	-5.9633	0.213922	0.412875	0	0	1	0	0	0	0	1	0	1	0	0	0
895	P16220	green	59.1624	27.4789	31.6835	0.0474593	0.00880341	-0.961684	18.1939	-4.73975	-1.56177	0.00303576	0.0462549	1	1	1	0	0	0	0	1	1	0	0	0	0
896	P16278	midnightblue	44.6774	19.4709	25.2065	0.0835663	0.00638948	0.289632	22.4464	3.54552	-3.01704	0.0116985	0.0847834	1	0	1	0	1	1	1	1	0	1	0	0	0
897	P16401	lightgreen	69.8655	11.4433	58.4222	0.0436769	0.0149188	-0.580685	21.2285	-2.98541	-3.77561	0.023914	0.121112	1	0	0	0	0	0	0	0	0	0	0	0	0
898	P16435	darkgreen	90.6365	16.5751	74.0614	0.0295984	0.0204703	0.0700074	22.8399	1.03274	-6.35984	0.340432	0.540807	0	0	1	0	0	0	0	1	0	1	0	0	1
899	P16520	lightyellow	26.6767	9.65856	17.0182	0.022102	0.0045491	-0.656678	19.6656	-7.31753	0.936172	0.00028981	0.0161443	1	1	1	0	0	0	0	0	0	0	0	0	0
900	P16615	darkred	74.3746	54.3694	20.0052	0.0681321	0.00591869	0.0332048	25.9173	0.371776	-6.84684	0.722525	0.837437	0	0	0	0	0	0	0	1	1	0	1	0	0
901	P16860	lightyellow	21.8558	7.64561	14.2102	0.0174957	0.00379851	-0.119456	22.9445	-0.227428	-6.89585	0.827506	0.897539	0	0	1	0	1	1	1	1	0	1	0	0	0
902	P16949	brown	7.20658	1.68121	5.52537	0.0343103	0.00133819	0.390783	17.4301	2.03523	-5.10822	0.0871425	0.245179	0	0	0	0	0	0	0	1	0	1	0	0	0
903	P16989	green	128.623	82.1523	46.4706	0.141887	0.0129121	-1.27922	17.5008	-6.88372	0.538378	0.00042749	0.019627	1	1	1	0	0	0	0	1	0	1	0	0	0
904	P17050	darkred	164.097	134.622	29.4746	0.1687	0.00872029	0.255337	20.2928	1.75198	-5.49532	0.129408	0.306675	0	0	0	1	1	1	1	1	0	1	0	0	0
905	P17081	royalblue	92.812	89.7679	3.04406	0.12555	0.00087902	0.136516	14.8273	0.31456	-6.86897	0.763554	0.860359	0	0	0	1	0	0	0	1	0	0	0	0	0
906	P17096	lightgreen	68.0507	20.3162	47.7345	0.0775427	0.0121896	-0.500703	16.6585	-1.17573	-6.2081	0.283446	0.48714	0	0	0	1	0	0	0	1	0	0	0	0	0
907	P17152	darkred	166.902	130.95	35.952	0.164098	0.0106367	-0.0059976	23.658	-0.0585833	-6.92356	0.955152	0.972138	0	0	0	1	0	0	0	1	0	0	0	0	0
908	P17174	darkred	129.255	93.3106	35.9447	0.116931	0.0106345	0.269616	20.3504	1.83644	-5.38149	0.115032	0.2876	0	0	0	0	0	1	1	1	0	1	0	0	0
909	P17252	royalblue	64.5259	57.3572	7.16869	0.0802198	0.00207008	0.268698	17.9442	2.00934	-5.14393	0.0902757	0.250446	0	0	0	0	0	0	0	1	0	0	1	1	0
910	P17301	royalblue	79.8559	76.2464	3.60954	0.106638	0.00104231	0.179825	25.3391	0.65461	-6.68694	0.536552	0.706943	0	0	0	0	1	1	1	1	0	1	0	0	0
911	P17302	royalblue	88.8824	38.7415	50.1409	0.0541839	0.014479	-1.05613	20.2406	-2.65325	-4.23895	0.0371903	0.150675	1	0	0	0	0	0	0	1	0	0	0	0	1
912	P17405	darkgreen	41.106	25.6889	15.4171	0.045873	0.00426122	0.214065	23.8768	3.68801	-2.82258	0.00970339	0.0781132	1	0	1	0	1	1	1	1	0	1	0	0	0
913	P17480	darkgreen	100.1	82.687	17.4134	0.147655	0.004813	0.883599	19.6375	7.80576	1.27234	0.00021241	0.0138664	1	1	1	1	0	0	0	1	1	0	0	0	0
914	P17540	darkred	2.69493	1.25293	1.442	0.00157009	0.00042663	-0.116418	25.893	-0.830543	-6.54908	0.437455	0.630316	0	0	0	0	0	0	0	1	0	1	1	0	0
915	P17568	salmon	103.988	50.3886	53.5998	0.242253	0.0135012	-0.635872	20.4964	-3.36442	-3.26023	0.0147199	0.094907	1	0	1	0	0	1	1	1	0	1	0	0	0
916	P17612	midnightblue	28.5883	13.0713	15.517	0.0561002	0.00393333	0.243393	20.0674	2.65178	-4.23747	0.036982	0.150428	1	0	1	0	0	0	0	1	1	0	0	0	0
917	P17655	midnightblue	58.9083	33.1211	25.7872	0.142151	0.00653668	0.46985	20.6491	3.33106	-3.30488	0.0153491	0.0974599	1	0	1	1	0	0	0	1	0	1	0	0	0
918	P17661	darkred	172.359	134.14	38.2195	0.168095	0.0113075	0.275715	18	0.287173	-6.87833	0.783465	0.869868	0	0	0	1	0	0	0	1	0	1	0	0	0
919	P17706	royalblue	5.97682	2.81864	3.15818	0.00394215	0.00091198	0.398776	18.3694	2.1921	-4.88898	0.0700309	0.216665	0	0	0	0	0	0	0	1	1	0	0	0	0
920	P17812	darkred	179.47	143.137	36.3329	0.179369	0.0107494	0.35761	18.3609	1.49797	-5.82584	0.183884	0.379391	0	0	0	1	0	0	0	1	1	0	0	0	0
921	P17844	green	200.939	151.729	49.2097	0.262054	0.0136732	-1.02666	23.7949	-11.5113	3.51336	2.26e-05	0.00533645	1	1	1	1	0	0	0	1	1	0	0	0	0
922	P17858	darkred	147.376	120.212	27.1639	0.150642	0.00803667	0.218845	16.7634	0.751865	-6.61409	0.480064	0.664582	0	0	0	0	0	0	0	1	0	1	0	0	0
923	P17900	royalblue	87.0923	84.1525	2.93983	0.117696	0.00084893	0.15713	22.6617	0.466247	-6.80245	0.657188	0.795716	0	0	0	1	1	1	1	1	0	1	0	0	0
924	P17931	royalblue	33.9347	29.5304	4.40429	0.0413013	0.00127181	-0.0840716	18.8547	-0.308999	-6.87094	0.767582	0.86105	0	0	0	0	1	1	1	1	0	1	0	0	1
925	P17980	darkgreen	38.4277	25.6237	12.804	0.0457566	0.00353897	0.128812	21.6966	2.07811	-5.04674	0.0815846	0.235726	0	0	1	0	0	0	0	1	1	0	0	0	0
926	P17987	darkgreen	47.4196	35.9055	11.5141	0.0641169	0.00318246	0.216938	20.5127	3.51387	-3.05099	0.0120115	0.0854878	1	0	1	0	0	0	0	1	1	0	0	0	1
927	P18031	royalblue	31.525	26.674	4.85101	0.0373063	0.00140081	0.138191	24.0875	1.62905	-5.65775	0.153424	0.339337	0	0	0	0	0	1	1	1	0	0	0	0	1
928	P18074	salmon	77.4568	11.3007	66.1561	0.0543304	0.016664	-0.451771	18.2026	-3.41572	-3.19184	0.0138067	0.0911288	1	0	1	0	0	0	0	1	0	1	0	0	1
929	P18077	lightyellow	171.707	84.1616	87.5451	0.192589	0.0234015	-0.457848	22.5122	-3.62335	-2.91876	0.0106979	0.0820108	1	0	1	0	0	0	0	1	0	0	0	0	1
930	P18084	darkgreen	38.3349	18.6964	19.6385	0.0333865	0.00542799	0.182042	24.4056	2.01589	-5.13507	0.0895279	0.248867	0	0	1	0	1	1	1	1	0	1	0	0	1
931	P18085	darkred	81.3113	56.0595	25.2519	0.0702499	0.00747097	0.241594	22.6809	3.89311	-2.55927	0.00759221	0.0678766	1	0	0	0	0	0	0	1	1	0	0	0	0
932	P18124	lightyellow	120.757	69.2419	51.5149	0.158448	0.0137704	-0.380521	23.7299	-6.22536	-0.0096037	0.00070836	0.0245156	1	1	1	0	0	0	0	1	1	0	0	1	0
933	P18206	royalblue	60.5097	51.3164	9.19332	0.0717711	0.00265473	0.128817	22.8822	1.58065	-5.72048	0.163975	0.353378	0	0	0	0	0	0	0	1	0	1	0	0	1
934	P18583	green	168.75	100.039	68.7112	0.172779	0.0190918	-0.665064	20.413	-7.59407	1.15033	0.00023646	0.0147452	1	1	1	0	0	0	0	1	1	0	0	0	0
935	P18621	lightyellow	190.522	94.6335	95.889	0.216553	0.0256319	-0.475701	21.0082	-4.41562	-1.93591	0.00429359	0.0521743	1	0	1	1	0	0	0	1	1	0	0	0	1
936	P18669	darkred	30.7366	21.7761	8.96056	0.0272883	0.00265105	0.163721	20.8674	1.62758	-5.6597	0.153814	0.339439	0	0	0	0	0	0	0	1	0	1	0	0	0
937	P18754	darkgreen	42.8206	33.302	9.51856	0.0594679	0.00263089	0.356533	20.9172	5.56655	-0.650605	0.00128949	0.0330572	1	1	1	0	0	1	1	1	1	0	0	0	0
938	P18887	green	43.8583	26.9261	16.9322	0.0465045	0.00470468	0.0321116	17.8678	0.317908	-6.86785	0.761021	0.860236	0	0	1	0	0	0	0	1	0	1	0	0	0
939	P19021	lightyellow	105.196	60.1496	45.0468	0.137642	0.0120414	-0.308191	23.5389	-2.33677	-4.68529	0.0573099	0.1949	0	0	1	0	1	1	1	1	0	1	0	0	0
940	P19022	royalblue	30.5439	25.0638	5.48017	0.0350542	0.00158249	0.0392461	22.8377	0.430283	-6.82044	0.681744	0.809834	0	0	0	0	1	1	1	1	1	0	0	0	0
941	P19237	salmon	91.8786	51.8485	40.03	0.249272	0.0100831	-0.450365	23.2711	-2.56116	-4.36862	0.0421332	0.160091	1	0	1	0	0	0	0	1	0	1	0	0	0
942	P19256	royalblue	35.6404	29.8535	5.78686	0.0417532	0.00167106	0.162376	20.5596	1.28923	-6.0793	0.243943	0.444092	0	0	0	0	1	1	1	1	0	0	0	0	0
943	P19320	lightyellow	91.4089	57.7871	33.6217	0.132236	0.00898737	-1.32758	17.5674	-4.56566	-1.7607	0.00365019	0.0495321	1	1	1	0	1	1	1	1	0	0	0	0	1
944	P19338	green	158.703	122.323	36.3799	0.211266	0.0101083	-0.320222	22.9671	-3.84045	-2.63788	0.00822595	0.0707161	1	0	1	0	0	0	0	1	1	0	0	0	0
945	P19367	royalblue	40.6332	20.6921	19.941	0.0289401	0.00575831	0.0404025	27.0375	0.45716	-6.80728	0.663184	0.798112	0	0	0	0	0	0	0	1	1	0	0	0	0
946	P19387	lightyellow	89.4272	49.2725	40.1547	0.112752	0.0107337	-0.920255	16.4613	-3.44924	-3.14734	0.0132437	0.089971	1	0	1	0	0	0	0	1	0	1	0	0	1
947	P19388	green	214.549	156.183	58.3659	0.269746	0.0162173	-1.04345	18.8486	-10.9562	3.30003	2.81e-05	0.00533645	1	1	1	1	0	0	0	1	0	1	0	0	1
948	P19404	lightgreen	19.2902	7.01209	12.2782	0.0267637	0.00313538	-0.297265	23.7095	-1.87403	-5.33034	0.10915	0.279088	0	0	0	0	0	0	0	1	0	1	0	0	0
949	P19429	salmon	111.298	50.7721	60.5259	0.244097	0.0152458	-0.763755	25.7846	-2.3582	-4.65506	0.05564	0.191644	0	0	1	0	0	0	0	1	0	1	0	0	0
950	P19440	brown	11.2341	2.03005	9.20409	0.0414296	0.00222913	0.221104	22.7361	3.03093	-3.70606	0.0222556	0.116085	1	0	0	0	1	1	1	1	0	1	0	0	0
951	P19447	royalblue	46.796	37.1524	9.64361	0.0519614	0.00278476	0.659346	18.7855	1.77784	-5.46064	0.124829	0.30178	0	0	0	0	0	0	0	1	0	1	0	0	1
952	P19525	lightyellow	61.6749	32.6028	29.0721	0.0746059	0.00777122	-0.0874354	19.0115	-0.509669	-6.77896	0.628153	0.773751	0	0	1	0	1	1	1	1	0	1	0	0	0
953	P19623	darkgreen	98.9836	82.7671	16.2165	0.147798	0.00448218	0.588124	19.2019	5.39122	-0.849674	0.00156325	0.0363942	1	1	1	1	0	0	0	1	0	0	0	0	0
954	P19634	darkgreen	91.9909	69.8054	22.1855	0.124653	0.00613198	1.02115	18.9829	10.0466	2.79511	4.71e-05	0.00678565	1	1	1	1	0	0	0	1	0	0	0	0	0
955	P19784	darkgreen	11.8887	4.842	7.04675	0.00864643	0.00194769	0.104309	20.4124	1.15235	-6.23393	0.291981	0.491845	0	0	1	0	0	0	0	1	1	0	0	0	0
956	P19801	royalblue	16.4509	12.7967	3.6542	0.0178975	0.00105521	0.477258	19.4388	1.75832	-5.48683	0.128271	0.305037	0	0	0	0	1	0	1	0	0	0	0	0	0
957	P19823	royalblue	27.4236	21.5027	5.9209	0.0300737	0.00170976	0.751336	16.8127	2.47469	-4.49061	0.04741	0.172243	1	0	0	0	0	0	0	1	0	1	0	0	0
958	P20020	midnightblue	45.8781	23.3902	22.4879	0.100387	0.00570036	0.432643	21.1426	3.9145	-2.5464	0.00756448	0.0678766	1	0	1	0	0	0	0	1	1	0	1	1	0
959	P20042	lightyellow	88.6593	35.2877	53.3716	0.0807499	0.0142667	-0.0955185	19.6906	-0.73345	-6.62854	0.49044	0.673455	0	0	1	0	0	1	1	1	1	0	0	0	1
960	P20073	midnightblue	15.71	9.31167	6.3983	0.0399643	0.00162188	0.23242	19.3542	2.23967	-4.82115	0.0653757	0.208822	0	0	1	0	0	0	0	1	0	1	0	0	0
961	P20290	green	42.5189	27.2216	15.2972	0.0470149	0.00425042	-0.487159	15.3409	-2.94994	-3.81787	0.0247319	0.122621	1	0	1	0	0	0	0	1	0	0	0	0	1
962	P20336	salmon	153.572	33.8401	119.732	0.162693	0.0301591	-0.646453	21.448	-4.51241	-1.82249	0.00386525	0.0501161	1	0	1	0	0	0	0	1	1	0	0	0	0
963	P20338	darkred	104.987	68.9557	36.0317	0.0864106	0.0106603	0.162635	20.964	1.53055	-5.78464	0.175845	0.368816	0	0	0	0	0	0	0	1	0	0	0	0	0
964	P20339	green	156.278	91.7388	64.5394	0.158444	0.0179326	-0.247389	24.0678	-4.37085	-1.97085	0.0043948	0.0525128	1	0	1	0	0	0	0	1	0	0	0	0	1
965	P20340	magenta	50.4987	8.97515	41.5236	0.0695748	0.0102553	-0.0653229	24.1769	-1.01368	-6.379	0.348757	0.549852	0	0	0	0	1	1	1	1	1	0	0	0	0
966	P20594	green	65.147	35.6143	29.5327	0.06151	0.0082058	-0.0947257	17.286	-0.701432	-6.65304	0.508745	0.687671	0	0	1	0	0	0	0	1	0	1	1	0	0
967	P20618	darkgreen	27.048	11.8001	15.2478	0.0210717	0.00421444	0.170438	21.3314	2.72528	-4.13251	0.0333869	0.143067	1	0	1	0	0	0	0	1	1	0	1	0	0
968	P20645	darkred	148.232	105.282	42.95	0.131932	0.0127071	0.169268	24.4877	1.41166	-5.93298	0.206861	0.405544	0	0	0	0	1	1	1	1	0	1	1	0	1
969	P20674	lightgreen	36.4782	14.1876	22.2906	0.0541511	0.00569218	-0.372909	22.2509	-1.66259	-5.61389	0.146531	0.33053	0	0	0	0	0	0	0	1	0	0	0	0	0
970	P20700	royalblue	22.0829	17.6157	4.46724	0.0246373	0.00128999	0.0571304	22.8574	0.677532	-6.67059	0.522828	0.699	0	0	0	0	0	1	1	1	0	0	0	0	1
971	P20742	royalblue	32.8259	27.749	5.07689	0.0388098	0.00146604	-0.0471657	19.2398	-0.206778	-6.90098	0.842898	0.905536	0	0	0	0	1	1	1	1	0	1	0	0	0
972	P20908	lightyellow	40.1551	17.5394	22.6157	0.0401359	0.00604537	-0.131389	22.2511	-0.43005	-6.82055	0.681904	0.809834	0	0	1	0	1	1	1	1	1	0	0	0	0
973	P20933	darkgreen	12.8429	6.72747	6.11546	0.0120133	0.00169029	0.0849564	21.1884	0.847414	-6.53447	0.428683	0.621723	0	0	1	0	0	0	0	1	0	1	0	0	0
974	P21127	lightyellow	64.0305	28.9691	35.0614	0.066291	0.00937219	-0.0551393	20.3583	-0.66678	-6.67858	0.529003	0.702982	0	0	1	0	0	0	0	1	0	1	0	0	0
975	P21266	royalblue	103.054	99.5895	3.46454	0.139286	0.00100045	0.244621	17.0561	0.875481	-6.50965	0.414378	0.610678	0	0	0	1	0	0	0	1	0	1	0	0	0
976	P21281	royalblue	55.3616	49.6699	5.69167	0.0694684	0.00164357	0.0613883	21.725	0.528046	-6.76844	0.616076	0.766517	0	0	0	0	0	0	0	1	1	0	1	0	0
977	P21283	royalblue	16.0496	12.2207	3.8289	0.0170919	0.00110566	0.193361	18.6641	1.86187	-5.34602	0.110538	0.281209	0	0	0	0	0	0	0	1	0	1	1	0	0
978	P21333	darkred	54.7105	36.0946	18.6159	0.0452313	0.00550767	1.2009	31.6091	2.38248	-4.62078	0.0538086	0.1875	0	0	0	0	0	0	0	1	1	0	0	0	1
979	P21399	darkred	150.235	123.163	27.0722	0.15434	0.00800953	0.161216	16.7885	0.780329	-6.59118	0.464326	0.653194	0	0	0	0	0	0	0	1	0	1	0	0	0
980	P21453	lightyellow	134.944	89.3606	45.5829	0.204487	0.0121847	-0.476582	19.5756	-2.26395	-4.78794	0.0633836	0.206083	0	0	1	1	0	0	0	1	0	0	1	0	0
981	P21741	royalblue	87.1894	84.2202	2.96923	0.11779	0.00085742	0.299787	17.3557	0.397773	-6.83552	0.704314	0.824958	0	0	0	1	1	1	1	1	0	0	0	0	0
982	P21796	darkgreen	18.7516	14.4602	4.29138	0.0258219	0.00118612	-0.0916702	27.3761	-0.920228	-6.46918	0.391951	0.592679	0	0	1	0	0	0	0	1	1	0	0	0	0
983	P21912	darkred	71.7148	48.2591	23.4557	0.0604751	0.00693954	-0.0460497	24.4471	-0.360267	-6.85153	0.730767	0.842107	0	0	0	0	1	1	1	1	0	1	0	0	0
984	P21926	royalblue	25.3514	20.9625	4.38883	0.0293182	0.00126735	0.367055	19.1651	0.645807	-6.6931	0.541869	0.709695	0	0	0	0	0	0	0	1	0	1	0	0	0
985	P21953	royalblue	46.9126	40.0381	6.87446	0.0559974	0.00198512	0.0833553	21.2782	1.00465	-6.38783	0.352932	0.55268	0	0	0	0	0	0	0	1	0	1	0	0	0
986	P21964	darkred	168.987	142.733	26.254	0.178863	0.00776746	0.37684	18.0777	1.31094	-6.05388	0.236962	0.436528	0	0	0	1	1	1	1	1	0	1	1	0	0
987	P21980	royalblue	64.6239	51.2163	13.4077	0.0716311	0.0038717	0.320107	16.5558	1.75756	-5.48786	0.128408	0.305037	0	0	0	0	1	1	1	1	0	1	0	0	1
988	P22003	royalblue	41.333	18.665	22.6679	0.0261049	0.00654575	-1.20699	16.7075	-2.14536	-4.95454	0.0747366	0.225649	0	0	0	0	0	0	0	1	0	1	0	0	0
989	P22033	midnightblue	3.7264	1.11176	2.61464	0.0047715	0.00066277	0.0789508	21.0155	0.878348	-6.50719	0.412833	0.609476	0	0	1	0	1	0	1	0	0	0	1	0	0
990	P22059	darkred	88.3164	62.914	25.4024	0.0788396	0.00751552	0.0486539	19.4286	0.329811	-6.8634	0.75255	0.854296	0	0	0	0	0	0	0	1	1	0	0	0	0
991	P22061	brown	13.7467	0.740366	13.0063	0.0151095	0.00314999	0.020774	19.2403	0.184979	-6.90588	0.859217	0.916469	0	0	0	0	0	0	0	1	0	0	0	0	0
992	P22087	royalblue	69.2258	39.3955	29.8302	0.0550986	0.00861399	0.253039	23.2299	2.51628	-4.43191	0.0447899	0.165604	1	0	0	0	0	0	0	1	1	0	0	0	1
993	P22102	darkgreen	79.4158	43.5938	35.822	0.0778461	0.00990106	0.235418	17.1695	2.11027	-5.00171	0.0779903	0.230116	0	0	1	0	1	1	1	1	0	1	1	0	1
994	P22234	darkred	147.388	92.4615	54.9268	0.115866	0.0162505	0.321703	18.7103	2.64005	-4.25702	0.0378197	0.151496	1	0	0	0	0	0	0	1	0	1	0	0	0
995	P22307	royalblue	31.5353	22.9093	8.62602	0.0320409	0.00249091	-0.0777065	23.6575	-0.52235	-6.77174	0.619805	0.769406	0	0	0	0	1	1	1	1	0	1	0	0	0
996	P22314	darkgreen	149.866	79.3874	70.4783	0.141763	0.0194799	0.413272	20.6401	3.60635	-2.94088	0.010921	0.0826089	1	0	1	1	0	0	0	1	1	0	0	0	0
997	P22392	royalblue	56.3531	16.9223	39.4308	0.0236675	0.0113863	0.150296	23.9909	2.03776	-5.10321	0.0863724	0.243992	0	0	0	0	0	0	0	1	0	1	0	0	0
998	P22413	darkred	143.62	115.159	28.4613	0.144309	0.00842052	0.717887	18.5142	2.92967	-3.85274	0.0257276	0.124103	1	0	0	0	0	0	0	1	0	1	0	0	0
999	P22570	royalblue	54.1854	22.549	31.6364	0.031537	0.00913556	0.397634	24.409	3.64075	-2.89615	0.0104747	0.0814329	1	0	0	0	0	0	0	1	0	1	0	0	0
1000	P22626	lightyellow	21.7331	10.6812	11.0519	0.024442	0.00295426	-0.153105	26.0122	-1.52527	-5.79133	0.177047	0.370751	0	0	1	0	0	0	0	1	1	0	0	0	0
1001	P22694	midnightblue	11.6161	6.04394	5.5722	0.0259396	0.00141247	0.206289	18.3596	2.33928	-4.67872	0.0566623	0.193799	0	0	1	0	0	0	0	1	0	0	0	0	0
1002	P22695	darkgreen	12.3941	8.60269	3.79144	0.0153619	0.00104794	0.0340373	25.4372	0.496225	-6.78662	0.636886	0.780555	0	0	1	0	0	0	0	1	0	1	0	0	0
1003	P22830	darkred	76.0631	43.7701	32.2931	0.0548497	0.00955417	0.203217	19.8801	1.9539	-5.22052	0.0975184	0.261342	0	0	0	0	0	0	0	1	0	1	0	0	0
1004	P23142	royalblue	59.446	56.858	2.588	0.0795217	0.00074733	0.0732101	22.2973	0.425346	-6.8228	0.685149	0.812166	0	0	0	0	0	0	0	1	1	0	0	0	1
1005	P23193	royalblue	15.8757	6.40425	9.47142	0.00895699	0.00273503	-0.336197	16.1118	-1.62328	-5.6653	0.154732	0.340292	0	0	0	0	0	0	0	1	0	0	0	0	1
1006	P23229	darkgreen	91.1371	70.7952	20.3419	0.12642	0.00562241	0.698773	22.0094	6.92527	0.573382	0.00041356	0.0194141	1	1	1	1	1	1	1	1	0	1	0	0	0
1007	P23246	lightyellow	109.294	40.7089	68.5852	0.0931553	0.0183334	-0.243389	24.0453	-3.91044	-2.53731	0.00743865	0.0674158	1	0	1	0	0	0	0	1	1	0	0	0	0
1008	P23258	magenta	58.2864	17.715	40.5714	0.137325	0.0100201	-0.0037306	19.169	-0.0284968	-6.92506	0.978173	0.987152	0	0	0	0	0	0	0	1	0	0	1	0	0
1009	P23284	royalblue	83.161	76.8968	6.26415	0.107548	0.00180888	0.0582428	26.9154	0.628621	-6.70519	0.552104	0.718596	0	0	0	0	0	1	1	1	0	1	0	0	0
1010	P23327	darkred	3.71433	1.80674	1.90759	0.00226409	0.00056437	0.143076	22.0222	1.47852	-5.85024	0.188845	0.38441	0	0	0	0	1	1	1	1	0	1	0	0	1
1011	P23368	darkred	59.3804	36.3417	23.0387	0.0455409	0.00681619	0.0879601	25.6539	1.22439	-6.15407	0.265413	0.465336	0	0	0	0	0	0	0	1	0	1	0	0	1
1012	P23381	darkred	187.675	157.62	30.0555	0.197518	0.00889215	0.165327	20.1034	0.599204	-6.72453	0.570558	0.731269	0	0	0	1	1	1	1	0	0	0	0	0	0
1013	P23396	lightyellow	152.112	102.56	49.5524	0.23469	0.0132458	-0.505373	22.7411	-3.7509	-2.75407	0.00917616	0.0747329	1	0	1	1	0	0	0	1	1	0	0	0	1
1014	P23434	grey	7.7141	1.58264	6.13146	0.0149306	0.00150576	0.0128458	22.9835	0.0821861	-6.92164	0.937123	0.962937	0	0	0	0	0	0	0	1	0	1	0	0	0
1015	P23468	royalblue	74.9757	43.6966	31.2791	0.0611142	0.00903236	-0.55845	17.1116	-1.88214	-5.31926	0.10792	0.277457	0	0	0	0	0	0	0	1	1	0	0	1	0
1016	P23511	lightgreen	2.83703	1.66445	1.17258	0.00635285	0.00029943	-0.0229674	15.1521	-0.132807	-6.9154	0.898568	0.94313	0	0	0	0	0	0	0	1	0	0	0	0	0
1017	P23526	darkred	203.21	159.342	43.8679	0.199677	0.0129787	0.339873	20.0803	1.6658	-5.60967	0.14588	0.330167	0	0	0	1	1	1	1	1	0	1	0	0	0
1018	P23528	royalblue	28.5496	9.45356	19.0961	0.0132218	0.00551432	0.282404	22.4352	2.5429	-4.39436	0.0431932	0.162492	1	0	0	0	0	0	0	1	0	0	0	0	1
1019	P23588	lightyellow	20.8819	9.46314	11.4188	0.0216548	0.00305233	-0.143929	20.5999	-1.53259	-5.78201	0.175194	0.368004	0	0	1	0	0	1	1	1	1	0	0	0	0
1020	P23634	midnightblue	14.6908	5.5522	9.13864	0.0238292	0.00231651	0.173647	23.9706	2.2411	-4.819	0.0652197	0.208674	0	0	1	0	0	1	1	1	0	1	1	0	0
1021	P23786	darkred	175.816	144.606	31.2098	0.181211	0.00923368	0.126333	21.2039	1.07218	-6.31902	0.324125	0.526514	0	0	0	1	0	0	0	1	0	1	1	0	0
1022	P23919	darkgreen	40.0933	12.6145	27.4788	0.0225258	0.00759504	0.101903	21.3192	1.4236	-5.91844	0.203024	0.400838	0	0	1	0	1	1	1	1	0	1	0	0	0
1023	P24043	royalblue	52.396	49.38	3.01599	0.069063	0.00087092	0.0333728	15.9529	0.133418	-6.91529	0.898146	0.943065	0	0	0	0	0	0	0	1	0	1	0	0	0
1024	P24390	midnightblue	30.8152	8.74178	22.0735	0.0375183	0.0055953	0.684282	23.292	3.07967	-3.64589	0.021154	0.113252	1	0	1	0	0	0	0	1	0	0	0	0	0
1025	P24534	lightgreen	14.434	8.25978	6.17422	0.0315259	0.00157666	-0.0884116	22.3648	-0.329357	-6.86357	0.752876	0.854296	0	0	0	0	0	0	0	1	0	1	0	0	0
1026	P24539	salmon	48.7233	30.2506	18.4727	0.145435	0.00465308	-0.296333	24.3078	-1.68572	-5.58341	0.141901	0.324322	0	0	1	0	0	0	0	0	0	0	0	0	1
1027	P24588	midnightblue	8.62699	1.50098	7.12601	0.00644199	0.00180634	-0.555948	15.6657	-3.30325	-3.3366	0.0157445	0.0986608	1	0	1	0	0	0	0	1	0	0	0	0	0
1028	P24666	lightgreen	52.1566	7.79288	44.3637	0.0297438	0.0113288	-0.0341263	19.3071	-0.382055	-6.84253	0.715212	0.83301	0	0	0	0	1	0	1	1	0	1	0	0	0
1029	P24752	darkred	130.495	99.3614	31.1331	0.124513	0.00921098	0.0184328	25.5396	0.224076	-6.89676	0.829928	0.897937	0	0	0	0	0	0	0	1	0	1	1	0	0
1030	P24844	lightyellow	84.2	41.8588	42.3411	0.0957868	0.0113181	-0.43654	23.9194	-1.77222	-5.4682	0.125812	0.302267	0	0	1	0	0	0	0	1	0	1	0	0	0
1031	P24928	green	150.266	78.8	71.4657	0.136097	0.0198571	-0.841489	17.1424	-6.01089	-0.234159	0.00088077	0.0272582	1	1	1	0	0	0	0	0	0	0	0	0	1
1032	P24941	darkgreen	37.5244	18.3052	19.2192	0.0326879	0.0053121	0.323262	17.1968	2.00322	-5.15263	0.0911261	0.251303	0	0	1	0	0	0	0	1	0	0	0	0	0
1033	P25101	lightgreen	11.4272	2.62544	8.80174	0.0100208	0.00224763	-0.0639244	20.3982	-0.213296	-6.89941	0.838031	0.902825	0	0	0	0	0	0	0	1	1	0	1	1	0
1034	P25205	darkred	76.9158	55.5034	21.4124	0.0695531	0.00633503	0.0967061	15.9958	0.615215	-6.71417	0.560416	0.724	0	0	0	0	0	0	0	1	0	1	0	0	0
1035	P25311	lightgreen	11.2883	3.84832	7.43995	0.0146882	0.00189989	-0.812746	18.7335	-1.16854	-6.21601	0.286125	0.489329	0	0	0	0	0	0	0	0	0	0	0	0	0
1036	P25325	darkgreen	75.0566	54.7968	20.2597	0.0978515	0.0055997	0.183124	22.1102	3.1071	-3.60042	0.0201293	0.110619	1	0	1	0	0	0	0	1	0	1	0	0	0
1037	P25398	salmon	134.548	33.638	100.91	0.161721	0.025418	-0.553171	20.119	-3.56159	-2.99934	0.0115332	0.0847522	1	0	1	0	0	0	0	1	0	0	0	0	1
1038	P25685	green	119.97	95.6208	24.3495	0.165148	0.00676564	-0.129614	19.0748	-1.18815	-6.19445	0.278732	0.481216	0	0	1	0	1	1	1	1	0	1	0	0	0
1039	P25686	green	83.4517	60.092	23.3597	0.103786	0.00649061	-0.190323	18.8367	-1.73659	-5.51568	0.132022	0.310404	0	0	1	0	0	1	1	1	0	1	0	0	0
1040	P25705	darkgreen	24.6589	18.1824	6.47648	0.0324685	0.00179007	0.107581	28.7271	0.697297	-6.65623	0.511063	0.689671	0	0	1	0	0	0	0	0	0	0	0	0	1
1041	P25786	lightyellow	42.6079	20.7732	21.8346	0.047536	0.00583657	-0.0224664	21.3285	-0.344385	-6.85794	0.741972	0.84791	0	0	1	0	0	0	0	1	1	0	0	0	0
1042	P25787	darkred	4.29038	1.79318	2.4972	0.0022471	0.00073882	0.0245694	20.9445	0.393599	-6.8375	0.707097	0.826364	0	0	0	0	0	0	0	1	1	0	0	0	0
1043	P25788	darkgreen	37.0204	21.737	15.2833	0.0388161	0.00422425	0.139447	21.3255	2.05733	-5.07578	0.0839959	0.239694	0	0	1	0	0	0	0	1	1	0	0	0	0
1044	P25789	lightgreen	8.85585	3.5439	5.31195	0.0135263	0.00135647	0.0595432	21.6864	1.03131	-6.36129	0.341049	0.541581	0	0	0	0	0	0	0	1	0	0	0	0	0
1045	P26006	royalblue	32.1264	25.3859	6.74054	0.0355047	0.00194645	0.0151735	23.9228	0.215246	-6.89897	0.836503	0.902145	0	0	0	0	0	0	0	1	0	1	0	0	1
1046	P26038	darkred	57.1612	40.006	17.1552	0.0501328	0.00507551	0.138874	22.809	2.24757	-4.80844	0.0643726	0.207603	0	0	0	0	0	0	0	1	1	0	0	0	0
1047	P26196	lightyellow	123.611	74.9271	48.6841	0.171458	0.0130136	-0.0820666	21.584	-1.15161	-6.23488	0.29207	0.491845	0	0	1	0	0	0	0	1	1	0	0	0	1
1048	P26358	lightyellow	67.0331	39.0174	28.0157	0.0892846	0.00748883	-0.377945	15.4474	-1.98251	-5.18103	0.0937023	0.256209	0	0	1	0	0	0	0	1	1	0	1	0	0
1049	P26368	green	37.0791	28.5361	8.54295	0.0492852	0.0023737	-0.0526057	22.3988	-0.769253	-6.60051	0.470108	0.657716	0	0	1	0	0	0	0	1	1	0	0	0	0
1050	P26373	salmon	164.924	57.9618	106.962	0.278662	0.0269426	-0.470012	23.0198	-5.211	-1.04618	0.00188207	0.0395879	1	1	1	1	0	0	0	1	1	0	0	0	1
1051	P26378	royalblue	56.5494	38.4449	18.1046	0.0537691	0.005228	0.0192648	17.6602	0.114926	-6.91793	0.912185	0.950007	0	0	0	0	0	0	0	0	0	0	0	0	0
1052	P26440	darkgreen	27.607	15.6604	11.9466	0.0279649	0.00330199	0.0456297	24.6518	0.693521	-6.65912	0.513188	0.691353	0	0	1	0	0	0	0	1	0	1	0	0	0
1053	P26583	lightgreen	15.6287	10.672	4.95662	0.0407329	0.00126574	-0.0885473	16.3391	-0.294308	-6.87597	0.77826	0.866731	0	0	0	0	0	0	0	1	1	0	0	0	1
1054	P26599	green	37.6726	23.1807	14.4919	0.0400357	0.00402665	-0.161389	23.5499	-2.94746	-3.82131	0.0248129	0.122621	1	0	1	0	0	0	0	1	1	0	0	0	0
1055	P26639	darkred	183.849	152.282	31.5673	0.19083	0.00933944	0.163632	18.8921	0.914915	-6.47372	0.394886	0.593317	0	0	0	1	0	0	0	0	0	0	0	0	0
1056	P26640	darkgreen	61.8829	40.0735	21.8094	0.0715598	0.00602803	0.466604	20.3102	7.25825	0.888237	0.00030335	0.0164597	1	1	1	0	0	0	0	0	0	0	0	0	0
1057	P26641	darkgreen	95.8643	55.9486	39.9157	0.0999082	0.0110325	0.265202	23.25	3.16972	-3.52165	0.0187969	0.106703	1	0	1	0	0	0	0	1	1	0	0	0	0
1058	P26678	green	131.482	54.3712	77.1104	0.0939054	0.0214255	-0.926833	21.8652	-4.75384	-1.54586	0.00299135	0.0462549	1	1	1	0	0	0	0	1	0	0	0	0	0
1059	P26885	lightgreen	52.1602	16.9506	35.2096	0.064697	0.00899121	-0.247766	22.6568	-1.23293	-6.14408	0.262895	0.462425	0	0	0	1	0	0	0	1	0	1	0	0	0
1060	P27105	lightyellow	27.9351	16.4628	11.4723	0.0376722	0.00306664	-0.220706	19.4554	-1.76918	-5.47227	0.126345	0.303024	0	0	1	0	0	0	0	1	0	1	0	0	0
1061	P27144	lightyellow	47.3742	14.881	32.4932	0.0340527	0.00868569	-0.432484	19.4471	-2.88187	-3.9191	0.0274009	0.1269	1	0	1	0	0	0	0	1	0	0	0	0	0
1062	P27338	royalblue	66.8957	63.5988	3.29688	0.0889494	0.00095203	0.160625	16.811	0.560713	-6.7489	0.594929	0.748453	0	0	0	0	0	0	0	1	1	0	1	0	0
1063	P27348	salmon	46.9753	25.7265	21.2488	0.123685	0.00535234	-0.218107	18.4515	-1.001	-6.39122	0.354783	0.554954	0	0	1	0	0	1	1	1	0	0	0	0	1
1064	P27449	royalblue	23.9867	5.99238	17.9943	0.00838094	0.00519616	0.445616	23.0252	3.48745	-3.09681	0.0126325	0.0882584	1	0	0	0	0	0	0	1	0	0	0	0	0
1065	P27635	lightyellow	157.954	106.129	51.8254	0.242858	0.0138534	-0.458626	21.7748	-3.45685	-3.13726	0.0131194	0.0899473	1	0	1	1	0	0	0	1	1	0	0	0	1
1066	P27658	royalblue	8.32358	5.95166	2.37191	0.00832401	0.00068493	0.0288654	23.9504	0.167611	-6.90938	0.872296	0.925849	0	0	0	0	0	0	0	1	0	0	0	0	0
1067	P27694	darkgreen	86.8309	39.1435	47.6874	0.0698991	0.0131806	0.320887	16.8416	1.94317	-5.23556	0.0991001	0.263552	0	0	1	0	0	0	0	1	0	1	0	0	0
1068	P27695	midnightblue	19.0942	8.59271	10.5015	0.0368786	0.00266198	0.323411	18.3247	3.61916	-2.91238	0.0105518	0.0814576	1	0	1	0	1	1	1	1	0	1	0	0	0
1069	P27708	darkred	171.189	139.265	31.924	0.174518	0.00944497	0.308214	15.8447	1.35761	-5.99845	0.222556	0.422654	0	0	0	1	0	0	0	1	1	0	0	0	0
1070	P27797	royalblue	19.8902	13.1161	6.77409	0.0183442	0.00195613	0.0940349	26.3483	1.08453	-6.30653	0.318609	0.521802	0	0	0	0	0	0	0	1	0	0	0	0	1
1071	P27816	royalblue	57.2378	53.4812	3.75665	0.0747988	0.0010848	0.327228	18.8629	1.45502	-5.87954	0.195005	0.392173	0	0	0	0	0	0	0	1	0	0	1	0	0
1072	P27824	darkgreen	77.2709	52.1932	25.0777	0.0932021	0.00693137	0.142937	26.025	1.73802	-5.51339	0.131421	0.30934	0	0	1	0	0	0	0	1	0	0	0	0	0
1073	P28066	brown	8.80127	5.54062	3.26065	0.113074	0.00078969	0.141969	20.6767	1.8053	-5.42286	0.119615	0.295535	0	0	0	1	0	0	0	1	1	0	0	0	0
1074	P28070	midnightblue	17.2689	4.09557	13.1734	0.0175776	0.00333926	0.127898	20.8229	1.8188	-5.40457	0.117375	0.292073	0	0	1	0	0	0	0	1	0	1	0	0	0
1075	P28072	darkred	9.96963	5.16982	4.79981	0.00647847	0.00142006	-0.0086419	22.014	-0.134137	-6.91519	0.897556	0.942682	0	0	0	0	0	0	0	1	0	1	0	0	0
1076	P28074	darkred	68.1	45.1135	22.9865	0.0565332	0.00680073	0.0544878	21.4801	0.967144	-6.42471	0.369775	0.569241	0	0	0	0	0	0	0	1	1	0	1	0	0
1077	P28161	magenta	53.9853	11.4401	42.5451	0.0886831	0.0105076	0.133803	16.8821	0.653364	-6.68782	0.537303	0.706992	0	0	0	0	0	0	0	1	0	1	0	0	0
1078	P28288	royalblue	26.4687	21.1101	5.35862	0.0295246	0.00154739	0.0714577	23.0263	0.99105	-6.40139	0.358887	0.559489	0	0	0	0	0	0	0	1	0	1	0	0	0
1079	P28289	lightyellow	102.081	27.7698	74.3113	0.0635465	0.019864	-0.241392	21.141	-2.87176	-3.9296	0.0275779	0.127305	1	0	1	0	0	0	0	1	0	0	0	0	0
1080	P28331	darkred	37.7126	29.1802	8.53231	0.0365667	0.00252435	-0.0060472	24.8144	-0.067049	-6.92294	0.948678	0.969161	0	0	0	0	0	0	0	1	0	1	0	0	0
1081	P28370	green	144.627	91.5259	53.1006	0.158076	0.0147543	-0.538535	20.1895	-5.5515	-0.685442	0.00134177	0.0335684	1	1	1	0	0	0	0	1	1	0	0	0	1
1082	P28482	darkgreen	82.36	44.7025	37.6576	0.0798258	0.0104084	0.343537	18.5875	4.19806	-2.17959	0.0053345	0.0566852	1	0	1	0	0	0	0	1	1	0	1	0	0
1083	P28799	midnightblue	16.245	8.02729	8.21771	0.0344519	0.00208307	0.22214	20.9192	1.32019	-6.04297	0.23404	0.433815	0	0	1	0	1	1	1	1	0	1	0	0	0
1084	P28827	darkgreen	14.6202	5.57301	9.04719	0.0099518	0.00250061	0.310936	18.3524	3.30503	-3.33045	0.0156092	0.0980683	1	0	1	0	1	1	1	1	1	0	0	0	0
1085	P28838	midnightblue	71.4134	28.9374	42.476	0.124195	0.010767	0.233325	22.116	3.29675	-3.34165	0.0157744	0.0986608	1	0	1	1	1	0	1	1	0	1	0	0	0
1086	P29144	darkred	164.469	111.463	53.0066	0.139678	0.0156824	0.0244029	20.8723	0.0943206	-6.92041	0.92787	0.957756	0	0	0	0	0	0	0	1	1	0	0	0	0
1087	P29218	darkgreen	61.8965	46.6733	15.2232	0.0833452	0.00420762	0.411666	18.0797	5.09472	-1.14627	0.0020447	0.0401068	1	1	1	0	1	1	1	1	0	1	0	0	0
1088	P29279	salmon	52.1049	18.2283	33.8766	0.0876363	0.00853315	-0.71683	24.7425	-1.79253	-5.44088	0.1223	0.299135	0	0	1	0	1	1	1	0	0	0	0	0	0
1089	P29317	royalblue	33.536	17.8126	15.7234	0.0249127	0.00454041	0.35585	25.5773	3.83418	-2.64405	0.00826425	0.0708579	1	0	0	0	1	1	1	1	0	1	1	0	0
1090	P29353	darkred	8.55198	5.28822	3.26376	0.00662685	0.00096561	0.132736	19.9928	1.55145	-5.75787	0.170338	0.361439	0	0	0	0	0	0	0	1	0	1	0	0	1
1091	P29373	darkgreen	55.3145	41.2245	14.09	0.0736152	0.00389441	0.73428	19.3361	5.05428	-1.21399	0.00219916	0.0414655	1	1	1	0	0	0	0	1	0	1	0	0	0
1092	P29401	darkgreen	137.771	85.3954	52.3753	0.152492	0.0144763	0.461789	20.0917	3.67871	-2.84698	0.0100055	0.079625	1	0	1	1	0	0	0	1	0	1	0	0	0
1093	P29508	lightgreen	16.1482	2.90578	13.2424	0.0110908	0.00338162	-0.714618	18.0856	-1.78517	-5.45078	0.12356	0.29966	0	0	0	0	0	0	0	0	0	0	0	0	0
1094	P29536	lightgreen	8.43179	3.34878	5.08301	0.0127816	0.00129801	0.358829	18.4583	4.28898	-2.06918	0.00481474	0.0540752	1	0	0	0	1	1	1	1	0	0	0	0	0
1095	P29558	green	129.23	53.9335	75.2961	0.0931494	0.0209214	-0.673605	20.6107	-5.20076	-1.05703	0.00190112	0.0395879	1	1	1	0	0	0	0	1	0	0	0	0	0
1096	P29590	royalblue	105.317	100.883	4.43405	0.141095	0.00128041	0.288929	19.899	1.47001	-5.86088	0.191055	0.386926	0	0	0	1	0	0	0	1	0	0	0	0	1
1097	P29692	salmon	33.1592	16.3932	16.7659	0.0788137	0.00422316	-0.127018	20.9995	-0.628468	-6.70504	0.552436	0.718804	0	0	1	0	0	1	1	1	0	1	0	0	0
1098	P29803	lightyellow	14.0964	5.26954	8.82689	0.0120584	0.0023595	-0.410208	22.8987	-5.68898	-0.529165	0.00115234	0.0310611	1	1	1	0	0	0	0	0	0	0	0	0	0
1099	P29966	royalblue	18.6348	14.9595	3.67531	0.0209223	0.00106131	0.189652	17.8063	0.344787	-6.85769	0.741806	0.84791	0	0	0	0	0	0	0	1	0	0	0	0	0
1100	P29972	darkred	83.0763	63.8463	19.23	0.0800079	0.00568936	-0.0212909	21.1654	-0.197015	-6.90324	0.850202	0.910283	0	0	0	0	0	0	0	1	0	1	0	0	0
1101	P29992	midnightblue	49.3341	8.52905	40.805	0.0366054	0.0103435	0.183066	22.3702	1.49015	-5.83568	0.185865	0.380846	0	0	1	0	0	0	0	1	0	0	0	0	0
1102	P30038	grey	130.573	13.7396	116.833	0.129619	0.0286919	0.0219838	24.2454	0.276526	-6.88177	0.79122	0.875455	0	0	0	0	0	0	0	1	0	1	0	0	0
1103	P30040	royalblue	59.9948	53.8724	6.12245	0.075346	0.00176796	-0.0296332	23.4893	-0.207153	-6.90089	0.842618	0.905467	0	0	0	0	0	1	1	1	0	0	0	0	0
1104	P30041	darkred	156.287	122.244	34.0421	0.153188	0.0100716	0.216035	19.7708	1.42157	-5.92083	0.204093	0.401838	0	0	0	0	1	0	1	1	0	1	0	0	0
1105	P30043	darkred	102.761	73.0019	29.7587	0.0914811	0.00880434	0.391048	17.3519	2.25014	-4.80739	0.0646094	0.207804	0	0	0	0	1	1	1	1	0	1	1	0	0
1106	P30044	lightgreen	18.1488	3.33476	14.814	0.0127281	0.00378295	-0.0300028	24.1323	-0.400719	-6.83432	0.702127	0.823088	0	0	0	0	1	1	1	1	0	1	1	0	0
1107	P30046	darkred	148.129	116.335	31.7941	0.145783	0.00940654	0.31729	17.9834	1.71826	-5.5403	0.135628	0.315644	0	0	0	0	1	1	1	1	0	0	0	0	0
1108	P30048	darkgreen	38.7556	10.9395	27.8162	0.0195348	0.00768827	0.0540943	26.4864	0.479184	-6.79566	0.648466	0.790111	0	0	1	0	1	1	1	1	0	1	0	0	0
1109	P30049	royalblue	11.8327	7.2203	4.61238	0.0100983	0.0013319	0.0888853	24.3925	0.605297	-6.72054	0.566756	0.728876	0	0	0	0	0	0	0	0	0	0	0	0	1
1110	P30050	lightyellow	170.63	83.0567	87.5737	0.190061	0.0234092	-0.400025	22.9938	-4.04706	-2.38113	0.00648814	0.0620905	1	0	1	0	0	0	0	1	0	1	0	0	1
1111	P30084	brown	21.61	1.78538	19.8246	0.0364363	0.00480131	0.144314	25.2772	1.87653	-5.3259	0.108249	0.277457	0	0	0	0	1	1	1	1	0	1	1	0	0
1112	P30085	midnightblue	55.8119	22.2627	33.5492	0.0955479	0.00850424	0.423721	19.1913	4.53683	-1.77469	0.00366354	0.0495321	1	1	1	0	0	0	0	1	0	0	0	0	0
1113	P30086	darkgreen	79.4041	42.5249	36.8792	0.0759373	0.0101933	0.238156	19.3322	2.77935	-4.05644	0.0310425	0.137099	1	0	1	0	1	1	1	1	0	1	0	0	0
1114	P30101	darkred	18.2462	5.50712	12.7391	0.00690115	0.00376897	0.0231641	26.6875	0.3108	-6.87038	0.766168	0.86105	0	0	0	0	1	1	1	1	1	0	0	0	1
1115	P30153	darkgreen	58.0882	15.8445	42.2437	0.0282938	0.011676	0.0796057	20.6434	1.25647	-6.11748	0.254343	0.45529	0	0	1	0	0	0	0	1	1	0	0	0	1
1116	P30260	darkred	12.8485	2.49193	10.3565	0.00312272	0.00306406	-0.298607	17.8066	-1.42814	-5.91276	0.202278	0.399961	0	0	0	0	1	1	1	1	1	0	0	0	0
1117	P30291	grey	2.21769	0.717602	1.50009	0.00676983	0.00036839	-0.17671	11.5711	-0.458835	-6.80627	0.662212	0.797786	0	0	0	0	0	0	0	1	1	0	0	0	0
1118	P30405	darkgreen	32.0393	18.6744	13.3648	0.0333472	0.00369398	0.109922	24.0996	0.90591	-6.48203	0.399275	0.597482	0	0	1	0	0	1	1	1	0	1	1	0	0
1119	P30419	lightyellow	44.6492	24.4007	20.2485	0.0558367	0.0054126	-0.03856	17.3329	-0.311485	-6.87014	0.765679	0.86105	0	0	1	0	0	1	1	1	1	0	0	0	0
1120	P30519	lightyellow	75.4785	27.7767	47.7018	0.0635623	0.0127511	-0.107239	22.7917	-1.55755	-5.75005	0.168908	0.360418	0	0	1	0	1	1	1	1	0	1	0	0	0
1121	P30533	lightgreen	10.1435	3.32042	6.82308	0.0126733	0.00174236	0.210581	23.8675	1.50819	-5.81295	0.181325	0.375968	0	0	0	0	1	1	1	1	0	1	0	0	0
1122	P30536	darkred	104.814	82.5982	22.2159	0.103507	0.00657274	0.0954258	23.782	0.900581	-6.48692	0.401889	0.599433	0	0	0	0	0	0	0	1	0	1	1	0	0
1123	P30566	darkred	135.27	92.7058	42.5646	0.116173	0.0125931	0.270616	17.3304	1.62717	-5.66025	0.153903	0.339439	0	0	0	0	0	0	0	1	0	1	0	0	0
1124	P30613	darkred	46.8279	32.6911	14.1369	0.0409663	0.00418251	0.246793	11.7808	0.707811	-6.64816	0.505128	0.684535	0	0	0	0	1	1	1	0	0	0	1	0	0
1125	P30626	royalblue	42.7182	22.4475	20.2707	0.0313951	0.00585351	-0.473343	14.6052	-1.04288	-6.34915	0.336472	0.535943	0	0	0	0	0	0	0	1	0	1	0	0	0
1126	P30711	darkred	23.8708	14.7622	9.10862	0.018499	0.00269486	0.889953	16.8268	4.05523	-2.37103	0.00642762	0.0620905	1	0	0	0	0	0	0	0	0	0	0	0	0
1127	P30825	darkred	31.8331	20.646	11.1872	0.0258721	0.00330981	0.1689	20.9109	1.29008	-6.07831	0.243665	0.44378	0	0	0	0	0	0	0	1	1	0	0	0	0
1128	P30837	darkred	106.031	81.4702	24.5606	0.102093	0.00726646	0.139989	27.3926	0.920223	-6.4688	0.392316	0.59268	0	0	0	0	0	0	0	1	0	1	0	0	1
1129	P30876	green	188.426	130.117	58.3087	0.224728	0.0162014	-1.14907	17.8489	-8.27532	1.61419	0.0001527	0.01302	1	1	1	0	0	0	0	1	0	0	0	1	0
1130	P31040	darkred	119.605	99.328	20.2767	0.124471	0.00599902	0.00734137	23.5804	0.0797351	-6.92187	0.938994	0.964385	0	0	0	0	0	0	0	1	0	1	1	0	0
1131	P31150	darkgreen	108.28	48.9701	59.3099	0.0874466	0.016393	0.393893	18.0624	2.18441	-4.89979	0.0707843	0.217774	0	0	1	0	0	0	0	1	1	0	0	0	0
1132	P31153	magenta	63.0958	14.3192	48.7766	0.111001	0.0120466	-0.0623909	16.4879	-0.421335	-6.82478	0.687831	0.812873	0	0	0	0	0	0	0	1	1	0	0	0	0
1133	P31321	lightgreen	13.3013	2.45671	10.8446	0.00937675	0.00276932	-0.153558	13.4759	-0.661105	-6.68251	0.5325	0.705445	0	0	0	0	0	0	0	1	0	0	0	0	0
1134	P31323	midnightblue	23.1033	5.55025	17.5531	0.0238208	0.00444946	0.245563	19.5363	2.81604	-4.00493	0.0295523	0.133049	1	0	1	0	0	0	0	1	1	0	0	0	0
1135	P31327	darkred	169.628	140.616	29.0119	0.176211	0.00858339	0.203039	17.5739	0.630969	-6.70333	0.550904	0.717704	0	0	0	1	0	0	0	1	0	1	1	1	0
1136	P31431	midnightblue	15.0906	4.5802	10.5104	0.0196575	0.00266423	0.687386	21.1391	2.4354	-4.54608	0.0500332	0.178972	0	0	1	0	1	1	1	1	0	1	0	0	1
1137	P31483	green	153.633	130.261	23.3724	0.224976	0.00649413	-0.260392	21.1272	-2.9441	-3.83072	0.0251476	0.123323	1	0	1	0	0	1	1	1	0	0	0	0	1
1138	P31641	royalblue	39.5611	33.6549	5.90616	0.0470698	0.0017055	-0.0409448	21.7341	-0.0812814	-6.92173	0.937814	0.963409	0	0	0	0	0	0	0	1	1	0	0	0	0
1139	P31689	green	55.0037	37.4556	17.5481	0.0646902	0.00487582	-0.0881561	19.5521	-1.21373	-6.16609	0.26918	0.470755	0	0	1	0	0	0	0	1	0	1	0	0	0
1140	P31930	grey	7.54517	0.803904	6.74127	0.007584	0.00165552	-0.0505677	26.5574	-0.463004	-6.80416	0.659351	0.795716	0	0	0	0	0	0	0	1	0	1	0	0	0
1141	P31937	midnightblue	30.8298	14.6535	16.1763	0.0628904	0.00410046	0.159323	23.2106	2.20508	-4.86858	0.0683412	0.21356	0	0	1	0	0	0	0	1	0	1	0	0	0
1142	P31939	darkgreen	55.9634	46.9701	8.99332	0.0838752	0.00248572	0.310776	17.8138	3.1218	-3.58021	0.0197489	0.109431	1	0	1	0	0	0	0	1	0	1	1	0	1
1143	P31942	darkred	16.1348	8.60901	7.52576	0.0107882	0.00222656	-0.0430839	21.3988	-0.332552	-6.86238	0.750579	0.853311	0	0	0	0	0	0	0	1	1	0	0	0	0
1144	P31943	darkred	31.7656	16.8871	14.8785	0.0211617	0.00440193	-0.0646437	23.8521	-0.933743	-6.45653	0.385461	0.586046	0	0	0	0	0	0	0	1	1	0	0	0	0
1145	P31946	brown	32.1969	1.87069	30.3262	0.0381773	0.00734469	-0.0387064	17.2302	-0.13867	-6.91447	0.894166	0.940123	0	0	0	0	0	0	0	1	1	0	0	0	1
1146	P31948	darkred	134.03	101.648	32.3826	0.127378	0.00958064	0.0842992	20.8094	0.570173	-6.74304	0.588884	0.744492	0	0	0	0	0	1	1	1	1	0	0	0	1
1147	P31949	yellow	7.46553	5.4216	2.04393	0.0951157	0.00049598	0.0736001	18.2331	0.185568	-6.90574	0.858787	0.916469	0	0	0	1	1	1	1	1	0	1	0	0	0
1148	P32119	darkgreen	77.7504	62.5721	15.1783	0.111736	0.00419523	0.344592	22.634	5.3362	-0.888606	0.00160928	0.0363942	1	1	1	0	1	1	1	1	0	1	0	0	0
1149	P32189	royalblue	14.3665	12.446	1.92053	0.017407	0.00055459	0.00627721	21.6877	0.0736556	-6.92241	0.943628	0.966293	0	0	0	0	0	0	0	1	1	0	0	0	0
1150	P32322	lightyellow	94.4999	41.5152	52.9847	0.0950005	0.0141632	-0.14116	24.7543	-1.53984	-5.77281	0.173613	0.366525	0	0	1	0	0	0	0	1	0	1	0	0	0
1151	P32418	darkred	145.997	109.907	36.09	0.137729	0.0106775	-0.0191145	25.8107	-0.1297	-6.91585	0.900966	0.944838	0	0	0	0	0	0	0	1	1	0	1	0	0
1152	P32856	royalblue	17.532	11.349	6.18303	0.0158727	0.00178545	0.322543	19.3214	1.71404	-5.54591	0.136426	0.316484	0	0	0	0	0	0	0	1	0	1	0	0	0
1153	P32969	darkred	15.9044	9.01917	6.88523	0.0113022	0.00203705	0.11924	21.2997	1.3342	-6.02645	0.229542	0.429208	0	0	0	0	0	0	0	1	1	0	0	0	1
1154	P33121	darkgreen	131.069	65.3547	65.7144	0.116705	0.0181632	0.230567	22.8852	2.62216	-4.28269	0.0387865	0.153786	1	0	1	0	0	1	1	1	0	1	0	0	0
1155	P33176	darkred	42.7261	27.435	15.2911	0.0343798	0.00452398	0.260115	20.174	2.47624	-4.48829	0.0472949	0.171974	1	0	0	0	0	0	0	1	1	0	0	0	0
1156	P33240	lightyellow	93.6338	24.0092	69.6246	0.0549409	0.0186112	-0.147912	20.3458	-1.53728	-5.77605	0.174069	0.367118	0	0	1	0	0	0	0	1	1	0	0	0	1
1157	P33316	magenta	107.427	30.966	76.4614	0.240047	0.018884	-0.159367	17.3153	-0.57098	-6.74254	0.58837	0.744315	0	0	0	0	0	1	1	1	0	1	0	0	0
1158	P33527	darkgreen	121.296	18.685	102.611	0.0333661	0.0283613	0.0464225	20.7973	0.394039	-6.83718	0.706928	0.826364	0	0	1	0	0	0	0	1	0	1	1	0	0
1159	P33897	darkred	39.9237	26.8972	13.0265	0.0337058	0.00385398	0.1293	22.7927	1.70133	-5.56247	0.138539	0.318731	0	0	0	0	0	0	0	1	1	0	0	0	0
1160	P33947	darkred	48.039	37.522	10.5169	0.0470201	0.00311152	0.254631	22.5218	1.09458	-6.29559	0.314935	0.518278	0	0	0	0	0	0	0	1	0	0	0	0	0
1161	P33991	darkred	114.895	91.1664	23.7284	0.114244	0.00702025	0.233825	15.476	1.36367	-5.9913	0.220402	0.421051	0	0	0	0	0	0	0	1	0	1	0	0	0
1162	P33992	darkred	73.0371	51.9073	21.1298	0.0650468	0.00625142	0.0002878	16.9718	0.00181438	-6.92553	0.99861	0.99861	0	0	0	0	0	0	0	1	0	1	0	0	0
1163	P33993	darkred	60.192	48.003	12.189	0.0601542	0.00360622	0.134025	16.2487	0.827219	-6.55204	0.439101	0.630868	0	0	0	0	0	0	0	1	0	1	0	0	0
1164	P34059	royalblue	62.3988	57.3207	5.07816	0.0801687	0.00146641	0.162288	20.8841	1.45337	-5.88158	0.195444	0.392173	0	0	0	0	0	0	0	1	0	1	0	0	0
1165	P34741	royalblue	30.9998	20.3657	10.6341	0.0284835	0.00307078	0.578619	24.1416	0.828141	-6.55114	0.438714	0.630868	0	0	0	0	0	0	0	1	0	0	0	0	0
1166	P34897	darkred	170.457	132.047	38.4098	0.165473	0.0113639	-0.0380316	25.1881	-0.251058	-6.8894	0.809994	0.885673	0	0	0	1	0	0	0	1	0	1	0	0	0
1167	P34913	darkred	182.935	130.517	52.4175	0.163556	0.0155082	0.178812	19.2209	0.369661	-6.84766	0.724102	0.837671	0	0	0	1	1	0	1	1	0	1	0	0	0
1168	P34931	lightyellow	21.4763	9.18071	12.2956	0.0210085	0.00328671	-0.0855406	17.4574	-0.594871	-6.72738	0.573238	0.73267	0	0	1	0	0	0	0	1	0	1	0	0	0
1169	P34932	darkgreen	93.9399	77.4294	16.5105	0.138267	0.00456343	0.465148	20.6478	4.45525	-1.8893	0.0041121	0.0506795	1	0	1	1	0	0	0	1	1	0	0	0	1
1170	P34949	darkred	73.3828	54.6308	18.752	0.0684596	0.00554792	0.283712	14.2144	0.955583	-6.43543	0.375523	0.575545	0	0	0	0	1	1	1	1	0	1	0	0	0
1171	P35030	lightgreen	8.49712	2.50523	5.99189	0.00956193	0.0015301	0.451724	18.1916	2.00816	-5.14579	0.0905	0.250467	0	0	0	0	0	0	0	0	0	0	0	0	0
1172	P35052	royalblue	30.4954	25.2337	5.26168	0.0352919	0.0015194	-0.17173	26.6556	-0.637827	-6.69863	0.546716	0.714078	0	0	0	0	1	1	1	1	0	1	0	0	0
1173	P35080	lightgreen	4.58239	1.3713	3.21109	0.00523399	0.00081999	0.100134	18.6215	0.769636	-6.59987	0.470196	0.657716	0	0	0	0	0	0	0	1	0	0	0	0	0
1174	P35221	royalblue	29.362	18.1799	11.1822	0.0254264	0.00322905	0.0525907	22.9693	0.749579	-6.61623	0.481054	0.66529	0	0	0	0	0	0	0	1	1	0	0	0	1
1175	P35222	royalblue	22.7379	6.38993	16.348	0.00893697	0.00472076	0.0523901	21.1652	0.859635	-6.52411	0.422073	0.616413	0	0	0	0	0	0	0	1	1	0	0	0	1
1176	P35232	brown	7.57622	3.20305	4.37317	0.0653684	0.00105914	-0.009175	26.0792	-0.106851	-6.91897	0.918291	0.952564	0	0	0	0	0	0	0	0	0	0	0	0	0
1177	P35237	darkgreen	72.7993	57.704	15.0953	0.103043	0.00417227	0.434313	19.467	5.59591	-0.620804	0.00125418	0.0327498	1	1	1	0	1	1	1	1	0	1	0	0	0
1178	P35241	royalblue	82.9074	77.0001	5.90731	0.107692	0.00170583	0.213301	20.2932	1.56587	-5.73954	0.167502	0.358149	0	0	0	0	0	0	0	1	0	0	0	0	0
1179	P35244	darkred	9.97426	3.99141	5.98285	0.00500177	0.00177007	-0.018883	14.3765	-0.0863858	-6.92124	0.933911	0.961443	0	0	0	0	0	0	0	1	0	1	0	0	0
1180	P35250	green	35.8162	14.6047	21.2115	0.025224	0.00589373	-0.0280668	17.0678	-0.184061	-6.90607	0.85991	0.9166	0	0	1	0	0	0	0	1	0	1	0	0	0
1181	P35268	lightyellow	60.6761	40.4086	20.2675	0.0924682	0.00541767	-0.325786	24.0204	-2.89434	-3.90177	0.0269532	0.12661	1	0	1	0	0	0	0	1	0	0	0	1	0
1182	P35269	royalblue	77.1706	37.4068	39.7639	0.0523171	0.0114825	-0.235485	17.5501	-1.24978	-6.12486	0.257092	0.457606	0	0	0	0	0	0	0	1	0	1	0	0	1
1183	P35270	lightyellow	29.0642	7.81968	21.2445	0.017894	0.00567884	-0.0021278	22.4083	-0.0340156	-6.92487	0.973937	0.984303	0	0	1	0	0	0	0	1	0	1	0	0	0
1184	P35475	midnightblue	20.051	9.83329	10.2177	0.042203	0.00259004	0.302898	18.1919	2.69807	-4.1714	0.0346772	0.14605	1	0	1	0	1	1	1	1	0	1	0	0	0
1185	P35527	lightgreen	16.2348	4.5529	11.6819	0.0173775	0.00298312	-1.48477	30.6261	-2.33061	-4.69398	0.057799	0.195715	0	0	0	0	0	0	0	0	0	0	0	0	0
1186	P35556	green	79.2404	53.4392	25.8013	0.0922956	0.00716901	-1.01065	18.8654	-3.45083	-3.14524	0.0132177	0.089971	1	0	1	0	1	0	1	1	1	0	0	0	0
1187	P35573	darkred	166.373	137.854	28.5194	0.172749	0.00843769	0.353676	18.4397	1.45683	-5.8773	0.194526	0.391692	0	0	0	1	0	0	0	1	0	1	0	0	0
1188	P35579	royalblue	26.8493	22.4076	4.44169	0.0313393	0.00128261	0.0166392	27.5429	0.0750767	-6.92229	0.94255	0.966249	0	0	0	0	0	1	1	1	1	0	0	0	1
1189	P35580	darkgreen	11.7037	7.11467	4.58903	0.0127048	0.00126839	0.0932959	22.1118	1.10871	-6.28075	0.309128	0.5115	0	0	1	0	0	0	0	1	1	0	0	0	1
1190	P35606	magenta	143.766	34.4888	109.277	0.267355	0.0269886	-0.0506102	21.4408	-0.386957	-6.84029	0.711899	0.8305	0	0	0	1	0	0	0	1	1	0	0	0	0
1191	P35609	royalblue	10.6218	7.75231	2.8695	0.0108424	0.00082862	-0.0878366	26.1839	-0.254896	-6.88829	0.807161	0.8835	0	0	0	0	0	1	1	1	1	0	0	1	0
1192	P35611	darkred	41.432	26.709	14.723	0.0334699	0.00435593	0.0476732	21.0354	0.459431	-6.80597	0.661808	0.797639	0	0	0	0	1	1	1	1	1	0	0	0	0
1193	P35612	darkred	161.844	132.752	29.0912	0.166356	0.00860687	0.153149	16.0773	0.370975	-6.84711	0.723171	0.837481	0	0	0	1	0	0	0	1	1	0	0	0	0
1194	P35613	royalblue	65.1511	62.4583	2.69289	0.0873542	0.00077762	-0.0141888	24.5063	-0.104274	-6.91927	0.920288	0.953376	0	0	0	0	1	1	1	1	0	1	0	0	1
1195	P35625	salmon	62.4875	16.2976	46.1899	0.078354	0.0116347	-0.531077	27.6735	-2.64745	-4.2471	0.0374823	0.151135	1	0	1	0	1	1	1	1	0	0	0	0	0
1196	P35637	lightyellow	75.094	23.5367	51.5573	0.0538597	0.0137817	-0.207821	22.9562	-3.64594	-2.87737	0.0102125	0.0808104	1	0	1	0	0	1	1	1	1	0	0	0	0
1197	P35658	midnightblue	9.25702	3.53171	5.7253	0.0151576	0.00145128	0.165323	19.2315	2.24782	-4.80808	0.0643501	0.207603	0	0	1	0	0	0	0	1	0	1	0	0	1
1198	P35659	royalblue	4.72396	3.51338	1.21058	0.00491382	0.00034958	0.0721322	19.4399	0.919893	-6.46949	0.392113	0.59268	0	0	0	0	0	0	0	1	0	0	0	0	1
1199	P35680	darkgreen	57.8389	38.9774	18.8615	0.0696025	0.00521324	0.427314	18.9123	5.10844	-1.13139	0.00201664	0.039743	1	1	1	0	0	0	0	0	0	0	0	0	0
1200	P35749	darkred	32.2601	17.0835	15.1766	0.0214079	0.00449012	0.303659	20.7638	1.98557	-5.17707	0.0934012	0.255843	0	0	0	0	0	0	0	1	0	0	0	0	0
1201	P35908	lightgreen	26.5737	4.69503	21.8786	0.0179199	0.00558699	-2.59531	26.0525	-4.36269	-1.99854	0.00455019	0.0530184	1	0	0	0	0	0	0	0	0	0	1	0	0
1202	P35914	royalblue	74.3475	70.9682	3.37926	0.0992563	0.00097582	0.0882791	21.4364	0.820342	-6.55781	0.442821	0.633381	0	0	0	0	0	1	1	1	0	1	0	0	0
1203	P35998	darkred	25.1261	6.96852	18.1576	0.00873249	0.00537207	0.174657	21.3168	2.92319	-3.85512	0.0256227	0.123903	1	0	0	0	0	0	0	1	1	0	0	0	0
1204	P36404	grey	126.707	13.9471	112.76	0.131577	0.0276915	0.264844	20.6031	2.3114	-4.72107	0.0593539	0.198862	0	0	0	0	0	0	0	1	0	1	0	0	0
1205	P36405	darkred	94.6244	71.0889	23.5355	0.0890838	0.00696318	0.0485636	17.4048	0.233252	-6.89432	0.823179	0.894006	0	0	0	0	0	0	0	1	0	1	0	0	0
1206	P36542	darkgreen	16.3736	11.1618	5.21175	0.0199318	0.00144051	-0.0526256	26.9397	-0.495341	-6.78706	0.637524	0.781107	0	0	1	0	0	0	0	0	0	0	0	0	1
1207	P36543	green	61.2452	32.5282	28.717	0.0561799	0.00797916	-0.366231	19.9333	-5.04938	-1.19559	0.00214054	0.041239	1	1	1	0	0	0	0	1	0	0	0	0	0
1208	P36551	darkred	171.179	136.268	34.9113	0.170761	0.0103288	0.0154095	22.0649	0.128594	-6.91602	0.901805	0.945481	0	0	0	1	1	1	1	1	0	0	0	0	0
1209	P36578	lightyellow	148.563	76.6598	71.9027	0.175423	0.0192202	-0.43188	23.512	-7.02083	0.692526	0.00036536	0.0175558	1	1	1	0	0	0	0	1	1	0	0	0	1
1210	P36776	darkred	102.71	83.71	19.0004	0.1049	0.00562143	-0.0042534	23.2947	-0.0455348	-6.92434	0.965132	0.979432	0	0	0	0	1	1	1	1	1	0	0	0	0
1211	P36871	darkred	115.119	84.4365	30.6827	0.10581	0.00907772	0.247398	17.9882	1.89137	-5.30649	0.106461	0.275616	0	0	0	0	0	0	0	1	0	1	0	0	0
1212	P36873	green	180.83	142.403	38.4276	0.245946	0.0106773	-0.386193	20.6353	-5.3352	-0.889661	0.00161086	0.0363942	1	1	1	1	0	1	1	1	1	0	0	0	0
1213	P36957	grey	5.59076	1.04566	4.5451	0.00986467	0.00111618	-0.0855473	26.0702	-1.01005	-6.38263	0.350365	0.550837	0	0	0	0	0	0	0	1	0	0	0	0	0
1214	P36969	darkgreen	128.223	55.9277	72.2958	0.0998709	0.0199823	0.297436	19.3138	2.89658	-3.895	0.0266848	0.126607	1	0	1	0	0	0	0	1	0	1	0	0	0
1215	P37108	green	73.6292	45.4409	28.1883	0.0784817	0.00783226	-0.422779	19.5174	-2.12973	-4.97642	0.0763812	0.228152	0	0	1	0	1	1	1	1	0	0	0	0	0
1216	P37198	salmon	22.7009	8.45483	14.246	0.0406482	0.00358842	0.0154117	20.009	0.102428	-6.91949	0.921694	0.954359	0	0	1	0	0	0	0	1	1	0	0	0	1
1217	P37235	blue	10.4988	0.834299	9.6645	0.01854	0.00233837	0.180513	20.4121	2.21797	-4.85022	0.0670862	0.211696	0	0	0	0	1	1	1	1	0	0	0	0	0
1218	P37268	darkred	40.7116	29.8567	10.855	0.0374144	0.00321153	0.180589	21.9621	2.06051	-5.07281	0.0840478	0.239694	0	0	0	0	0	0	0	1	0	1	0	0	0
1219	P37802	darkgreen	84.9228	22.2933	62.6295	0.0398095	0.0173105	0.159851	23.9657	0.536708	-6.76336	0.610428	0.760849	0	0	1	0	0	0	0	1	0	1	0	0	0
1220	P37837	darkgreen	39.8637	30.9374	8.92629	0.0552454	0.00246719	0.333871	18.2101	3.78125	-2.7021	0.00867235	0.0724662	1	0	1	0	1	1	1	1	0	1	0	0	0
1221	P38117	brown	3.96384	1.44411	2.51973	0.0294716	0.00061025	0.022454	25.738	0.31748	-6.86801	0.761331	0.860236	0	0	0	0	0	0	0	1	0	1	0	0	0
1222	P38159	darkred	12.1666	5.48864	6.67795	0.006878	0.00197572	-0.197292	21.8334	-1.77346	-5.46652	0.125593	0.302089	0	0	0	0	0	0	0	1	0	0	0	0	0
1223	P38432	green	155.634	101.869	53.7651	0.17594	0.0149389	-0.522526	19.7495	-2.91748	-3.86965	0.0261436	0.12555	1	0	1	0	0	0	0	1	0	1	0	0	0
1224	P38435	darkgreen	42.7999	26.2668	16.5331	0.0469049	0.00456969	0.669206	18.6187	7.92749	1.4088	0.00018425	0.0130416	1	1	1	0	0	0	0	1	0	1	1	0	0
1225	P38606	royalblue	37.6327	30.2405	7.39223	0.0422944	0.00213463	0.0631822	21.7742	0.631665	-6.70286	0.550479	0.717373	0	0	0	0	0	0	0	1	0	0	0	0	0
1226	P38646	darkred	108.117	85.2458	22.8709	0.106824	0.00676655	-0.122852	26.9559	-1.3312	-6.03016	0.230116	0.429782	0	0	0	0	0	0	0	1	1	0	0	0	0
1227	P38919	lightyellow	137.927	70.5335	67.3934	0.161404	0.0180148	-0.446195	20.0675	-4.35776	-2.00106	0.0045531	0.0530184	1	0	1	0	0	0	0	1	1	0	0	0	0
1228	P39019	lightyellow	176.49	59.9245	116.565	0.137127	0.0311589	-0.768974	18.7255	-3.99614	-2.4443	0.00688002	0.0634541	1	0	1	0	0	0	0	1	1	0	0	0	1
1229	P39023	lightyellow	156.598	101.291	55.3068	0.231788	0.014784	-0.408921	23.0253	-4.73608	-1.56522	0.00304454	0.0462549	1	1	1	1	0	0	0	1	1	0	1	1	0
1230	P39060	green	45.8174	32.2348	13.5826	0.0556733	0.00377399	-0.256346	23.1116	-1.57591	-5.72662	0.165197	0.355038	0	0	1	0	1	1	1	1	0	1	0	0	0
1231	P39210	darkgreen	8.2389	3.46657	4.77233	0.0061903	0.00131905	0.42875	18.4395	1.63694	-5.64749	0.151835	0.337608	0	0	1	0	0	0	0	1	0	1	0	0	0
1232	P39656	darkgreen	37.0984	19.9493	17.1491	0.0356238	0.00473994	0.158798	25.2578	2.21129	-4.85963	0.0677141	0.212721	0	0	1	0	0	0	0	1	0	1	0	0	1
1233	P39687	lightgreen	33.3137	13.8211	19.4926	0.0527522	0.00497768	-0.919571	15.7982	-1.23604	-6.14054	0.261814	0.461934	0	0	0	0	0	0	0	1	1	0	0	0	0
1234	P39880	green	115.776	93.2143	22.5615	0.160992	0.00626881	-0.584778	16.8752	-3.07313	-3.65486	0.0213339	0.113836	1	0	1	0	0	0	0	1	1	0	0	0	0
1235	P40123	darkgreen	133.513	38.6537	94.8592	0.0690245	0.0262187	0.317705	19.05	2.93938	-3.83724	0.0253028	0.123323	1	0	1	0	0	0	0	1	0	0	0	0	0
1236	P40189	green	84.7359	66.4196	18.3163	0.114714	0.00508928	-0.13281	18.7485	-1.70836	-5.55295	0.136979	0.317064	0	0	1	0	1	1	1	1	1	0	0	0	0
1237	P40227	darkgreen	72.9296	58.6378	14.2919	0.10471	0.00395022	0.202041	20.5813	3.19102	-3.48539	0.0180593	0.104794	1	0	1	0	0	0	0	1	1	0	0	0	1
1238	P40394	lightyellow	142.42	95.1864	47.2341	0.217818	0.0126261	-0.553777	21.7425	-3.29476	-3.35365	0.0160676	0.0991723	1	0	1	1	0	0	0	0	0	0	0	0	0
1239	P40424	green	122.195	107.531	14.6637	0.185719	0.00407438	-1.19253	12.4336	-4.05045	-2.37233	0.00641886	0.0620905	1	0	1	0	0	0	0	1	1	0	0	0	0
1240	P40429	lightyellow	140.039	92.4253	47.614	0.2115	0.0127276	-0.464846	22.3269	-2.83668	-3.98203	0.0290913	0.131826	1	0	1	1	0	0	0	1	0	0	0	0	1
1241	P40616	green	46.2642	27.1696	19.0946	0.0469251	0.00530552	-0.0418577	21.709	-0.558006	-6.75078	0.596457	0.749699	0	0	1	0	0	0	0	1	0	1	0	0	0
1242	P40763	darkred	34.5849	22.2054	12.3795	0.0278263	0.00366257	0.236677	18.4694	1.94479	-5.2331	0.09878	0.263203	0	0	0	0	0	0	0	1	1	0	0	0	1
1243	P40925	darkred	106.458	58.3385	48.119	0.0731059	0.0142364	0.13583	23.4079	1.36789	-5.9861	0.21949	0.420271	0	0	0	0	1	1	1	1	1	0	0	0	0
1244	P40926	darkgreen	14.245	11.5292	2.71581	0.0205879	0.00075064	0.100189	29.0002	0.640257	-6.6972	0.545011	0.71314	0	0	1	0	0	0	0	1	0	1	1	0	0
1245	P40937	lightyellow	11.346	4.57295	6.77302	0.0104644	0.00181048	0.0462499	17.6447	0.216358	-6.89866	0.835747	0.901795	0	0	1	0	0	0	0	1	0	1	0	0	0
1246	P40938	grey	4.13375	0.363367	3.77038	0.00342799	0.00092593	0.128828	16.4863	1.0683	-6.32343	0.325321	0.527184	0	0	0	0	0	0	0	1	0	1	0	0	0
1247	P40939	darkgreen	31.874	25.4558	6.41813	0.0454569	0.00177395	0.050096	26.6872	0.57648	-6.73932	0.584658	0.742237	0	0	1	0	0	0	0	1	0	1	0	0	0
1248	P41091	darkred	177.14	131.449	45.6905	0.164723	0.0135179	0.0860335	20.5518	0.68718	-6.6635	0.517173	0.694552	0	0	0	1	0	0	0	1	1	0	0	0	1
1249	P41208	green	23.9911	9.39843	14.5927	0.0162322	0.00405465	-0.942438	14.0036	-1.37055	-5.9829	0.218702	0.41931	0	0	1	0	0	1	1	1	0	0	0	0	0
1250	P41240	lightgreen	2.34274	0.559067	1.78368	0.00213384	0.00045548	0.195954	10.9759	0.471632	-6.79965	0.65355	0.79343	0	0	0	0	0	0	0	1	1	0	0	1	0
1251	P41247	royalblue	98.8637	93.7859	5.07782	0.131169	0.00146631	0.342617	20.0558	1.62184	-5.66718	0.155041	0.340592	0	0	0	1	0	0	0	1	0	1	0	0	0
1252	P41250	darkred	148.423	117.874	30.5491	0.147712	0.00903819	0.136294	20.6629	1.46701	-5.86464	0.191687	0.387641	0	0	0	0	0	0	0	0	0	0	0	0	0
1253	P41252	darkred	177.494	134.222	43.2725	0.168198	0.0128025	0.165432	22.226	1.58118	-5.71985	0.164002	0.353378	0	0	0	1	0	0	0	0	0	0	0	0	0
1254	P41743	green	13.9152	10.0563	3.85886	0.0173684	0.0010722	-0.415243	16.9648	-3.37156	-3.2408	0.0143492	0.0935271	1	0	1	0	0	0	0	1	0	1	1	0	0
1255	P42025	yellow	15.1336	2.93479	12.1988	0.0514876	0.00296016	-0.224912	16.7506	-1.08148	-6.30934	0.320284	0.522714	0	0	0	0	0	0	0	1	0	1	0	0	0
1256	P42126	royalblue	71.339	69.3445	1.99457	0.0969853	0.00057597	0.0541126	25.5871	0.407733	-6.83102	0.697363	0.819804	0	0	0	0	0	0	0	1	0	1	0	0	0
1257	P42166	darkgreen	81.4639	10.6209	70.843	0.0189659	0.0195807	0.0974669	19.6653	0.79457	-6.57946	0.456589	0.645779	0	0	1	0	0	0	0	1	0	1	0	0	0
1258	P42167	darkred	47.214	36.0151	11.199	0.0451317	0.0033133	0.0976107	21.3407	1.39694	-5.95107	0.210527	0.409851	0	0	0	0	0	0	0	1	0	1	0	0	0
1259	P42224	darkgreen	119.692	75.7863	43.9054	0.135333	0.0121353	0.787153	15.8597	2.97005	-3.79683	0.0243993	0.122621	1	0	1	1	0	0	0	1	1	0	0	0	0
1260	P42285	green	192.396	158.649	33.7472	0.274005	0.00937684	-0.853833	19.6895	-11.4644	3.55788	2.15e-05	0.00533645	1	1	1	1	0	0	0	0	0	0	0	0	1
1261	P42345	lightgreen	6.22028	1.9031	4.31718	0.00726376	0.00110245	0.121953	18.6565	1.25676	-6.11715	0.254246	0.45529	0	0	0	0	0	0	0	1	1	0	1	0	1
1262	P42356	darkgreen	27.8223	22.2364	5.58594	0.0397078	0.00154393	0.232206	20.057	3.5682	-2.97926	0.0112323	0.0839032	1	0	1	0	0	0	0	1	0	1	0	0	0
1263	P42566	darkred	4.9845	2.25938	2.72512	0.0028313	0.00080625	0.206531	16.5855	1.05956	-6.33207	0.329396	0.529722	0	0	0	0	0	0	0	1	0	1	0	0	0
1264	P42574	midnightblue	33.8929	19.1701	14.7227	0.0822752	0.003732	0.43152	16.9317	3.43412	-3.15703	0.0132652	0.089971	1	0	1	0	1	1	1	1	0	1	1	0	0
1265	P42677	green	171.585	94.0408	77.5439	0.162419	0.0215459	-0.834791	23.8734	-11.8385	3.73874	1.77e-05	0.00533645	1	1	1	0	0	0	0	1	0	0	0	0	1
1266	P42704	magenta	126.534	29.76	96.7742	0.230698	0.0239007	-0.19811	25.9813	-2.17008	-4.91878	0.0719657	0.21979	0	0	0	0	0	0	0	1	0	1	0	0	0
1267	P42765	darkgreen	39.0335	28.2782	10.7553	0.0504968	0.00297273	0.158653	25.1449	2.58176	-4.33519	0.0405718	0.156953	1	0	1	0	0	0	0	1	0	1	0	0	0
1268	P42766	salmon	128.668	59.5277	69.1405	0.286191	0.0174157	-1.04305	21.4295	-4.19187	-2.20368	0.00550325	0.0570979	1	0	1	1	0	0	0	1	0	0	0	0	1
1269	P42785	darkgreen	10.9462	8.00834	2.93785	0.0143006	0.00081201	0.143053	21.0186	1.19764	-6.18379	0.275416	0.477889	0	0	1	0	1	1	1	1	0	1	0	0	0
1270	P42892	darkred	111.944	63.1996	48.7442	0.0791975	0.0144213	0.0736689	22.8923	0.550849	-6.75491	0.60127	0.752804	0	0	0	0	1	1	1	1	1	0	0	0	0
1271	P43003	lightgreen	14.1061	3.94534	10.1607	0.0150586	0.00259467	-0.0122656	20.4139	-0.0755885	-6.92224	0.942159	0.96621	0	0	0	0	0	0	0	1	1	0	0	0	0
1272	P43007	royalblue	32.3984	27.8142	4.58419	0.038901	0.00132376	0.206001	18.7123	1.46388	-5.86853	0.192663	0.389239	0	0	0	0	0	0	0	1	0	1	0	0	0
1273	P43034	darkred	148.081	117.862	30.2195	0.147696	0.00894068	0.27067	18.7153	1.9479	-5.22906	0.0984481	0.262654	0	0	0	0	0	0	0	1	1	0	0	0	0
1274	P43121	lightgreen	17.3576	4.59248	12.7651	0.0175286	0.00325973	0.157174	22.8781	1.09382	-6.2964	0.315245	0.518336	0	0	0	0	1	1	1	1	0	1	0	0	0
1275	P43155	darkgreen	75.5894	54.8259	20.7635	0.0979034	0.00573894	0.181677	23.2602	3.05008	-3.67902	0.0216821	0.114779	1	0	1	0	0	0	0	1	0	1	0	0	0
1276	P43243	lightyellow	45.1762	16.8865	28.2898	0.0386418	0.00756208	-0.0559599	22.9116	-0.950377	-6.44079	0.377586	0.577859	0	0	1	0	0	0	0	1	1	0	0	1	0
1277	P43246	darkgreen	96.3677	64.8877	31.48	0.115871	0.00870094	0.492525	15.7434	3.04023	-3.69343	0.0219954	0.115448	1	0	1	0	0	0	0	1	0	0	0	0	0
1278	P43304	darkred	174.521	133.139	41.3825	0.166841	0.0122434	0.148923	22.7953	1.59589	-5.70086	0.160705	0.347889	0	0	0	1	0	0	0	1	0	1	0	0	0
1279	P43307	blue	29.0542	7.88006	21.1742	0.175112	0.0051232	-0.040055	23.8114	-0.315996	-6.86846	0.762515	0.860359	0	0	0	1	0	0	0	1	0	0	0	0	0
1280	P43487	brown	14.6897	4.08436	10.6053	0.0833544	0.00256849	0.268123	14.6572	0.675209	-6.67223	0.524243	0.699996	0	0	0	1	1	1	1	1	0	0	0	0	0
1281	P43490	darkred	71.2652	35.8651	35.4002	0.0449437	0.0104734	0.298005	17.2993	1.68216	-5.58811	0.142604	0.325573	0	0	0	0	0	0	0	1	1	0	0	0	0
1282	P43686	darkred	15.4556	5.82944	9.62611	0.00730507	0.00284796	0.144716	21.0819	2.24337	-4.81437	0.0647508	0.207973	0	0	0	0	0	0	0	1	0	0	0	0	0
1283	P43694	green	182.056	153.186	28.87	0.26457	0.00802167	-1.82164	18.8158	-15.9823	5.27651	3.13e-06	0.00363486	1	1	1	1	0	0	0	1	0	0	0	1	0
1284	P43897	royalblue	92.7903	88.2077	4.58263	0.123367	0.00132331	0.0689384	23.9843	0.464911	-6.80315	0.658092	0.795716	0	0	0	1	0	0	0	1	0	1	0	0	0
1285	P45379	lightyellow	36.7856	12.6189	24.1668	0.0288762	0.00645997	-0.259639	24.9824	-1.70506	-5.55782	0.138138	0.318086	0	0	1	0	0	0	0	1	0	1	0	0	0
1286	P45877	royalblue	95.4928	92.2283	3.26457	0.128991	0.0009427	0.0861158	22.9282	0.503563	-6.78238	0.632194	0.776855	0	0	0	1	0	0	0	1	0	1	0	0	0
1287	P45880	darkgreen	33.2168	16.1322	17.0846	0.0288075	0.0047221	-0.0673692	27.3624	-0.776973	-6.59426	0.465861	0.653864	0	0	1	0	0	0	0	1	0	0	0	0	0
1288	P45954	darkred	73.2622	53.3655	19.8967	0.066874	0.0058866	0.0311726	23.5722	0.396206	-6.83626	0.705368	0.825332	0	0	0	0	1	1	1	1	0	1	0	0	0
1289	P45973	royalblue	70.9817	15.661	55.3207	0.0219035	0.0159748	-0.562022	18.68	-2.09246	-5.02851	0.0804541	0.234306	0	0	0	0	0	0	0	1	1	0	0	0	0
1290	P45974	darkgreen	94.2315	74.8409	19.3906	0.133645	0.00535948	0.409149	17.642	4.20359	-2.17285	0.00530118	0.0565008	1	0	1	1	0	0	0	1	1	0	0	0	0
1291	P46013	darkgreen	14.9043	7.70416	7.20014	0.0137574	0.00199009	0.320151	18.1703	2.78181	-4.05525	0.0310814	0.137126	1	0	1	0	0	0	0	1	0	1	0	0	0
1292	P46060	magenta	84.9069	15.5212	69.3857	0.120319	0.0171365	0.0867449	19.6573	0.861695	-6.52205	0.421238	0.615792	0	0	0	0	0	0	0	1	0	1	0	0	1
1293	P46063	darkgreen	69.1816	46.1684	23.0133	0.0824435	0.00636077	1.05953	17.8421	9.66017	2.57219	5.89e-05	0.00769013	1	1	1	0	0	0	0	1	0	1	0	0	0
1294	P46087	green	113.202	76.743	36.4595	0.132544	0.0101304	-0.224607	21.2938	-1.79779	-5.43378	0.121406	0.298548	0	0	1	0	0	0	0	1	1	0	0	0	0
1295	P46100	darkgreen	64.7986	37.7008	27.0979	0.0673228	0.00748974	0.343785	19.6891	3.88106	-2.57457	0.00770112	0.0680238	1	0	1	0	0	0	0	1	1	0	0	0	0
1296	P46109	darkred	7.24178	3.04039	4.20139	0.00381001	0.00124302	-0.070904	15.6219	-0.40999	-6.83004	0.695735	0.818121	0	0	0	0	0	1	1	1	0	0	0	0	0
1297	P46199	darkred	156.963	94.349	62.6139	0.118232	0.0185248	0.0591029	21.4761	0.512461	-6.77738	0.62631	0.773117	0	0	0	0	0	0	0	1	0	1	0	0	0
1298	P46379	darkgreen	33.2432	20.6552	12.588	0.0368843	0.00347927	0.408555	19.1666	4.6291	-1.66749	0.00331674	0.0484487	1	1	1	0	0	1	1	1	1	0	0	0	0
1299	P46459	darkred	69.0114	51.5986	17.4128	0.0646599	0.00515171	0.0734413	22.7869	1.3315	-6.02981	0.230024	0.429782	0	0	0	0	0	0	0	1	0	1	0	1	0
1300	P46736	lightyellow	20.7497	11.2661	9.48366	0.0257804	0.00253506	-0.0985288	15.0926	-0.541909	-6.7604	0.60693	0.757619	0	0	1	0	0	0	0	1	0	1	0	0	0
1301	P46776	lightyellow	120.779	75.8307	44.9478	0.173526	0.0120149	-0.7914	22.7366	-2.69719	-4.17721	0.0350521	0.146828	1	0	1	0	0	0	0	1	1	0	0	0	1
1302	P46777	lightyellow	158.161	104.248	53.9136	0.238553	0.0144115	-0.255954	22.6779	-2.88557	-3.91395	0.0272671	0.1269	1	0	1	1	0	0	0	1	1	0	0	0	1
1303	P46778	lightyellow	141.554	79.1923	62.3614	0.181218	0.0166697	-0.439744	21.3186	-2.8575	-3.95301	0.0282988	0.129499	1	0	1	0	0	0	0	1	0	0	0	0	1
1304	P46779	lightyellow	168.625	94.6926	73.9327	0.216688	0.0197628	-0.451097	22.1431	-3.2146	-3.46191	0.0177876	0.104272	1	0	1	1	0	0	0	1	0	0	0	0	1
1305	P46781	lightyellow	158.663	94.8903	63.773	0.21714	0.0170471	-0.500623	22.886	-3.34025	-3.29257	0.0151729	0.0970787	1	0	1	1	0	0	0	1	0	0	0	0	1
1306	P46782	lightyellow	168.764	62.6851	106.079	0.143444	0.0283559	-0.828721	21.375	-4.73708	-1.56478	0.00304424	0.0462549	1	1	1	0	0	0	0	1	1	0	0	0	1
1307	P46783	lightyellow	145.526	55.5146	90.0111	0.127036	0.0240607	-0.596163	20.7775	-4.09351	-2.32385	0.00615225	0.0601072	1	0	1	0	0	1	1	1	1	0	0	0	1
1308	P46821	darkred	113.609	85.3572	28.2517	0.106964	0.00835848	0.292285	22.2982	2.00887	-5.14481	0.09041	0.250467	0	0	0	0	0	0	0	1	1	0	0	1	0
1309	P46926	darkred	123.3	96.4823	26.8179	0.120905	0.00793429	0.0702359	17.5837	0.423882	-6.8235	0.68616	0.812339	0	0	0	0	1	1	1	1	0	1	0	0	0
1310	P46937	lightgreen	86.2863	15.7812	70.505	0.0602336	0.0180043	-0.530325	18.6072	-2.02521	-5.12214	0.0883708	0.247628	0	0	0	1	1	1	1	1	1	0	0	0	1
1311	P46939	royalblue	106.357	103.674	2.68285	0.144999	0.00077472	0.178906	19.9283	0.66508	-6.67951	0.530273	0.704221	0	0	0	1	0	0	0	1	0	1	0	0	0
1312	P46940	darkred	18.6875	10.3679	8.31963	0.0129924	0.00246143	0.206273	22.2942	1.23844	-6.1378	0.260983	0.460711	0	0	0	0	0	0	0	1	1	0	0	0	0
1313	P46976	darkgreen	93.9829	44.1115	49.8714	0.0787706	0.0137842	0.704208	19.2347	3.63903	-2.89838	0.0104966	0.0814329	1	0	1	0	0	0	0	1	0	1	0	0	0
1314	P46977	darkred	29.1258	19.6596	9.46617	0.0246361	0.00280064	0.014807	23.8766	0.215743	-6.89885	0.836132	0.901977	0	0	0	0	0	0	0	1	0	1	0	0	1
1315	P47755	darkgreen	36.0167	18.1812	17.8355	0.0324664	0.00492966	0.293636	21.4522	3.43769	-3.15954	0.0133659	0.0902345	1	0	1	0	0	0	0	1	1	0	0	0	0
1316	P47756	darkgreen	36.5664	25.4977	11.0687	0.0455315	0.00305934	0.200567	21.176	2.58197	-4.33488	0.0405599	0.156953	1	0	1	0	0	0	0	1	1	0	0	0	0
1317	P47813	lightgreen	60.4049	18.7076	41.6973	0.0714031	0.0106479	-0.528104	15.7715	-1.24987	-6.12476	0.257059	0.457606	0	0	0	1	0	1	1	1	1	0	0	0	1
1318	P47897	darkgreen	106.76	61.9129	44.8472	0.110559	0.0123956	0.233159	21.5414	3.51254	-3.05275	0.0120313	0.0854878	1	0	1	0	0	0	0	0	0	0	0	0	0
1319	P47914	salmon	107.149	38.6857	68.4633	0.185989	0.0172452	-0.999999	22.7351	-8.1558	1.52908	0.00016583	0.013031	1	1	1	0	0	0	0	1	0	0	0	0	1
1320	P47985	darkred	91.6946	74.5859	17.1087	0.0934661	0.00506174	-0.0161296	25.2652	-0.18511	-6.90585	0.859112	0.916469	0	0	0	0	0	0	0	1	0	0	0	0	0
1321	P48047	salmon	18.5853	9.64521	8.94007	0.0463712	0.00225191	-0.130606	25.5878	-0.904361	-6.48346	0.400034	0.597761	0	0	1	0	0	0	0	0	0	0	0	0	1
1322	P48059	midnightblue	59.9102	12.3615	47.5487	0.0530536	0.0120529	0.402555	18.5859	2.53536	-4.405	0.0436396	0.163083	1	0	1	0	0	0	0	1	0	1	0	0	1
1323	P48147	darkred	146.447	110.594	35.853	0.138589	0.0106074	0.29422	17.5312	1.81016	-5.41708	0.119329	0.295003	0	0	0	0	0	0	0	1	0	1	0	0	0
1324	P48163	darkgreen	90.1888	70.2444	19.9444	0.125436	0.00551255	0.498841	11.8689	2.01599	-5.1334	0.0890101	0.248487	0	0	1	1	0	0	0	1	0	1	0	0	1
1325	P48426	darkgreen	66.9326	42.2995	24.6331	0.0755348	0.00680849	0.278384	19.0237	2.8846	-3.90897	0.0269693	0.12661	1	0	1	0	0	0	0	1	0	0	0	0	0
1326	P48444	darkred	179.193	142.954	36.2395	0.17914	0.0107218	0.111768	20.5687	0.718139	-6.64032	0.499181	0.679509	0	0	0	1	0	0	0	1	1	0	0	0	0
1327	P48449	darkgreen	53.547	17.2675	36.2795	0.0308348	0.0100275	0.0722423	22.2898	0.96862	-6.42325	0.369123	0.568447	0	0	1	0	0	0	0	1	0	1	0	0	0
1328	P48454	magenta	16.84	3.48755	13.3524	0.0270352	0.00329771	0.20701	17.1949	1.47479	-5.85491	0.189656	0.385202	0	0	0	0	0	0	0	1	0	0	0	0	0
1329	P48509	midnightblue	82.9744	15.7483	67.2261	0.0675891	0.0170408	0.354726	23.3804	1.57211	-5.73152	0.166066	0.356539	0	0	1	0	0	0	0	1	0	1	0	0	0
1330	P48556	salmon	31.7411	15.662	16.0791	0.0752979	0.00405016	-0.0370653	21.4703	-0.355408	-6.85349	0.734224	0.843439	0	0	1	0	0	0	0	1	0	1	0	0	0
1331	P48634	green	149.466	98.8539	50.6125	0.170732	0.0140629	-0.430235	20.4379	-3.15944	-3.53687	0.0190877	0.107333	1	0	1	0	0	0	0	1	1	0	0	0	0
1332	P48637	darkgreen	20.1175	13.7135	6.40403	0.0244883	0.00177005	0.464877	18.1155	5.14732	-1.08941	0.00193952	0.0395879	1	1	1	0	0	0	0	1	0	1	1	0	0
1333	P48643	darkgreen	86.0333	65.0472	20.9861	0.116156	0.00580047	0.22258	21.0928	3.59178	-2.94826	0.0109115	0.0826089	1	0	1	0	0	0	0	1	1	0	0	0	1
1334	P48651	darkgreen	45.0104	33.2082	11.8022	0.0593003	0.00326208	0.249787	21.4763	2.0454	-5.09409	0.0859142	0.243191	0	0	1	0	0	0	0	1	0	0	0	0	0
1335	P48681	lightgreen	7.98662	2.54843	5.43819	0.00972683	0.00138871	0.200475	24.1331	3.16123	-3.52613	0.0187663	0.106674	1	0	0	0	0	0	0	1	0	1	0	0	0
1336	P48723	darkgreen	58.7352	16.104	42.6313	0.0287571	0.0117831	0.196646	20.2927	1.73147	-5.52271	0.133157	0.31202	0	0	1	0	0	0	0	1	0	1	0	0	0
1337	P48728	royalblue	83.5427	80.9116	2.63104	0.113163	0.00075976	0.0935908	21.1314	0.452256	-6.80961	0.666688	0.799311	0	0	0	0	0	0	0	1	0	1	0	0	0
1338	P48729	lightyellow	66.3942	40.1835	26.2107	0.091953	0.00700634	-0.15318	21.0006	-1.45199	-5.8833	0.195814	0.392196	0	0	1	0	0	0	0	1	1	0	0	0	0
1339	P48730	green	120.649	95.6194	25.0301	0.165146	0.00695474	-0.566132	19.8255	-4.50444	-1.83177	0.00389863	0.0501161	1	0	1	0	0	1	1	1	1	0	0	0	0
1340	P48735	grey	104.783	14.3853	90.3975	0.135711	0.0221998	0.0542183	28.1278	0.386802	-6.84042	0.711938	0.8305	0	0	0	0	0	0	0	1	0	0	1	0	0
1341	P48740	royalblue	88.2266	38.1179	50.1087	0.0533117	0.0144697	-0.421273	20.77	-1.71711	-5.54182	0.135844	0.315659	0	0	0	0	1	1	1	1	0	1	0	0	0
1342	P49006	salmon	22.103	12.4471	9.65592	0.0598419	0.00243222	-0.146284	21.947	-0.836472	-6.54397	0.434358	0.627722	0	0	1	0	0	0	0	1	0	1	0	0	0
1343	P49023	royalblue	11.1281	8.66974	2.4584	0.0121255	0.0007099	0.142171	17.8193	0.787518	-6.58528	0.460409	0.649642	0	0	0	0	1	1	1	1	0	1	0	0	1
1344	P49069	lightyellow	32.441	16.7609	15.6801	0.0383545	0.00419143	-0.325209	19.4049	-2.497	-4.45912	0.0459852	0.16868	1	0	1	0	0	0	0	1	0	1	1	0	0
1345	P49137	yellow	7.59064	1.5666	6.02405	0.0274841	0.00146179	-0.364276	14.3337	-1.25369	-6.12038	0.255759	0.455871	0	0	0	0	1	1	1	1	1	0	0	0	0
1346	P49184	midnightblue	38.9735	15.2562	23.7173	0.0654772	0.006012	0.513945	20.6771	2.7524	-4.09979	0.0325495	0.141288	1	0	1	0	0	0	0	1	0	0	0	0	0
1347	P49189	royalblue	56.8668	20.5564	36.3105	0.0287502	0.0104853	0.182934	21.6967	2.09141	-5.02962	0.0804763	0.234306	0	0	0	0	0	0	0	1	0	1	0	0	0
1348	P49207	salmon	177.092	55.2428	121.849	0.26559	0.0306925	-0.655524	21.6772	-5.03526	-1.23459	0.00224158	0.0416651	1	1	1	1	0	0	0	1	0	0	0	0	1
1349	P49257	darkred	79.6579	54.2823	25.3756	0.0680229	0.00750756	0.0130463	24.124	0.212953	-6.89954	0.838214	0.902825	0	0	0	0	0	0	0	1	0	1	0	0	0
1350	P49321	darkgreen	75.9707	46.9677	29.003	0.0838708	0.00801631	0.407166	17.5642	3.43611	-3.15436	0.0132321	0.089971	1	0	1	0	0	0	0	1	1	0	0	0	0
1351	P49327	darkred	178.01	145.706	32.3047	0.182588	0.0095576	0.35365	17.8107	0.991101	-6.40098	0.359224	0.559597	0	0	0	1	0	0	0	1	1	0	0	0	0
1352	P49354	lightgreen	20.5137	7.6288	12.8849	0.0291176	0.00329031	0.140363	14.606	0.930078	-6.45998	0.387213	0.587854	0	0	0	0	1	1	1	1	1	0	1	0	0
1353	P49368	darkgreen	69.9479	43.6454	26.3025	0.0779383	0.0072699	0.0671977	21.5859	1.13957	-6.24795	0.296693	0.496628	0	0	1	0	0	0	0	1	1	0	0	0	1
1354	P49406	darkred	94.6999	66.5541	28.1458	0.0834012	0.00832715	-0.0278842	23.6184	-0.3927	-6.8379	0.707727	0.826869	0	0	0	0	0	0	0	1	0	1	0	0	0
1355	P49411	darkgreen	20.8402	13.5218	7.31835	0.0241461	0.00202276	0.00032364	26.7568	0.00399887	-6.92552	0.996935	0.997689	0	0	1	0	0	0	0	1	0	1	0	0	0
1356	P49419	grey	110.081	12.7303	97.3507	0.120097	0.0239074	0.12338	23.9253	1.69691	-5.56818	0.139225	0.319858	0	0	0	0	0	0	0	1	0	1	0	0	0
1357	P49458	lightgreen	39.8982	5.78438	34.1138	0.0220778	0.0087114	-0.493409	16.1154	-1.4341	-5.90542	0.200644	0.397671	0	0	0	0	0	0	0	1	0	0	0	0	0
1358	P49585	royalblue	29.7318	23.1989	6.53292	0.032446	0.00188649	0.285882	17.4684	1.40982	-5.93523	0.207377	0.405818	0	0	0	0	0	0	0	1	0	1	0	0	0
1359	P49588	darkred	91.4684	64.9691	26.4993	0.081415	0.00784003	-0.0689388	15.4544	-0.238386	-6.89294	0.819371	0.89118	0	0	0	0	0	0	0	0	0	0	0	0	0
1360	P49589	darkred	109.077	52.7905	56.2866	0.0661535	0.0166529	0.440127	16.6326	2.88632	-3.91102	0.0271402	0.126837	1	0	0	0	0	0	0	0	0	0	0	0	0
1361	P49590	darkgreen	77.3042	13.845	63.4592	0.0247232	0.0175399	0.00346988	22.9222	0.0596059	-6.92349	0.95435	0.971806	0	0	1	0	0	0	0	1	0	1	0	0	0
1362	P49591	darkred	127.314	102.316	24.9981	0.128215	0.00739587	0.205027	19.1444	1.28464	-6.08464	0.24544	0.445034	0	0	0	0	0	0	0	0	0	0	0	0	0
1363	P49641	darkred	20.5709	7.93492	12.636	0.00994351	0.00373847	1.07965	19.3497	2.68284	-4.19736	0.0357354	0.147386	1	0	0	0	0	0	0	1	0	1	0	0	0
1364	P49674	royalblue	53.6435	22.8814	30.762	0.032002	0.00888306	-0.285702	18.3341	-1.48918	-5.83689	0.186111	0.381162	0	0	0	0	0	0	0	1	1	0	1	0	0
1365	P49711	green	31.1069	24.3378	6.76909	0.0420342	0.00188083	-0.361224	17.0287	-1.87983	-5.32242	0.10827	0.277457	0	0	1	0	0	0	0	1	1	0	0	0	0
1366	P49720	darkgreen	4.86647	3.22924	1.63723	0.0057665	0.00045252	0.103286	20.8339	1.59453	-5.70239	0.160481	0.347585	0	0	1	0	0	0	0	1	1	0	0	0	0
1367	P49721	brown	2.20254	0.557618	1.64493	0.01138	0.00039838	0.0734015	21.7266	1.00988	-6.38279	0.350437	0.550837	0	0	0	0	0	0	0	1	1	0	1	0	0
1368	P49736	darkred	81.4116	62.183	19.2287	0.0779235	0.00568895	0.129175	16.0594	0.765577	-6.60324	0.472348	0.659142	0	0	0	0	0	0	0	1	0	1	0	0	0
1369	P49748	darkgreen	25.1784	12.2596	12.9188	0.0218921	0.0035707	0.0576596	24.9135	0.778318	-6.59316	0.465123	0.653629	0	0	1	0	0	0	0	1	0	1	0	0	0
1370	P49750	green	94.4483	53.617	40.8313	0.0926028	0.0113452	-0.032058	19.7485	-0.342548	-6.85865	0.743297	0.848959	0	0	1	0	0	0	0	1	1	0	0	0	0
1371	P49753	darkgreen	16.2545	8.4769	7.77761	0.0151373	0.0021497	0.125033	21.7054	1.30975	-6.05527	0.237338	0.436828	0	0	1	0	0	0	0	1	0	1	0	0	0
1372	P49754	midnightblue	46.8155	24.6411	22.1744	0.105756	0.00562089	0.715259	18.6498	4.75971	-1.53925	0.00297307	0.0462549	1	1	1	0	0	0	0	1	0	1	0	0	0
1373	P49755	darkred	62.5025	49.6224	12.8801	0.0621835	0.00381068	-0.0240926	24.3867	-0.276716	-6.88169	0.791101	0.875455	0	0	0	0	0	0	0	1	0	0	0	0	0
1374	P49756	green	48.1939	33.3626	14.8313	0.057621	0.00412095	-0.0490429	20.8874	-0.46957	-6.80073	0.654942	0.794065	0	0	1	0	0	1	1	1	1	0	0	0	0
1375	P49757	darkred	7.11674	5.45365	1.66309	0.00683415	0.00049204	0.0563942	19.3749	0.649792	-6.6906	0.539211	0.707989	0	0	0	0	1	1	1	1	0	1	0	0	1
1376	P49768	royalblue	13.8605	9.28321	4.57731	0.0129835	0.00132177	0.181143	21.1751	1.15983	-6.22555	0.289396	0.491113	0	0	0	0	0	0	0	1	1	0	0	0	0
1377	P49770	darkgreen	9.75146	6.60192	3.14954	0.0117891	0.00087052	0.250783	18.0907	1.31198	-6.05266	0.236632	0.436489	0	0	1	0	0	0	0	1	0	1	0	0	0
1378	P49773	darkgreen	36.1048	18.6137	17.4911	0.0332388	0.00483446	0.596918	15.9263	2.90515	-3.88676	0.0265718	0.126607	1	0	1	0	0	0	0	1	0	1	0	1	0
1379	P49790	green	171.523	143.314	28.2091	0.24752	0.00783805	-0.215898	18.7734	-2.1814	-4.90176	0.0706022	0.217487	0	0	1	1	0	0	0	1	1	0	0	0	0
1380	P49792	grey	3.78407	1.34387	2.44021	0.012678	0.00059926	0.120906	19.6924	1.76736	-5.47405	0.126139	0.302879	0	0	0	0	0	0	0	1	1	0	0	0	1
1381	P49821	darkgreen	72.1666	44.1751	27.9915	0.078884	0.00773673	0.0453218	24.1358	0.696403	-6.65698	0.511502	0.689818	0	0	1	0	0	0	0	1	0	1	0	0	0
1382	P49841	darkgreen	18.3566	11.4836	6.87299	0.0205065	0.00189967	0.334368	17.1583	2.86418	-3.93751	0.0277122	0.127653	1	0	1	0	0	0	0	1	1	0	0	0	0
1383	P49848	lightyellow	31.9706	10.7023	21.2683	0.0244904	0.00568519	-0.0403484	16.4125	-0.317939	-6.86784	0.761	0.860236	0	0	1	0	0	0	0	1	0	1	0	0	0
1384	P49902	darkgreen	23.8205	17.7857	6.03479	0.0317601	0.00166799	0.328603	18.2532	2.65392	-4.23665	0.0370488	0.150428	1	0	1	0	0	0	0	1	0	1	0	1	0
1385	P49903	royalblue	24.1893	18.5175	5.67178	0.0258986	0.00163782	0.230128	16.7597	2.12971	-4.97444	0.0758959	0.22796	0	0	0	0	0	0	0	1	1	0	0	0	0
1386	P49914	midnightblue	34.7196	17.6761	17.0435	0.075863	0.00432029	0.604962	16.8623	3.55376	-3.00961	0.0116443	0.0847834	1	0	1	0	0	0	0	1	0	1	0	0	0
1387	P49915	lightgreen	3.13943	1.42389	1.71554	0.00543468	0.00043809	0.101847	17.3237	1.06383	-6.32805	0.327187	0.527184	0	0	0	0	0	0	0	1	1	0	0	0	0
1388	P49916	magenta	88.7149	23.0423	65.6726	0.178623	0.0162195	0.0365138	18.0969	0.248151	-6.89023	0.812143	0.886861	0	0	0	0	0	0	0	1	0	1	0	0	0
1389	P49959	darkgreen	53.0469	26.0457	27.0013	0.0465101	0.00746304	0.328275	18.9437	4.23268	-2.1374	0.00512955	0.0554154	1	0	1	0	0	0	0	0	0	0	0	0	0
1390	P49961	darkred	8.7665	4.60456	4.16194	0.00577013	0.00123134	0.0236086	22.2721	0.412896	-6.82878	0.693624	0.816895	0	0	0	0	0	0	0	1	0	1	0	0	0
1391	P50148	royalblue	76.0373	67.2314	8.80583	0.09403	0.00254283	0.338349	20.3235	1.32284	-6.03985	0.233211	0.432903	0	0	0	0	0	0	0	1	1	0	0	0	0
1392	P50213	darkred	76.4144	60.4178	15.9966	0.0757115	0.00473272	-0.0845771	26.3858	-0.596149	-6.72651	0.572471	0.732328	0	0	0	0	0	0	0	1	0	0	1	0	0
1393	P50225	royalblue	14.3101	9.47839	4.83171	0.0132565	0.00139524	0.541848	14.7955	2.00681	-5.14766	0.0906707	0.250544	0	0	0	0	1	1	1	1	0	1	0	0	0
1394	P50281	darkgreen	62.552	33.3047	29.2473	0.0594727	0.00808383	0.698481	17.0477	4.59356	-1.72558	0.00352845	0.0495321	1	1	1	0	0	0	0	1	1	0	0	0	0
1395	P50336	royalblue	35.6018	28.7396	6.86219	0.0401952	0.00198157	0.121593	22.1645	1.34781	-6.01017	0.225512	0.425516	0	0	0	0	0	0	0	1	0	1	0	0	0
1396	P50395	darkgreen	115.388	81.315	34.0728	0.145205	0.00941757	0.321934	20.128	4.0755	-2.33046	0.00613701	0.0601072	1	0	1	1	0	0	0	1	0	0	0	0	0
1397	P50402	royalblue	18.0416	15.8916	2.14999	0.022226	0.00062085	0.0320417	21.9781	0.462858	-6.80437	0.659315	0.795716	0	0	0	0	0	0	0	1	1	0	0	0	1
1398	P50416	royalblue	63.6094	60.0725	3.53693	0.0840174	0.00102135	-0.0345466	26.2547	-0.225591	-6.89633	0.828871	0.897937	0	0	0	0	0	0	0	1	0	1	1	0	0
1399	P50440	darkred	160.441	118.722	41.7195	0.148774	0.012343	0.0591629	24.1328	0.225411	-6.89637	0.829005	0.897937	0	0	0	0	0	0	0	1	0	1	0	0	0
1400	P50443	midnightblue	28.2441	18.1654	10.0787	0.0779631	0.0025548	0.866142	24.2322	3.41677	-3.19045	0.0137888	0.0911288	1	0	1	0	0	0	0	1	0	1	0	0	0
1401	P50453	grey	100.833	11.5457	89.2872	0.108922	0.0219271	0.373051	17.6814	1.41732	-5.92605	0.205276	0.403786	0	0	0	0	1	1	1	1	0	1	0	0	0
1402	P50454	royalblue	48.8352	44.7891	4.04612	0.0626421	0.00116838	-0.0147697	27.6515	-0.144464	-6.91354	0.889729	0.938232	0	0	0	0	1	1	1	1	0	1	0	0	0
1403	P50461	midnightblue	18.8514	7.13283	11.7186	0.030613	0.00297048	0.358599	22.7046	3.40831	-3.20169	0.0139347	0.0918282	1	0	1	0	0	1	1	1	0	1	0	0	1
1404	P50479	royalblue	73.0332	35.1083	37.9249	0.0491024	0.0109515	-0.393012	23.7221	-1.14304	-6.24383	0.295796	0.495722	0	0	0	0	0	0	0	1	1	0	0	0	1
1405	P50502	darkred	17.7433	11.103	6.64029	0.0139135	0.00196458	0.290036	19.8925	3.02921	-3.71103	0.0224124	0.116324	1	0	0	0	1	1	1	1	0	0	0	0	0
1406	P50552	royalblue	62.4243	59.298	3.12622	0.0829343	0.00090275	0.119805	20.795	0.62639	-6.70645	0.553711	0.719766	0	0	0	0	0	1	1	1	1	0	0	0	0
1407	P50570	darkred	138.559	93.6112	44.9476	0.117307	0.0132981	0.253555	19.4513	2.88539	-3.90786	0.0269407	0.12661	1	0	0	0	0	0	0	1	1	0	0	0	1
1408	P50579	darkred	34.4769	17.7591	16.7178	0.0222545	0.00494609	0.516397	17.6586	3.29465	-3.3538	0.0160698	0.0991723	1	0	0	0	1	1	1	1	0	1	0	0	0
1409	P50613	royalblue	11.8688	8.15446	3.71431	0.0114048	0.00107257	0.325893	16.2761	0.506264	-6.78087	0.630404	0.775568	0	0	0	0	0	0	0	1	0	1	0	0	1
1410	P50750	lightyellow	48.2757	14.0276	34.248	0.0320998	0.00915478	-0.0932368	20.8859	-1.17329	-6.21113	0.283901	0.487521	0	0	1	0	0	0	0	1	0	1	0	0	0
1411	P50895	darkgreen	71.8957	56.7594	15.1363	0.101356	0.00418361	0.220279	24.7509	2.5908	-4.32551	0.0403508	0.156824	1	0	1	0	1	1	1	1	0	1	0	0	0
1412	P50897	royalblue	65.0759	59.9837	5.09217	0.0838933	0.00147045	0.0986079	22.3154	0.87061	-6.514	0.416835	0.61171	0	0	0	0	0	0	0	1	0	1	0	0	0
1413	P50914	lightyellow	125.476	77.2223	48.2539	0.17671	0.0128987	-0.271847	23.1469	-3.47717	-3.10713	0.0127258	0.0886138	1	0	1	0	1	1	1	1	0	0	0	0	1
1414	P50990	darkgreen	73.9212	61.6252	12.296	0.110045	0.00339856	0.168575	21.5441	2.75827	-4.08608	0.0319352	0.139195	1	0	1	0	0	0	0	1	1	0	0	0	1
1415	P50991	darkgreen	48.2086	36.4438	11.7648	0.0650782	0.00325174	0.220508	20.2433	3.31374	-3.31868	0.0154376	0.0975769	1	0	1	0	0	0	0	1	1	0	0	0	1
1416	P50993	darkgreen	93.5782	17.1394	76.4388	0.0306061	0.0211274	-0.0103924	19.9657	-0.0663016	-6.923	0.949253	0.969161	0	0	1	0	0	0	0	1	0	1	0	0	1
1417	P50995	royalblue	49.5646	47.7189	1.84578	0.0667397	0.000533	0.156536	19.7206	0.703341	-6.65151	0.507729	0.686724	0	0	0	0	1	1	1	1	0	1	0	0	0
1418	P51114	lightyellow	94.0975	40.3496	53.7478	0.0923332	0.0143672	-0.0407634	22.6571	-0.474932	-6.79794	0.6513	0.791256	0	0	1	0	0	0	0	1	1	0	0	0	1
1419	P51116	lightyellow	150.316	99.9442	50.3717	0.228705	0.0134648	-0.279192	21.492	-2.53541	-4.40493	0.0436367	0.163083	1	0	1	1	0	0	0	1	1	0	0	0	0
1420	P51148	royalblue	22.4335	14.1771	8.25642	0.019828	0.00238418	0.0281848	23.8278	0.279479	-6.88081	0.789091	0.874953	0	0	0	0	0	0	0	1	1	0	0	1	0
1421	P51149	darkgreen	54.298	18.3524	35.9456	0.0327721	0.0099352	-0.0316158	24.4099	-0.443429	-6.81417	0.672556	0.803299	0	0	1	0	0	0	0	1	1	0	0	0	0
1422	P51151	green	124.859	95.5936	29.2655	0.165101	0.00813156	-0.214084	22.1716	-2.34275	-4.67685	0.0568385	0.194013	0	0	1	0	0	0	0	1	0	0	0	0	0
1423	P51153	royalblue	27.5066	24.0743	3.43228	0.0336703	0.00099113	0.127858	19.1515	1.12241	-6.2661	0.303756	0.505177	0	0	0	0	0	0	0	1	0	1	0	0	0
1424	P51159	magenta	32.4766	7.4911	24.9855	0.0580706	0.00617079	-0.189732	16.6299	-1.12044	-6.26815	0.304596	0.506005	0	0	0	0	0	0	0	1	0	1	0	0	0
1425	P51398	darkgreen	143.508	13.2085	130.299	0.0235866	0.0360141	-0.0937491	22.9311	-0.963471	-6.42786	0.371855	0.57181	0	0	1	0	0	0	0	1	0	1	0	0	0
1426	P51452	lightgreen	11.1772	3.15363	8.02354	0.0120368	0.00204891	-0.0179001	15.696	-0.111296	-6.91841	0.914911	0.951983	0	0	0	0	0	1	1	1	0	0	0	0	0
1427	P51511	green	135.79	75.2749	60.5148	0.130009	0.0168143	-0.506059	22.7815	-3.41712	-3.18997	0.0137827	0.0911288	1	0	1	0	0	1	1	1	0	1	0	0	0
1428	P51532	green	164.415	138.571	25.844	0.239327	0.00718088	-0.295044	19.8721	-4.1398	-2.25102	0.00570036	0.0573882	1	0	1	0	0	0	0	1	1	0	0	1	0
1429	P51553	midnightblue	52.5154	19.9752	32.5401	0.0857307	0.00824845	0.097811	24.6966	1.31622	-6.0479	0.234803	0.434501	0	0	1	0	0	0	0	1	0	1	0	0	0
1430	P51571	green	51.2916	34.6736	16.618	0.0598854	0.00461739	-0.190404	24.4514	-2.41858	-4.56785	0.0509548	0.181031	0	0	1	0	0	0	0	1	0	0	0	0	0
1431	P51572	royalblue	19.2632	6.56897	12.6943	0.00918737	0.00366568	0.245428	24.404	3.32612	-3.30198	0.0151973	0.0970861	1	0	0	0	0	0	0	1	0	0	0	0	0
1432	P51589	lightgreen	36.3031	7.60468	28.6984	0.0290255	0.0073285	0.0605557	22.6174	0.844535	-6.53735	0.42984	0.622702	0	0	0	0	0	0	0	1	0	1	0	0	0
1433	P51608	royalblue	68.7219	44.2673	24.4546	0.0619123	0.00706168	-0.265806	19.1909	-1.22753	-6.15019	0.264776	0.46499	0	0	0	0	0	0	0	1	0	0	0	0	1
1434	P51610	darkgreen	105.809	45.9313	59.8777	0.0820201	0.0165499	0.311754	20.0992	2.83852	-3.97946	0.0290203	0.131791	1	0	1	0	0	0	0	1	1	0	0	0	0
1435	P51636	lightyellow	41.4066	13.022	28.3846	0.0297987	0.00758743	-0.0980314	21.4372	-0.815133	-6.56223	0.44558	0.636021	0	0	1	0	0	0	0	1	0	1	0	1	0
1436	P51648	lightgreen	8.6382	4.56809	4.07011	0.0174355	0.00103935	0.138914	21.7213	2.21926	-4.8484	0.0669657	0.211476	0	0	0	0	0	0	0	1	0	1	0	0	1
1437	P51649	darkred	118.31	91.5854	26.7244	0.114769	0.00790663	0.0302318	24.1728	0.449333	-6.81123	0.668518	0.800077	0	0	0	0	1	0	1	1	0	1	0	1	0
1438	P51659	darkred	79.8989	58.6876	21.2113	0.0735433	0.00627554	0.0589937	24.1498	0.810616	-6.5664	0.447665	0.637472	0	0	0	0	0	0	0	1	0	1	0	0	0
1439	P51665	darkgreen	41.7283	20.9454	20.7828	0.0374026	0.00574429	0.257879	21.3631	3.82037	-2.65194	0.00827636	0.0708579	1	0	1	0	0	0	0	1	0	0	0	0	0
1440	P51687	royalblue	34.2596	31.2614	2.9983	0.0437222	0.00086581	0.0740103	22.2736	1.20763	-6.17294	0.271358	0.473376	0	0	0	0	1	1	1	1	0	1	0	0	0
1441	P51688	royalblue	73.6514	70.6301	3.02128	0.0987834	0.00087245	0.0198868	21.9541	0.138452	-6.9145	0.894331	0.940123	0	0	0	0	1	1	1	1	0	1	0	0	0
1442	P51689	royalblue	111.657	108.677	2.98023	0.151995	0.00086059	0.304967	18.9792	0.639884	-6.69721	0.545464	0.713223	0	0	0	1	0	0	0	1	0	1	0	0	0
1443	P51784	darkgreen	83.5669	58.9239	24.643	0.105221	0.00681121	0.902165	17.651	4.36166	-1.99977	0.00455538	0.0530184	1	0	1	0	0	0	0	1	1	0	0	0	0
1444	P51795	royalblue	34.9954	29.8115	5.18388	0.0416944	0.00149693	0.310783	23.7159	1.65244	-5.62721	0.148608	0.333281	0	0	0	0	0	0	0	1	1	0	0	0	0
1445	P51797	lightgreen	25.7376	4.08494	21.6527	0.0155914	0.00552928	-0.0014583	20.2425	-0.0086846	-6.92549	0.993347	0.995969	0	0	0	0	0	0	0	1	0	1	0	0	0
1446	P51798	royalblue	30.9064	24.2469	6.65952	0.0339117	0.00192305	0.103289	22.3403	1.12232	-6.26614	0.303856	0.505177	0	0	0	0	0	0	0	1	0	0	0	0	0
1447	P51805	darkgreen	31.5299	16.4646	15.0653	0.0294011	0.00416399	0.393105	19.7673	4.29225	-2.06523	0.00479714	0.0540752	1	0	1	0	0	0	0	1	0	1	0	0	0
1448	P51809	blue	15.9835	3.75139	12.2321	0.0833643	0.00295961	-0.16949	23.9849	-1.42685	-5.91435	0.202635	0.400287	0	0	0	0	0	0	0	1	0	1	0	0	0
1449	P51812	darkred	20.5846	15.1175	5.46705	0.0189442	0.00161747	-0.0057414	14.3092	-0.023654	-6.92521	0.981882	0.989815	0	0	0	0	0	0	0	1	1	0	0	0	0
1450	P51858	royalblue	34.4019	29.3108	5.09116	0.0409941	0.00147016	0.223756	15.6575	1.27397	-6.09711	0.248813	0.449046	0	0	0	0	1	1	1	1	0	0	0	0	0
1451	P51911	darkred	18.9417	9.59453	9.34713	0.0120232	0.00276542	0.393078	27.0238	2.75007	-4.10307	0.0326515	0.141378	1	0	0	0	0	0	0	1	0	0	0	0	0
1452	P51946	royalblue	32.1865	14.0638	18.1227	0.0196696	0.00523324	-0.358884	19.1886	-1.24144	-6.13439	0.259948	0.460391	0	0	0	0	0	0	0	1	0	1	0	0	1
1453	P51970	salmon	108.305	42.7083	65.5972	0.205328	0.0165232	-0.285764	21.9253	-2.525	-4.41961	0.0442602	0.164372	1	0	1	0	0	0	0	1	0	0	0	0	0
1454	P51991	grey	2.93277	0.804624	2.12814	0.00759079	0.00052263	0.0916533	22.5897	1.25679	-6.11709	0.254272	0.45529	0	0	0	0	0	0	0	1	1	0	0	0	0
1455	P52179	darkred	9.37401	3.86851	5.5055	0.00484776	0.00162885	0.212016	21.8402	2.28723	-4.75515	0.0613726	0.202379	0	0	0	0	0	0	0	1	0	1	0	0	0
1456	P52209	darkgreen	127.789	58.6601	69.1286	0.10475	0.0191069	0.430368	19.6799	2.21043	-4.86324	0.0682704	0.213498	0	0	1	0	1	1	1	1	1	0	0	0	0
1457	P52272	green	101.517	75.909	25.6083	0.131104	0.0071154	-0.284886	23.2724	-3.15238	-3.54649	0.0192614	0.108019	1	0	1	0	0	0	0	1	1	0	0	0	0
1458	P52292	darkred	96.067	72.6706	23.3964	0.0910659	0.006922	0.0265048	21.1066	0.103926	-6.91931	0.920554	0.953414	0	0	0	0	0	0	0	1	0	0	0	0	0
1459	P52294	darkred	33.2176	19.5301	13.6875	0.0244738	0.00404954	0.446842	18.1085	2.88918	-3.90893	0.0271374	0.126837	1	0	0	0	0	0	0	1	1	0	0	0	0
1460	P52298	salmon	41.2564	16.0732	25.1832	0.0772749	0.00634337	0.0315751	17.3571	0.152708	-6.91212	0.883544	0.934544	0	0	1	0	0	0	0	1	0	0	0	0	1
1461	P52306	darkgreen	57.4667	44.5012	12.9655	0.0794665	0.00358361	0.669476	13.8585	3.1465	-3.54694	0.0191485	0.10753	1	0	1	0	0	0	0	1	1	0	0	0	0
1462	P52434	green	151.042	108.484	42.5574	0.187365	0.0118248	-0.705792	19.2362	-3.69945	-2.8202	0.00975902	0.0783191	1	0	1	0	0	0	0	1	0	0	0	0	1
1463	P52565	darkgreen	56.8185	35.562	21.2565	0.0635035	0.00587521	0.28617	19.4034	2.46418	-4.50544	0.0480971	0.174587	1	0	1	0	0	0	0	1	0	1	0	0	0
1464	P52594	darkgreen	40.7973	22.5484	18.2488	0.040265	0.0050439	0.559186	18.0226	3.97729	-2.46777	0.00703166	0.0647099	1	0	1	0	0	0	0	1	1	0	0	0	0
1465	P52597	royalblue	23.8721	20.3538	3.51834	0.0284668	0.00101598	0.0553661	21.9324	0.838851	-6.54228	0.43279	0.625891	0	0	0	0	0	0	0	1	1	0	0	0	0
1466	P52701	darkgreen	44.9704	34.8038	10.1666	0.0621496	0.00281001	0.574722	16.1914	2.88199	-3.91894	0.0273967	0.1269	1	0	1	0	0	0	0	1	0	1	0	0	0
1467	P52756	yellow	5.70473	2.9704	2.73434	0.0521122	0.00066351	0.114326	17.5692	0.593117	-6.72848	0.574372	0.733189	0	0	0	0	0	0	0	1	1	0	0	0	0
1468	P52758	lightgreen	17.2846	3.55601	13.7286	0.0135725	0.00350576	-0.0694003	20.9195	-0.450334	-6.81058	0.667998	0.799922	0	0	0	0	1	1	1	0	0	0	0	0	0
1469	P52788	midnightblue	38.7082	16.9557	21.7525	0.0727714	0.00551394	0.357688	17.3142	2.90114	-3.88587	0.0263831	0.12612	1	0	1	0	0	1	1	1	1	0	0	0	0
1470	P52789	magenta	69.8519	17.7132	52.1387	0.137311	0.0128769	-0.208568	19.3824	-0.515024	-6.77593	0.624621	0.773117	0	0	0	0	0	0	0	1	0	1	0	0	0
1471	P52799	lightyellow	62.6414	38.8904	23.751	0.0889941	0.00634883	-0.489619	17.3009	-1.81397	-5.41193	0.118696	0.293962	0	0	1	0	0	1	1	1	1	0	0	0	0
1472	P52815	lightyellow	43.7615	22.3191	21.4424	0.0510734	0.00573173	-0.141725	18.5513	-0.578231	-6.73799	0.583763	0.741326	0	0	1	0	0	0	0	1	0	1	0	0	0
1473	P52888	darkgreen	82.0807	48.0583	34.0224	0.0858184	0.00940365	0.892109	13.724	2.62197	-4.28295	0.0387962	0.153786	1	0	1	0	1	1	1	1	0	1	0	0	0
1474	P52907	midnightblue	42.5665	16.1576	26.4088	0.0693461	0.00669426	0.265188	21.8467	2.59173	-4.32553	0.0404192	0.156868	1	0	1	0	0	0	0	1	1	0	0	0	0
1475	P52926	lightgreen	43.9026	10.3295	33.5732	0.0394254	0.00857333	-0.474539	23.2385	-1.70555	-5.55718	0.138046	0.318086	0	0	0	0	0	0	0	1	0	0	0	0	0
1476	P52943	grey	9.46104	2.8759	6.58514	0.0271312	0.00161717	0.190006	21.1017	1.86774	-5.33891	0.110112	0.280861	0	0	0	0	1	1	1	1	0	1	0	0	0
1477	P52948	lightyellow	16.5412	5.70434	10.8368	0.0130534	0.00289678	0.0893192	20.2065	1.33286	-6.02819	0.229602	0.429208	0	0	1	0	0	0	0	1	1	0	0	0	1
1478	P53004	darkgreen	70.9452	50.9085	20.0368	0.090908	0.00553808	0.383178	17.6672	4.2622	-2.10156	0.00496168	0.054841	1	0	1	0	0	0	0	1	0	1	0	0	0
1479	P53007	royalblue	25.273	13.0108	12.2622	0.018197	0.00354091	0.0566047	23.6032	0.679507	-6.66915	0.521659	0.698331	0	0	0	0	0	0	0	1	0	1	0	0	0
1480	P53041	darkred	90.9019	71.1867	19.7153	0.0892064	0.00583292	0.195348	18.3383	1.0059	-6.38635	0.352598	0.55268	0	0	0	0	0	0	0	1	1	0	0	0	1
1481	P53370	darkred	148.144	116.559	31.5851	0.146063	0.00934472	0.0947697	20.4507	0.586512	-6.73272	0.578528	0.736693	0	0	0	0	0	0	0	1	0	1	0	0	0
1482	P53396	darkgreen	147.84	76.2293	71.6106	0.136124	0.0197929	0.920973	21.81	3.33384	-3.30116	0.0152957	0.0972685	1	0	1	1	0	0	0	1	0	1	1	0	0
1483	P53582	green	119.828	62.9345	56.8937	0.108695	0.0158082	-0.184931	17.8479	-2.10362	-5.01103	0.0787197	0.231315	0	0	1	0	0	0	0	1	0	0	0	0	0
1484	P53597	darkgreen	34.6317	25.2375	9.39422	0.045067	0.00259652	-0.0038376	24.6334	-0.0655246	-6.92306	0.949824	0.969313	0	0	1	0	0	0	0	1	0	1	0	0	0
1485	P53618	darkred	174.911	137.874	37.0368	0.172775	0.0109576	0.103542	20.9699	0.694726	-6.65793	0.512749	0.691053	0	0	0	1	0	0	0	1	1	0	0	0	0
1486	P53621	darkred	165.798	122.698	43.1003	0.153756	0.0127516	0.0261721	21.6966	0.203042	-6.90186	0.845691	0.907137	0	0	0	0	0	0	0	1	1	0	0	0	0
1487	P53634	royalblue	42.9536	27.9228	15.0308	0.0390529	0.0043404	0.310597	21.7462	1.84374	-5.37157	0.113865	0.286163	0	0	0	0	1	1	1	1	0	1	0	0	0
1488	P53675	yellow	10.9115	4.73813	6.17335	0.0831251	0.00149802	0.506363	14.623	1.26473	-6.10769	0.252036	0.452906	0	0	0	0	0	0	0	1	0	1	0	0	0
1489	P53680	salmon	94.9489	41.6359	53.313	0.200173	0.013429	-0.146471	22.8761	-2.18466	-4.89717	0.070281	0.217024	0	0	1	0	0	0	0	1	0	0	0	0	0
1490	P53701	yellow	5.86669	2.76025	3.10645	0.0484254	0.00075381	0.0571988	22.4388	0.750108	-6.61569	0.480864	0.665248	0	0	0	0	0	0	0	1	0	0	0	0	0
1491	P53794	darkred	126.313	74.2743	52.0392	0.0930756	0.0153962	1.10729	19.5599	2.11741	-4.99366	0.0777039	0.229595	0	0	0	0	0	0	0	1	1	0	0	0	0
1492	P53801	lightgreen	3.54333	1.24748	2.29584	0.00476138	0.00058627	-0.0268165	24.1113	-0.466921	-6.80227	0.656562	0.795568	0	0	0	0	0	0	0	1	0	1	0	0	0
1493	P53985	royalblue	105.48	101.91	3.56918	0.142532	0.00103066	0.141173	21.2555	0.712721	-6.64444	0.5023	0.682101	0	0	0	1	1	1	1	1	0	1	0	0	0
1494	P53990	lightyellow	35.9674	15.4078	20.5595	0.0352582	0.00549573	0.214108	15.555	1.40955	-5.93567	0.206946	0.405544	0	0	1	0	1	1	1	1	0	1	0	0	0
1495	P53992	darkred	108.154	77.8395	30.3143	0.0975432	0.00896872	0.172451	21.6669	1.80118	-5.4292	0.120832	0.297488	0	0	0	0	0	0	0	1	1	0	0	0	1
1496	P53999	midnightblue	52.9315	28.7677	24.1638	0.123466	0.00612517	0.438532	17.5392	3.63987	-2.88622	0.0103035	0.0812917	1	0	1	1	0	0	0	1	0	0	0	0	0
1497	P54098	darkgreen	38.6692	25.7066	12.9626	0.0459047	0.00358279	0.332903	19.3343	4.28079	-2.07907	0.00485917	0.0544279	1	0	1	0	0	0	0	1	0	1	0	0	0
1498	P54136	darkgreen	110.293	53.4608	56.8322	0.0954658	0.0157082	0.222777	22.0958	2.89494	-3.89623	0.0266886	0.126607	1	0	1	0	0	0	0	0	0	0	0	0	0
1499	P54289	midnightblue	50.5362	22.5361	28.0001	0.0967216	0.0070976	0.289023	22.3086	2.43989	-4.53974	0.0497258	0.178895	1	0	1	0	0	0	0	1	1	0	1	0	1
1500	P54296	royalblue	79.698	74.2954	5.40263	0.10391	0.0015601	-0.372268	25.9846	-0.586149	-6.73295	0.578756	0.736759	0	0	0	0	1	1	1	1	0	1	0	0	1
1501	P54577	darkred	161.403	120.062	41.3413	0.150453	0.0122311	0.282581	17.043	2.05971	-5.07327	0.0839494	0.239694	0	0	0	0	0	1	1	0	0	0	0	0	0
1502	P54578	darkred	54.1185	39.1061	15.0124	0.0490051	0.00444153	0.168399	18.8571	1.84022	-5.37547	0.113904	0.286163	0	0	0	0	0	0	0	1	1	0	0	0	0
1503	P54619	midnightblue	21.8194	8.90742	12.912	0.0382293	0.003273	0.391836	18.8844	4.61541	-1.68331	0.00336575	0.0484487	1	1	1	0	0	0	0	1	0	1	1	0	0
1504	P54646	darkgreen	28.1026	19.9743	8.12827	0.0356684	0.00224662	0.280428	17.6916	3.1033	-3.60563	0.0202288	0.110691	1	0	1	0	0	0	0	1	0	1	1	0	0
1505	P54652	darkred	52.9688	38.4762	14.4926	0.0482158	0.00428774	1.24728	25.174	1.85936	-5.35034	0.11141	0.282115	0	0	0	0	1	0	1	1	0	1	0	0	0
1506	P54707	lightyellow	28.436	17.6306	10.8054	0.0403446	0.00288838	-0.62832	18.5485	-2.23092	-4.83443	0.0663553	0.210788	0	0	1	0	0	0	0	0	0	0	0	0	0
1507	P54709	midnightblue	54.8012	33.2431	21.5581	0.142674	0.00546466	0.223023	23.315	1.97819	-5.18726	0.0943679	0.25702	0	0	1	1	0	0	0	1	0	0	0	0	1
1508	P54727	blue	13.7432	2.21701	11.5262	0.0492669	0.00278882	0.0585349	20.3466	0.880308	-6.50569	0.411608	0.608528	0	0	0	0	1	1	1	1	1	0	0	0	0
1509	P54753	royalblue	105.553	38.1211	67.4319	0.0533163	0.0194721	-0.813157	22.3341	-2.65679	-4.23396	0.0370126	0.150428	1	0	0	0	0	0	0	1	0	0	0	0	0
1510	P54764	darkgreen	103.134	51.3983	51.7354	0.0917827	0.0142995	0.901222	23.1991	3.64831	-2.88633	0.0103793	0.0814329	1	0	1	0	1	1	1	1	1	0	0	0	0
1511	P54802	royalblue	103.891	98.0612	5.82966	0.137148	0.00168341	0.243249	21.2109	1.25461	-6.11933	0.255449	0.455871	0	0	0	1	0	0	0	1	0	1	0	0	0
1512	P54803	darkred	193.152	157.911	35.2406	0.197884	0.0104262	0.265411	22.8565	1.72658	-5.52923	0.134067	0.313273	0	0	0	1	0	0	0	1	0	1	0	0	0
1513	P54819	salmon	65.5537	36.6275	28.9262	0.176094	0.00728619	-0.206936	23.0324	-1.42273	-5.91941	0.203773	0.401586	0	0	1	0	1	1	1	1	0	1	0	0	0
1514	P54886	magenta	109.742	23.8773	85.8646	0.185095	0.0212064	-0.120409	24.9983	-0.923678	-6.46558	0.39065	0.591783	0	0	0	0	0	0	0	1	0	1	0	0	0
1515	P54920	lightyellow	93.3284	25.501	67.8274	0.0583546	0.0181308	-0.388054	19.2896	-3.03693	-3.7046	0.0223602	0.116324	1	0	1	0	0	0	0	1	0	0	0	0	1
1516	P55010	magenta	127.573	36.9211	90.6522	0.28621	0.0223888	-0.0487288	18.3195	-0.330697	-6.86307	0.751913	0.853898	0	0	0	1	1	0	1	1	1	0	0	0	1
1517	P55011	darkgreen	39.0181	30.0631	8.95501	0.053684	0.00247513	0.321843	22.0474	4.17801	-2.20847	0.0054922	0.0570979	1	0	1	0	0	0	0	1	1	0	1	0	0
1518	P55036	darkgreen	15.9953	6.20143	9.79388	0.011074	0.00270699	0.150822	21.13	2.1694	-4.91865	0.0717961	0.219593	0	0	1	0	0	0	0	1	1	0	0	0	0
1519	P55042	lightyellow	58.6135	25.5065	33.107	0.0583673	0.00884977	-0.290576	19.6697	-1.48491	-5.84225	0.187202	0.382459	0	0	1	0	0	0	0	1	0	0	0	0	0
1520	P55060	grey	126.416	11.6194	114.797	0.109617	0.0281918	0.590687	18.0313	2.56795	-4.35904	0.0417458	0.159282	1	0	0	0	0	0	0	1	1	0	0	0	0
1521	P55061	midnightblue	29.1886	12.1916	16.997	0.0523247	0.00430849	0.361913	18.6374	3.68846	-2.822	0.00969817	0.0781132	1	0	1	0	0	0	0	1	0	1	0	0	0
1522	P55072	darkred	142.354	97.6964	44.6574	0.122427	0.0132123	0.08178	22.7054	0.997797	-6.39449	0.356104	0.555981	0	0	0	0	0	0	0	1	1	0	0	0	1
1523	P55081	lightyellow	44.1433	16.3748	27.7684	0.037471	0.00742273	-0.15185	16.8379	-0.896133	-6.49098	0.404082	0.601444	0	0	1	0	0	0	0	1	0	0	0	0	0
1524	P55084	darkgreen	83.7459	60.5239	23.222	0.108078	0.00641847	0.0351007	26.2075	0.42995	-6.82074	0.681818	0.809834	0	0	1	0	0	0	0	1	0	1	0	0	0
1525	P55145	salmon	139.094	55.6446	83.4498	0.267522	0.0210201	-0.494753	22.7856	-2.9971	-3.75947	0.0235513	0.119997	1	0	1	1	1	1	1	1	0	1	0	0	0
1526	P55196	lightgreen	23.0517	4.24196	18.8097	0.0161907	0.00480331	0.122589	19.0838	1.65426	-5.62446	0.147705	0.332317	0	0	0	0	0	0	0	0	0	0	0	0	1
1527	P55209	darkgreen	93.9427	75.5308	18.4119	0.134877	0.00508897	0.426981	21.4401	6.91541	0.603669	0.00039746	0.0188703	1	1	1	1	0	0	0	1	1	0	0	0	0
1528	P55263	grey	66.5884	9.31191	57.2765	0.0878482	0.0140659	0.222146	12.914	1.05048	-6.34178	0.332821	0.53175	0	0	0	0	0	0	0	1	0	1	0	0	0
1529	P55265	green	186.125	147.376	38.7491	0.254535	0.0107666	-0.288082	20.9411	-4.70431	-1.58107	0.00306121	0.0463396	1	1	1	1	0	0	0	1	0	1	0	0	0
1530	P55268	darkred	143.59	106.664	36.9261	0.133664	0.0109249	0.00673057	24.5864	0.0383216	-6.92469	0.970652	0.982171	0	0	0	0	0	0	0	1	0	1	0	0	0
1531	P55287	salmon	67.3082	26.2118	41.0963	0.126018	0.0103517	-0.210198	22.2691	-1.27766	-6.09275	0.247736	0.447875	0	0	1	0	0	0	0	1	1	0	0	0	0
1532	P55290	royalblue	51.0687	47.1696	3.89911	0.0659715	0.00112594	0.338058	25.3184	1.9723	-5.19541	0.0951488	0.257636	0	0	0	0	0	0	0	1	0	1	0	1	0
1533	P55735	darkred	121.351	100.72	20.6309	0.126216	0.00610381	0.0919118	19.5041	0.909593	-6.47884	0.397293	0.595583	0	0	0	0	0	0	0	1	0	1	0	0	1
1534	P55769	royalblue	57.5087	26.2178	31.291	0.0366682	0.0090358	0.689655	18.7303	4.25309	-2.12964	0.00513811	0.0554154	1	0	0	0	0	0	0	0	0	0	0	0	1
1535	P55786	darkred	149.38	100.574	48.8051	0.126033	0.0144394	0.301104	19.0252	2.65146	-4.24011	0.037172	0.150675	1	0	0	0	0	0	0	1	1	0	0	0	0
1536	P55789	lightgreen	77.0731	11.7521	65.321	0.0448554	0.0166805	-0.237702	18.9736	-1.07515	-6.31593	0.322894	0.525127	0	0	0	0	1	0	1	1	0	1	0	0	0
1537	P55795	green	20.1387	15.2513	4.88734	0.0263408	0.00135797	-0.126128	22.437	-1.54267	-5.76918	0.172782	0.365141	0	0	1	0	0	0	0	1	1	0	0	0	0
1538	P55809	darkgreen	58.3594	38.2912	20.0682	0.0683771	0.00554677	0.143876	22.8996	1.77418	-5.46536	0.12531	0.30178	0	0	1	0	1	1	1	1	0	1	0	0	0
1539	P55822	lightgreen	16.0346	7.64031	8.39434	0.0291615	0.0021436	-0.0781659	15.0096	-0.326048	-6.8648	0.75526	0.855606	0	0	0	0	0	0	0	1	0	1	0	0	0
1540	P55854	grey	8.45463	3.90442	4.55022	0.0368341	0.00111744	0.0772263	18.8031	0.338056	-6.86029	0.746627	0.850383	0	0	0	0	0	0	0	1	0	0	0	0	0
1541	P55884	lightyellow	141.243	89.2107	52.0324	0.204144	0.0139087	-0.199284	21.0208	-1.60303	-5.69161	0.159128	0.34574	0	0	1	1	0	0	0	1	1	0	0	0	1
1542	P55899	midnightblue	21.8901	10.055	11.8351	0.0431545	0.00300002	0.494375	20.2833	2.30738	-4.72674	0.0596848	0.19913	0	0	1	0	0	0	0	1	0	1	1	0	0
1543	P56134	brown	3.53898	1.24464	2.29434	0.0254008	0.00055567	-0.0340935	26.0972	-0.437396	-6.81714	0.676694	0.806847	0	0	0	0	0	0	0	0	0	0	0	0	1
1544	P56192	darkgreen	74.2144	59.8094	14.4049	0.106803	0.00398147	0.226987	22.0557	4.02578	-2.39233	0.00650027	0.0620905	1	0	1	0	0	1	1	0	0	0	0	0	0
1545	P56199	darkred	84.0726	60.5588	23.5138	0.0758882	0.00695674	0.466507	27.7841	2.41047	-4.58127	0.0517761	0.182206	0	0	0	0	0	0	0	1	0	1	0	0	0
1546	P56378	lightyellow	33.8254	10.7563	23.0691	0.0246139	0.00616655	0.025139	21.8778	0.372125	-6.84674	0.722226	0.837437	0	0	1	0	0	0	0	0	0	0	0	0	1
1547	P56381	royalblue	9.61521	4.97734	4.63788	0.00696131	0.00133927	0.113781	22.8158	0.939768	-6.45047	0.382964	0.58398	0	0	0	0	0	0	0	0	0	0	0	0	1
1548	P56385	lightyellow	44.0688	19.0421	25.0267	0.0435746	0.00668983	-0.473111	20.1916	-1.24272	-6.13293	0.259508	0.460391	0	0	1	0	0	0	0	0	0	0	0	0	1
1549	P56537	darkgreen	98.5514	77.6423	20.9091	0.138647	0.00577918	0.473406	20.964	5.88315	-0.335422	0.00096098	0.0276895	1	1	1	1	0	0	0	1	0	0	0	0	1
1550	P56545	green	73.8114	46.8134	26.998	0.0808522	0.00750152	-0.352868	18.2878	-4.25653	-2.10844	0.00499345	0.0550465	1	0	1	0	0	0	0	1	0	1	0	0	0
1551	P56556	magenta	34.6241	10.2218	24.4023	0.0792384	0.00602675	-0.0172372	21.7893	-0.0914869	-6.92071	0.93003	0.958757	0	0	0	0	0	0	0	1	0	1	0	0	0
1552	P56589	green	26.8186	8.55321	18.2654	0.0147724	0.00507513	0.148178	20.4519	1.97169	-5.19489	0.0947194	0.257128	0	0	1	0	0	0	0	1	0	1	0	0	1
1553	P56747	royalblue	110.232	107.58	2.65141	0.150462	0.00076564	0.326636	20.5551	0.544634	-6.75865	0.605286	0.756019	0	0	0	1	0	0	0	1	0	1	0	0	0
1554	P56937	midnightblue	22.0229	8.89524	13.1277	0.038177	0.00332768	0.411687	18.7723	2.79013	-4.04701	0.0309499	0.136834	1	0	1	0	0	0	0	1	0	1	0	0	1
1555	P56962	lightyellow	39.9697	23.6103	16.3594	0.0540281	0.00437301	-0.162224	18.227	-0.748953	-6.61639	0.481695	0.665737	0	0	1	0	0	0	0	1	0	1	0	0	0
1556	P57088	yellow	24.7439	1.55851	23.1854	0.0273422	0.00562615	0.0411645	22.5939	0.488466	-6.7907	0.642218	0.784328	0	0	0	0	0	0	0	1	0	1	0	0	0
1557	P57105	darkred	34.8559	22.3716	12.4842	0.0280346	0.00369356	-0.0101677	23.3752	-0.174985	-6.90796	0.866683	0.922078	0	0	0	0	0	0	0	1	0	0	0	0	0
1558	P57678	yellow	10.9111	3.35181	7.5593	0.0588036	0.00183434	0.613534	16.5854	0.652383	-6.68851	0.537895	0.706992	0	0	0	0	0	0	0	1	0	1	0	0	1
1559	P57721	lightyellow	169.892	76.1346	93.7578	0.174221	0.0250622	-0.43959	20.8356	-3.39049	-3.22543	0.0142478	0.0931568	1	0	1	0	0	0	0	0	0	0	0	0	0
1560	P57740	grey	2.80701	1.17426	1.63275	0.0110779	0.00040097	0.0280623	20.4454	0.42605	-6.82261	0.68451	0.811774	0	0	0	0	0	0	0	1	0	1	0	0	1
1561	P57772	magenta	54.406	15.1626	39.2434	0.11754	0.00969213	0.00494375	12.6923	0.0187763	-6.92533	0.985614	0.991532	0	0	0	0	0	0	0	1	0	1	0	0	0
1562	P58107	darkred	66.6792	52.7298	13.9494	0.0660774	0.00412705	0.295252	21.7095	2.95671	-3.81528	0.0248297	0.122621	1	0	0	0	1	1	1	1	0	1	0	0	0
1563	P58335	royalblue	19.7729	9.88998	9.88292	0.0138321	0.00285386	0.349263	21.0919	1.33988	-6.01963	0.227934	0.427933	0	0	0	0	0	0	0	1	0	1	0	0	0
1564	P58546	grey	5.15009	1.52202	3.62806	0.0143587	0.00089098	0.0616635	16.6708	0.183956	-6.90609	0.859998	0.9166	0	0	0	0	0	0	0	0	0	0	0	0	0
1565	P59190	lightyellow	83.9226	37.4253	46.4973	0.0856413	0.0124291	-0.244167	22.6524	-0.696161	-6.65686	0.511911	0.690146	0	0	1	0	0	0	0	1	0	1	0	0	0
1566	P59780	salmon	27.6773	14.8782	12.7991	0.0715299	0.00322396	0.0298758	18.2687	0.355861	-6.85341	0.733776	0.843354	0	0	1	0	0	1	1	1	0	1	0	0	0
1567	P59998	grey	2.98681	0.960989	2.02582	0.00906594	0.0004975	0.165566	22.0702	1.41834	-5.9248	0.204992	0.403418	0	0	0	0	0	0	0	1	1	0	0	0	1
1568	P60033	royalblue	9.98702	6.66337	3.32366	0.00931939	0.00095976	0.0918712	21.221	0.980046	-6.41184	0.364197	0.564607	0	0	0	0	0	0	0	1	1	0	0	0	1
1569	P60059	salmon	13.3721	4.98862	8.38352	0.0239838	0.00211172	0.195989	20.1047	1.05815	-6.33352	0.329989	0.530004	0	0	1	0	0	0	0	1	0	0	0	0	0
1570	P60174	darkred	89.3938	71.9124	17.4814	0.0901158	0.00517201	0.178557	20.449	1.17094	-6.21337	0.285227	0.488558	0	0	0	0	0	0	0	1	0	1	0	0	0
1571	P60201	royalblue	8.93176	6.77536	2.1564	0.00947603	0.0006227	0.0947361	16.924	0.731087	-6.63069	0.4915	0.673937	0	0	0	0	0	0	0	0	0	0	0	0	0
1572	P60228	lightyellow	125.565	80.27	45.2948	0.183684	0.0121077	-0.163813	21.1209	-1.34048	-6.01892	0.22775	0.427933	0	0	1	0	0	0	0	1	0	1	0	0	1
1573	P60468	green	182.78	130.919	51.8609	0.226112	0.0144098	-0.345074	22.8213	-4.72739	-1.55636	0.00299405	0.0462549	1	1	1	0	0	0	0	1	0	1	0	0	0
1574	P60510	darkred	15.9828	6.82382	9.15902	0.00855115	0.00270977	0.117761	18.2854	1.05786	-6.33413	0.329787	0.530004	0	0	0	0	0	0	0	1	0	0	0	0	0
1575	P60520	darkgreen	46.6588	31.2759	15.3829	0.0558499	0.00425177	0.59104	19.3702	7.39998	1.00223	0.00027211	0.0155736	1	1	1	0	0	0	0	1	0	1	0	0	0
1576	P60602	darkred	3.79962	2.11571	1.68391	0.00265126	0.0004982	-0.0809277	23.2895	-0.717926	-6.64048	0.499304	0.679509	0	0	0	0	0	0	0	1	0	0	0	0	0
1577	P60604	green	51.2567	30.8421	20.4146	0.0532679	0.0056723	-0.521282	20.6388	-2.55392	-4.37882	0.04255	0.16088	1	0	1	0	0	0	0	1	0	1	0	0	0
1578	P60660	salmon	60.6593	19.0616	41.5977	0.0916423	0.010478	-0.520511	22.7607	-2.5731	-4.35179	0.041455	0.158508	1	0	1	0	0	0	0	1	0	1	0	0	0
1579	P60842	magenta	93.6937	26.349	67.3447	0.204256	0.0166324	-0.179871	22.634	-1.23458	-6.1422	0.262322	0.462425	0	0	0	0	0	0	0	0	0	0	0	0	1
1580	P60866	lightyellow	137.026	89.7925	47.2335	0.205475	0.0126259	-0.388174	21.358	-2.5844	-4.33586	0.0408232	0.157572	1	0	1	1	0	0	0	1	0	1	0	0	1
1581	P60880	lightgreen	5.98823	2.24923	3.739	0.00858483	0.0009548	-0.0343518	17.7987	-0.246975	-6.89056	0.813009	0.887343	0	0	0	0	1	1	1	1	1	0	1	0	0
1582	P60891	darkred	176.228	126.509	49.7184	0.158533	0.0147096	0.366594	19.8472	1.92291	-5.26343	0.101946	0.268219	0	0	0	0	0	0	0	1	1	0	0	0	0
1583	P60900	darkgreen	50.5704	40.0897	10.4806	0.0715888	0.00289681	0.120188	21.88	2.07019	-5.05781	0.082495	0.237372	0	0	1	0	0	0	0	1	1	0	0	0	0
1584	P60903	royalblue	59.0887	50.4903	8.59838	0.0706158	0.00248293	-0.257348	23.589	-0.6533	-6.68786	0.537342	0.706992	0	0	0	0	0	0	0	1	0	0	0	0	1
1585	P60953	grey	5.94701	0.413358	5.53365	0.0038996	0.00135895	0.0360724	23.3278	0.565726	-6.74603	0.59151	0.745499	0	0	0	0	0	0	0	1	0	0	0	0	1
1586	P60981	darkgreen	48.4899	36.1113	12.3786	0.0644844	0.0034214	0.310032	19.1855	4.278	-2.08244	0.00487439	0.0544524	1	0	1	0	0	0	0	1	0	0	0	0	0
1587	P61006	blue	35.1943	4.28624	30.908	0.0952498	0.00747835	0.00590361	23.3754	0.1059	-6.91909	0.919015	0.952566	0	0	0	0	0	0	0	1	1	0	0	0	0
1588	P61009	royalblue	44.1635	39.7516	4.41192	0.0555967	0.00127402	0.0334202	24.0953	0.552857	-6.75391	0.599771	0.752285	0	0	0	0	0	0	0	1	0	0	0	0	0
1589	P61011	darkred	45.1583	30.431	14.7274	0.038134	0.00435721	0.144191	20.3494	1.15425	-6.23165	0.291511	0.491569	0	0	0	0	0	0	0	1	1	0	0	0	0
1590	P61019	green	65.4836	36.4707	29.0128	0.0629892	0.00806135	-0.146438	23.3242	-1.78961	-5.4446	0.122651	0.299135	0	0	1	0	0	0	0	1	1	0	0	0	0
1591	P61020	blue	57.8025	2.40261	55.3999	0.0533913	0.0134043	-0.0750654	22.1728	-1.15999	-6.22574	0.288891	0.490844	0	0	0	0	0	0	0	1	0	1	0	0	1
1592	P61026	magenta	123.25	28.531	94.7195	0.221171	0.0233933	-0.0689492	25.4672	-0.743084	-6.62108	0.484937	0.668448	0	0	0	0	0	1	1	1	1	0	0	0	0
1593	P61081	darkred	63.9299	33.085	30.8449	0.04146	0.0091257	0.154752	18.9494	2.07076	-5.05702	0.0824291	0.237346	0	0	0	0	0	0	0	1	0	0	0	0	0
1594	P61088	darkgreen	114.975	48.3887	66.5868	0.0864083	0.0184043	0.339995	17.9757	3.05904	-3.66664	0.0214297	0.114055	1	0	1	0	0	0	0	1	0	0	0	0	0
1595	P61106	lightyellow	137.664	77.8081	59.8554	0.178051	0.0159998	-0.289706	23.3159	-3.63696	-2.89749	0.0104632	0.0814329	1	0	1	0	0	0	0	1	1	0	0	0	0
1596	P61158	midnightblue	64.684	37.4983	27.1856	0.160937	0.00689116	0.30784	22.2331	3.10374	-3.61293	0.0205061	0.111266	1	0	1	1	0	0	0	1	1	0	0	0	1
1597	P61160	midnightblue	70.0107	31.9029	38.1078	0.136922	0.00965977	0.325071	22.4799	4.04142	-2.38353	0.00648594	0.0620905	1	0	1	1	0	0	0	1	1	0	0	1	0
1598	P61163	darkred	109.155	67.5583	41.597	0.0846595	0.0123068	0.125252	20.3773	1.73619	-5.51585	0.131759	0.309959	0	0	0	0	0	0	0	1	1	0	0	0	0
1599	P61165	royalblue	31.6065	25.4914	6.11514	0.0356523	0.00176585	0.218865	20.762	1.83511	-5.3833	0.115246	0.28767	0	0	0	0	0	0	0	1	0	1	0	1	0
1600	P61201	darkgreen	107.055	53.0613	53.9933	0.0947523	0.0149235	0.309119	18.5058	3.30776	-3.32676	0.0155553	0.0980241	1	0	1	0	0	0	0	1	1	0	0	0	0
1601	P61221	darkred	138.629	108.187	30.4415	0.135573	0.00900637	0.244463	17.7548	1.35553	-6.00094	0.223178	0.423548	0	0	0	0	0	0	0	1	1	0	0	0	0
1602	P61224	royalblue	49.4856	29.2311	20.2545	0.0408826	0.00584883	0.070915	21.311	0.605215	-6.72059	0.566807	0.728876	0	0	0	0	0	0	0	1	1	0	0	0	0
1603	P61225	royalblue	96.1306	91.8513	4.27931	0.128463	0.00123572	0.244873	21.6504	1.43959	-5.89865	0.199151	0.395573	0	0	0	1	0	0	0	1	0	0	0	0	0
1604	P61247	lightyellow	165.789	71.4119	94.377	0.163414	0.0252277	-0.484702	22.6342	-3.60313	-2.94508	0.0109638	0.0826838	1	0	1	0	0	0	0	1	1	0	0	0	1
1605	P61254	salmon	164.449	51.2653	113.183	0.246468	0.0285097	-0.831946	22.2424	-7.69902	1.19176	0.00022949	0.0145274	1	1	1	0	0	0	0	1	1	0	0	0	1
1606	P61289	lightyellow	65.9796	21.7453	44.2343	0.0497604	0.0118242	-0.0212466	18.1768	-0.195012	-6.90372	0.851636	0.910941	0	0	1	0	0	0	0	1	1	0	0	0	0
1607	P61313	lightyellow	127.158	71.2971	55.8606	0.163151	0.014932	-0.392654	22.7905	-5.56639	-0.650766	0.00128969	0.0330572	1	1	1	0	0	0	0	1	1	0	0	0	1
1608	P61326	lightyellow	154.786	63.4863	91.3002	0.145278	0.0244053	-0.597302	17.4234	-3.30548	-3.33923	0.0158517	0.0986911	1	0	1	0	0	0	0	1	0	0	0	0	0
1609	P61353	lightyellow	162.523	71.3131	91.2098	0.163188	0.0243811	-0.352891	22.9018	-4.53647	-1.78757	0.0037297	0.0495321	1	1	1	0	0	0	0	1	0	0	0	0	1
1610	P61421	lightyellow	15.9236	7.68414	8.23945	0.0175838	0.00220247	0.118605	22.9227	1.90109	-5.29224	0.104583	0.27241	0	0	1	0	0	0	0	1	1	0	0	0	0
1611	P61457	darkred	59.2817	43.8129	15.4688	0.0549034	0.00457656	0.28708	14.3728	0.929157	-6.46045	0.38802	0.588865	0	0	0	0	1	1	1	1	0	1	0	0	0
1612	P61513	lightyellow	137.653	93.3013	44.3515	0.213504	0.0118555	-0.380487	21.0809	-2.90259	-3.89031	0.0266615	0.126607	1	0	1	1	0	0	0	1	0	1	0	0	1
1613	P61586	green	52.3758	19.4879	32.8879	0.0336578	0.00913806	-0.147367	24.176	-1.98042	-5.18289	0.0936044	0.256109	0	0	1	0	0	0	0	1	0	0	0	0	1
1614	P61587	midnightblue	24.6506	9.12489	15.5257	0.0391626	0.00393553	0.941583	19.4396	6.21532	-0.0521367	0.00074521	0.0245156	1	1	1	0	0	0	0	1	1	0	0	0	0
1615	P61604	lightgreen	10.3321	5.53673	4.79537	0.0211326	0.00122456	-0.165558	26.1923	-1.21532	-6.16397	0.269078	0.470755	0	0	0	0	0	0	0	1	0	0	0	0	0
1616	P61619	lightyellow	81.5127	43.5718	37.9409	0.0997066	0.0101419	-0.134466	24.7405	-2.17669	-4.90839	0.071068	0.218004	0	0	1	0	0	0	0	1	1	0	0	0	0
1617	P61764	grey	161.692	13.0307	148.662	0.122931	0.0365083	0.274158	20.1368	2.74697	-4.10588	0.0326849	0.141378	1	0	0	0	1	1	1	1	1	0	0	0	0
1618	P61769	royalblue	9.82884	5.47871	4.35013	0.00766253	0.00125617	0.204837	18.5109	0.492239	-6.78862	0.639725	0.782427	0	0	0	0	0	1	1	1	0	0	0	0	1
1619	P61803	grey	12.5585	0.995814	11.5627	0.00939447	0.00283956	-0.0245626	23.9537	-0.177871	-6.90735	0.864571	0.920066	0	0	0	0	0	0	0	1	0	1	0	0	1
1620	P61812	lightgreen	6.83527	2.37448	4.46079	0.00906289	0.00113912	-0.0872554	21.571	-0.386726	-6.84039	0.712061	0.8305	0	0	0	0	1	0	1	1	1	0	0	0	0
1621	P61916	royalblue	35.7882	25.6631	10.1251	0.0358924	0.00292381	0.179068	25.4155	1.3656	-5.98885	0.220168	0.420797	0	0	0	0	1	1	1	1	0	1	0	0	1
1622	P61923	salmon	90.2496	42.7359	47.5137	0.205461	0.0119682	-0.142283	17.9466	-0.794994	-6.5791	0.45636	0.645673	0	0	1	0	0	0	0	1	1	0	0	0	0
1623	P61960	darkgreen	76.0707	63.8468	12.2239	0.114012	0.00337862	0.479256	17.6963	4.54201	-1.76864	0.00364304	0.0495321	1	1	1	0	0	0	0	1	0	0	0	0	0
1624	P61962	salmon	36.285	13.5634	22.7217	0.0652085	0.00572334	-0.0598633	18.3984	-0.500251	-6.78428	0.634337	0.778355	0	0	1	0	0	0	0	1	1	0	0	0	1
1625	P61964	midnightblue	2.10669	1.02946	1.07723	0.0044183	0.00027306	0.0985534	19.2689	1.39398	-5.95468	0.211377	0.410568	0	0	1	0	0	0	0	1	1	0	0	0	0
1626	P61970	grey	5.65355	0.688601	4.96495	0.00649623	0.00121929	0.179981	18.9613	1.09148	-6.29886	0.316196	0.519696	0	0	0	0	0	0	0	1	1	0	0	0	0
1627	P61978	green	118.696	86.6918	32.004	0.149727	0.00889247	-0.154515	24.3677	-2.33901	-4.6791	0.0566832	0.193799	0	0	1	0	0	1	1	1	1	0	0	0	0
1628	P61981	salmon	59.6645	33.5435	26.121	0.161267	0.00657958	-0.406403	19.8212	-1.81818	-5.40624	0.118001	0.292935	0	0	1	0	0	0	0	1	1	0	0	0	1
1629	P62068	lightgreen	28.8989	2.57945	26.3194	0.00984521	0.00672099	-0.0289856	21.0626	-0.339839	-6.85965	0.745288	0.849618	0	0	0	0	0	0	0	1	0	0	0	1	0
1630	P62070	royalblue	65.4065	61.6321	3.77442	0.0861987	0.00108993	0.200923	19.7274	1.01694	-6.37535	0.347722	0.549013	0	0	0	0	0	0	0	1	1	0	0	0	0
1631	P62081	lightyellow	162.178	77.3633	84.815	0.177033	0.0226718	-0.407631	23.4634	-4.55236	-1.77609	0.00370263	0.0495321	1	1	1	0	0	0	0	1	1	0	0	0	1
1632	P62136	lightyellow	62.5263	27.2008	35.3255	0.0622443	0.0094428	-0.10283	21.9006	-0.918956	-6.46997	0.392928	0.59276	0	0	1	0	0	0	0	1	1	0	0	0	0
1633	P62140	brown	7.82401	3.40712	4.41689	0.0695331	0.00106972	0.0418983	22.5529	0.72972	-6.63174	0.492278	0.674562	0	0	0	0	0	0	0	1	1	0	0	0	1
1634	P62191	darkred	20.4707	10.4366	10.0341	0.0130785	0.00296867	0.161182	21.6774	2.42975	-4.55053	0.0499916	0.178972	1	0	0	0	0	0	0	1	1	0	0	0	0
1635	P62195	blue	24.3247	8.46173	15.863	0.188038	0.00383813	0.0628702	21.3421	0.976546	-6.4156	0.365451	0.565874	0	0	0	1	0	0	0	1	1	0	0	0	0
1636	P62241	lightyellow	142.576	96.0305	46.5451	0.219749	0.0124419	-0.547168	22.2196	-2.69199	-4.18451	0.035298	0.147074	1	0	1	1	0	0	0	1	1	0	0	0	1
1637	P62244	lightyellow	141.418	88.2996	53.1185	0.202059	0.014199	-0.503814	23.0967	-3.79314	-2.70006	0.00872629	0.0727713	1	0	1	1	0	0	0	1	0	0	0	0	1
1638	P62249	lightyellow	181.779	76.0626	105.716	0.174056	0.0282588	-0.739809	21.104	-6.06644	-0.191049	0.0008487	0.0268626	1	1	1	0	0	0	0	1	0	0	0	0	1
1639	P62258	salmon	75.2141	43.5582	31.656	0.209414	0.0079738	-0.280162	20.8758	-1.65129	-5.62872	0.148845	0.333281	0	0	1	0	0	0	0	1	1	0	0	1	0
1640	P62263	lightyellow	158.105	86.2126	71.8922	0.197283	0.0192174	-0.48999	22.1104	-4.98883	-1.28514	0.00234915	0.0426944	1	1	1	0	0	0	0	1	1	0	0	0	1
1641	P62266	lightyellow	120.435	76.313	44.1217	0.174629	0.0117941	-0.605535	21.4396	-2.66928	-4.21641	0.0363945	0.149221	1	0	1	0	0	0	0	1	0	0	0	0	1
1642	P62269	salmon	142.617	52.5256	90.0909	0.252527	0.0226929	-0.759425	22.1146	-4.48575	-1.85358	0.00397822	0.0501161	1	0	1	1	0	0	0	1	1	0	0	0	1
1643	P62273	salmon	145.321	31.6103	113.711	0.151973	0.0286425	-0.905027	18.8206	-5.87863	-0.37033	0.00100346	0.0287155	1	1	1	0	0	0	0	1	0	0	0	0	1
1644	P62277	lightyellow	154.125	76.6089	77.5156	0.175306	0.0207206	-0.731561	22.5531	-3.57402	-2.98308	0.0113595	0.0840284	1	0	1	0	0	0	0	1	0	0	0	0	1
1645	P62280	lightyellow	160.866	88.0967	72.7695	0.201594	0.0194519	-0.599159	21.6077	-4.17285	-2.2268	0.00562253	0.0573882	1	0	1	1	0	0	0	1	1	0	0	0	1
1646	P62304	lightgreen	9.10932	0.194258	8.91506	0.00074144	0.00227657	0.0116967	17.8267	0.0745684	-6.92233	0.942938	0.966293	0	0	0	0	0	0	0	1	1	0	0	0	1
1647	P62306	green	37.7403	11.3166	26.4238	0.0195451	0.00734197	-0.351911	17.9721	-1.64526	-5.63661	0.150094	0.334627	0	0	1	0	0	0	0	1	0	0	0	0	1
1648	P62312	green	40.503	32.2323	8.2707	0.055669	0.00229806	-0.361264	16.5027	-2.29405	-4.74469	0.0606577	0.200674	0	0	1	0	0	0	0	1	0	0	0	0	0
1649	P62314	lightyellow	40.1957	25.1385	15.0573	0.0575251	0.00402494	-0.0832124	22.3325	-1.01066	-6.38174	0.350369	0.550837	0	0	1	0	0	0	0	1	0	0	0	0	0
1650	P62316	salmon	124.131	42.4313	81.6998	0.203997	0.0205793	-0.364945	20.4512	-2.63397	-4.26606	0.0381713	0.152175	1	0	1	0	0	0	0	1	0	0	0	0	0
1651	P62318	salmon	37.7063	12.4852	25.2211	0.0600249	0.00635293	-0.118256	22.0199	-1.05199	-6.33985	0.332595	0.53175	0	0	1	0	0	0	0	1	0	0	0	0	0
1652	P62330	royalblue	51.4001	45.7468	5.65326	0.0639816	0.00163248	0.194163	19.9904	2.11867	-4.99014	0.0771304	0.228547	0	0	0	0	0	1	1	1	0	0	0	0	0
1653	P62333	royalblue	19.8545	5.96639	13.8882	0.0083446	0.00401044	0.1494	20.9262	2.41795	-4.56726	0.0508133	0.180882	0	0	0	0	0	0	0	1	1	0	0	0	0
1654	P62341	magenta	47.3148	6.83291	40.4819	0.0529683	0.00999799	0.0516286	21.1062	0.463417	-6.80392	0.659104	0.795716	0	0	0	0	0	0	0	0	0	0	0	0	0
1655	P62424	salmon	183.245	51.8701	131.375	0.249375	0.0330919	-0.457526	22.8704	-5.92163	-0.31633	0.00094998	0.0276895	1	1	1	0	0	0	0	1	1	0	0	0	1
1656	P62495	darkred	166.685	126.969	39.7154	0.159109	0.0117501	0.422279	18.989	2.84513	-3.97024	0.0287667	0.131209	1	0	0	0	0	0	0	1	1	0	0	0	0
1657	P62633	green	165.259	81.1645	84.0947	0.140181	0.0233661	-0.756753	18.9282	-7.41865	1.0138	0.00026935	0.0155736	1	1	1	0	0	0	0	1	1	0	0	0	0
1658	P62701	lightyellow	146.553	94.3406	52.212	0.215882	0.0139567	-0.449597	21.9371	-2.883	-3.91753	0.02736	0.1269	1	0	1	1	0	0	0	1	1	0	0	0	1
1659	P62736	darkgreen	19.3018	9.80393	9.49787	0.017507	0.00262517	0.83635	30.4841	2.26318	-4.78903	0.0634518	0.206144	0	0	1	0	1	0	1	1	1	0	0	0	0
1660	P62745	salmon	110.04	27.3337	82.7067	0.131412	0.0208329	-1.33893	17.6489	-8.10899	1.4954	0.00017132	0.013031	1	1	1	0	0	0	0	1	0	0	0	0	0
1661	P62750	salmon	149.273	62.1333	87.1399	0.298718	0.0219496	-0.925226	21.0476	-3.64282	-2.89346	0.0104486	0.0814329	1	0	1	1	0	0	0	1	1	0	0	0	1
1662	P62753	lightyellow	141.793	88.105	53.6884	0.201613	0.0143514	-0.665505	21.9759	-4.92034	-1.36027	0.00251863	0.0433544	1	1	1	1	0	0	0	1	1	0	0	0	1
1663	P62760	royalblue	13.3327	6.11323	7.21945	0.00854997	0.00208474	0.438798	22.5878	2.32097	-4.70758	0.0585742	0.196776	0	0	0	0	1	1	1	1	0	0	0	0	0
1664	P62805	lightyellow	20.5376	10.0838	10.4539	0.023075	0.0027944	0.100596	22.5444	1.30672	-6.05897	0.238026	0.437207	0	0	1	0	0	0	0	0	0	0	0	0	1
1665	P62820	magenta	109.081	23.5761	85.5054	0.18276	0.0211177	-0.162194	24.235	-1.28508	-6.08412	0.245295	0.445034	0	0	0	0	0	0	0	1	0	0	0	0	0
1666	P62826	darkgreen	78.8304	51.6751	27.1552	0.092277	0.00750559	0.320058	21.9353	3.02427	-3.72203	0.0227316	0.11725	1	0	1	0	0	0	0	1	1	0	0	0	0
1667	P62829	green	183.192	102.441	80.7512	0.176927	0.0224371	-0.439439	22.1606	-6.36712	0.121027	0.0006266	0.0239333	1	1	1	0	0	0	0	1	0	0	0	0	1
1668	P62834	royalblue	32.738	27.2532	5.48482	0.0381164	0.00158383	0.0167488	24.7396	0.218009	-6.89829	0.834448	0.900859	0	0	0	0	0	1	1	1	0	0	0	0	0
1669	P62837	grey	87.0682	8.99344	78.0748	0.0848437	0.0191736	0.344213	17.4026	2.54055	-4.39643	0.0432093	0.162492	1	0	0	0	0	0	0	1	1	0	0	0	1
1670	P62841	lightyellow	132.154	87.1869	44.9676	0.199512	0.0120202	-0.367844	20.6279	-3.38649	-3.23076	0.0143192	0.0934776	1	0	1	0	0	0	0	1	0	0	0	0	1
1671	P62847	lightyellow	146.979	88.3961	58.5826	0.202279	0.0156596	-0.733137	21.1909	-3.77655	-2.72125	0.00890005	0.0734537	1	0	1	1	0	0	0	1	0	0	0	0	1
1672	P62851	salmon	140.073	55.5309	84.5416	0.266975	0.0212951	-1.37221	21.429	-4.46703	-1.87549	0.0040598	0.0502408	1	0	1	1	0	0	0	1	0	0	0	0	1
1673	P62854	salmon	157.949	58.5315	99.4178	0.281402	0.0250423	-1.43878	20.2088	-5.53236	-0.713157	0.00138113	0.0341441	1	1	1	1	0	0	0	1	0	0	0	0	1
1674	P62857	salmon	161.244	43.1965	118.048	0.207676	0.029735	-0.758647	18.8853	-5.82105	-0.426219	0.00105718	0.0300469	1	1	1	0	0	0	0	1	0	0	0	0	1
1675	P62861	salmon	123.817	55.0252	68.7916	0.264544	0.0173279	-1.22099	20.3964	-3.24566	-3.41987	0.0170985	0.102346	1	0	1	1	0	0	0	1	0	0	0	0	1
1676	P62873	royalblue	68.8961	48.3961	20.5001	0.0676868	0.00591974	-0.119802	24.8568	-1.33101	-6.0302	0.230593	0.430289	0	0	0	0	0	0	0	1	1	0	0	0	0
1677	P62879	lightgreen	10.7823	1.50205	9.2803	0.00573301	0.00236984	-0.0374539	22.6692	-0.414184	-6.82805	0.692878	0.816895	0	0	0	0	0	0	0	1	1	0	0	0	0
1678	P62888	salmon	111.099	34.4891	76.6103	0.165813	0.0192973	-0.371728	22.8091	-4.20214	-2.19121	0.00544001	0.0570774	1	0	1	0	0	0	0	1	0	0	0	0	1
1679	P62891	lightyellow	122.225	59.3446	62.8802	0.1358	0.0168084	-1.32529	19.5147	-4.52744	-1.805	0.00380313	0.0498103	1	1	1	0	0	0	0	1	0	0	0	0	1
1680	P62899	lightyellow	188.051	75.9791	112.072	0.173865	0.0299579	-0.501313	23.2241	-7.11958	0.774661	0.00033796	0.0171212	1	1	1	0	0	0	0	1	0	0	0	0	1
1681	P62906	salmon	148.583	57.1621	91.4211	0.274818	0.023028	-0.504673	22.9173	-5.17045	-1.08926	0.00195884	0.0397283	1	1	1	1	0	0	0	1	0	0	0	0	1
1682	P62910	salmon	148.174	55.6161	92.5581	0.267385	0.0233144	-0.651839	22.2263	-7.73848	1.23415	0.00021967	0.0141197	1	1	1	1	0	0	0	1	0	0	0	0	1
1683	P62913	lightyellow	133.672	89.1354	44.5362	0.203971	0.0119049	-0.294007	22.9488	-2.95543	-3.81705	0.0248714	0.122621	1	0	1	1	0	0	0	1	1	0	0	0	1
1684	P62917	lightyellow	106.068	60.3292	45.7389	0.138053	0.0122264	-0.464431	23.1965	-4.90992	-1.37176	0.00254559	0.043588	1	1	1	0	0	0	0	1	1	0	0	0	1
1685	P62937	darkgreen	103.174	59.5374	43.637	0.106317	0.0120611	0.259462	22.5759	3.12011	-3.5883	0.0199972	0.110569	1	0	1	0	0	0	0	1	0	0	1	0	0
1686	P62942	grey	7.0452	3.18816	3.85704	0.030077	0.00094721	0.171088	19.1516	0.917398	-6.47142	0.393682	0.593317	0	0	0	0	0	0	0	1	0	0	1	0	1
1687	P62979	green	91.7354	66.6308	25.1046	0.115079	0.00697544	-0.331452	25.1601	-3.45149	-3.14436	0.0132069	0.089971	1	0	1	0	0	0	0	1	1	0	0	0	1
1688	P62993	magenta	59.931	15.8196	44.1114	0.122632	0.0108944	0.0828394	18.1315	0.584182	-6.73421	0.579998	0.73789	0	0	0	0	0	0	0	1	1	0	0	0	0
1689	P62995	darkred	9.49304	5.96937	3.52367	0.00748042	0.00104251	0.13199	21.0792	1.00517	-6.38708	0.352925	0.55268	0	0	0	0	0	0	0	1	1	0	0	0	0
1690	P63000	royalblue	15.3587	10.6664	4.69234	0.014918	0.00135499	-0.123091	24.315	-1.98438	-5.1773	0.0930467	0.255252	0	0	0	0	0	0	0	1	0	0	0	0	0
1691	P63010	darkred	120.867	95.064	25.8031	0.119128	0.00763404	0.0498435	22.9463	0.791574	-6.58228	0.457901	0.646758	0	0	0	0	0	1	1	1	1	0	0	0	0
1692	P63027	green	145.308	95.1686	50.1398	0.164367	0.0139316	-0.446543	19.6208	-4.78629	-1.48786	0.00280761	0.045253	1	1	1	0	0	0	0	1	0	0	1	0	0
1693	P63092	royalblue	59.0724	46.8908	12.1816	0.0655815	0.00351764	0.208965	21.3073	1.45088	-5.88467	0.19611	0.392396	0	0	0	0	0	0	0	1	0	0	0	0	1
1694	P63096	midnightblue	52.8088	21.7246	31.0842	0.0932388	0.00787939	0.423473	22.34	3.28167	-3.37127	0.0163355	0.100162	1	0	1	0	0	0	0	1	1	0	0	0	1
1695	P63104	salmon	39.2481	23.9913	15.2567	0.115343	0.00384301	-0.26868	20.9111	-1.44614	-5.89055	0.197383	0.393634	0	0	1	0	0	0	0	1	1	0	0	0	1
1696	P63151	darkgreen	51.1202	32.0984	19.0218	0.0573186	0.00525755	0.27467	17.7163	2.32019	-4.70598	0.0582195	0.196638	0	0	1	0	0	0	0	1	1	0	0	0	0
1697	P63165	royalblue	14.8789	9.15373	5.72521	0.0128024	0.00165325	0.53602	20.3963	2.03945	-5.10235	0.0866304	0.244225	0	0	0	0	0	0	0	1	0	0	0	1	0
1698	P63167	salmon	95.5869	42.7779	52.809	0.205663	0.013302	-0.352902	17.9995	-1.79008	-5.44418	0.122718	0.299135	0	0	1	0	0	0	0	1	0	0	0	0	0
1699	P63172	darkgreen	102.789	53.4249	49.3644	0.0954016	0.0136441	0.240897	17.0577	2.35985	-4.64958	0.0550677	0.189986	0	0	1	0	1	1	1	1	0	1	0	0	0
1700	P63208	lightgreen	60.0862	16.2296	43.8566	0.061945	0.0111994	-0.526682	17.3906	-1.49663	-5.82752	0.184221	0.379711	0	0	0	1	0	0	0	1	0	0	0	0	0
1701	P63220	salmon	114.823	25.2412	89.5819	0.121352	0.0225647	-1.0953	20.1397	-4.3616	-1.99984	0.00455567	0.0530184	1	0	1	0	0	0	0	1	0	0	0	0	1
1702	P63241	darkred	111.692	63.4973	48.1952	0.0795705	0.0142589	0.372734	20.0673	3.11635	-3.59568	0.0201752	0.110619	1	0	0	0	0	0	0	1	0	0	0	0	0
1703	P63244	lightyellow	139.269	94.2815	44.9875	0.215747	0.0120255	-0.492101	22.5681	-3.09279	-3.62792	0.0207982	0.112413	1	0	1	1	0	0	0	0	0	0	0	0	1
1704	P63261	royalblue	35.1745	31.7933	3.38116	0.0444662	0.00097637	1.12208	31.7392	2.75203	-4.10032	0.0325658	0.141288	1	0	0	0	0	0	0	1	0	1	0	0	1
1705	P63272	green	64.5193	41.1581	23.3612	0.0710848	0.00649103	-0.0691786	18.3592	-0.646052	-6.69319	0.541494	0.709427	0	0	1	0	0	0	0	1	0	1	0	0	1
1706	P63316	lightgreen	58.5399	19.9608	38.5791	0.0761862	0.00985167	-0.649919	19.7583	-1.34978	-6.00782	0.224915	0.424981	0	0	0	1	0	0	0	1	0	0	1	0	0
1707	P67775	darkred	27.1979	8.02502	19.1729	0.0100564	0.00567246	0.0562347	19.6742	0.621039	-6.71032	0.556768	0.721519	0	0	0	0	0	0	0	1	1	0	0	0	1
1708	P67809	salmon	155.323	34.0986	121.224	0.163936	0.030535	-1.08307	23.114	-11.1735	3.34627	2.69e-05	0.00533645	1	1	1	0	0	0	0	1	1	0	0	0	1
1709	P67812	royalblue	19.0621	14.006	5.05613	0.0195888	0.00146004	0.120589	23.1801	1.39467	-5.95371	0.21167	0.410946	0	0	0	0	0	0	0	1	0	1	0	0	0
1710	P67870	lightyellow	56.8489	29.0144	27.8345	0.0663946	0.00744039	-0.108799	20.1542	-1.33678	-6.02353	0.228394	0.428281	0	0	1	0	0	0	0	1	1	0	0	0	0
1711	P67936	lightgreen	47.2233	19.8118	27.4115	0.0756177	0.00699987	-0.85046	25.6335	-1.22662	-6.15122	0.265095	0.465169	0	0	0	1	0	0	0	1	0	0	0	0	0
1712	P68036	lightyellow	43.2482	25.6863	17.5619	0.0587788	0.00469444	-0.237346	17.5875	-2.13057	-4.97323	0.075804	0.22796	0	0	1	0	0	0	0	1	0	0	0	0	0
1713	P68104	grey	137.795	17.4156	120.379	0.164298	0.0295627	0.170769	24.274	1.9164	-5.27236	0.102878	0.270099	0	0	0	0	0	0	0	1	1	0	0	0	0
1714	P68133	darkred	29.0534	22.5866	6.46682	0.028304	0.00191326	0.463558	21.6773	1.25487	-6.11903	0.25536	0.455871	0	0	0	0	0	0	0	1	0	1	0	0	1
1715	P68366	darkgreen	134.642	75.2178	59.4239	0.134317	0.0164245	0.321085	21.0919	3.26344	-3.39585	0.016717	0.10093	1	0	1	1	0	0	0	1	0	0	1	0	0
1716	P68371	darkred	101.452	64.0695	37.3822	0.0802876	0.0110598	0.136888	21.1064	1.14424	-6.24253	0.295335	0.495546	0	0	0	0	0	0	0	1	0	0	1	0	1
1717	P68400	darkred	33.3692	7.14963	26.2196	0.00895944	0.00775727	-0.108731	20.9002	-1.15	-6.23633	0.293063	0.49312	0	0	0	0	0	1	1	1	1	0	0	0	0
1718	P68402	lightgreen	12.0685	4.59486	7.47367	0.0175376	0.0019085	0.195768	19.3642	1.95587	-5.21714	0.0969918	0.260767	0	0	0	0	0	0	0	1	1	0	0	0	0
1719	P68431	lightgreen	6.72509	1.91809	4.80701	0.00732094	0.00122753	0.145926	22.426	1.72235	-5.53478	0.13478	0.314412	0	0	0	0	0	0	0	0	0	0	0	0	1
1720	P68871	darkred	9.90503	5.2074	4.69763	0.00652556	0.00138983	-0.0634786	21.6798	-0.506309	-6.78085	0.630374	0.775568	0	0	0	0	0	0	0	0	0	0	1	0	0
1721	P69891	lightgreen	7.15097	3.13894	4.01204	0.0119807	0.00102452	0.0595643	22.0622	0.885718	-6.50082	0.408902	0.605813	0	0	0	0	0	0	0	0	0	0	0	0	0
1722	P69905	lightgreen	10.7717	6.10857	4.66314	0.0233152	0.00119079	-0.0510446	23.6015	-0.470987	-6.79998	0.653985	0.793483	0	0	0	0	0	0	0	0	0	0	1	0	0
1723	P78310	royalblue	82.4519	78.4819	3.97004	0.109765	0.00114642	0.140301	20.4354	0.792626	-6.58107	0.45764	0.646608	0	0	0	0	1	1	1	1	0	0	0	0	0
1724	P78324	royalblue	93.7335	89.5891	4.1444	0.125299	0.00119677	0.0625139	20.981	0.346025	-6.85721	0.740921	0.847404	0	0	0	1	1	1	1	1	0	0	0	0	0
1725	P78344	lightgreen	23.6075	7.73354	15.8739	0.0295173	0.00405361	0.131924	20.4201	1.63341	-5.65179	0.152051	0.337729	0	0	0	0	0	0	0	1	1	0	0	0	0
1726	P78346	green	86.588	69.2433	17.3447	0.119591	0.00481931	-0.863962	19.0941	-3.53776	-3.03059	0.0118747	0.085198	1	0	1	0	0	0	0	1	0	1	0	0	1
1727	P78347	green	199.359	159.101	40.2573	0.274787	0.0111857	-0.60197	20.4221	-8.92341	2.10707	9.34e-05	0.00995587	1	1	1	1	0	0	0	1	1	0	0	1	0
1728	P78356	darkgreen	30.9521	23.0494	7.90272	0.0411596	0.00218428	0.376682	17.2055	2.6689	-4.21546	0.0362987	0.149086	1	0	1	0	0	0	0	1	1	0	0	0	0
1729	P78357	darkgreen	42.1602	8.52549	33.6347	0.0152241	0.00929648	0.0953721	21.3667	1.19588	-6.18605	0.275645	0.47806	0	0	1	0	0	0	0	1	0	1	0	0	0
1730	P78362	magenta	82.526	25.1373	57.3887	0.194863	0.0141735	-0.0154685	18.7374	-0.0712313	-6.92261	0.945487	0.967722	0	0	0	0	0	1	1	1	1	0	0	0	0
1731	P78371	darkgreen	30.1244	23.92	6.20433	0.0427143	0.00171485	0.136299	20.6948	1.96858	-5.19919	0.0951326	0.257636	0	0	1	0	0	0	0	1	1	0	0	0	1
1732	P78381	lightyellow	69.1027	37.3757	31.727	0.0855279	0.00848088	-0.271921	20.7679	-0.849164	-6.53294	0.427781	0.621227	0	0	1	0	0	0	0	1	0	0	0	0	0
1733	P78382	yellow	8.73059	4.56455	4.16605	0.0800798	0.00101093	-0.0654239	17.0028	-0.229071	-6.89542	0.826284	0.896912	0	0	0	0	0	0	0	1	0	0	0	0	0
1734	P78383	darkred	36.6564	28.1943	8.46207	0.0353312	0.00250357	0.248477	20.9522	1.78702	-5.44829	0.123242	0.299582	0	0	0	0	0	0	0	1	0	1	0	0	0
1735	P78406	darkred	86.221	68.6637	17.5573	0.0860448	0.00519445	0.107614	21.6407	1.35904	-5.99687	0.221772	0.422187	0	0	0	0	0	0	0	1	1	0	0	0	0
1736	P78417	darkgreen	54.0473	12.1734	41.8739	0.0217382	0.0115738	0.19661	20.2233	1.37548	-5.97695	0.21725	0.41732	0	0	1	0	0	0	0	1	0	1	0	0	0
1737	P78504	yellow	9.02517	3.59345	5.43171	0.063043	0.00131806	0.159729	19.1343	1.17526	-6.20861	0.283618	0.487236	0	0	0	0	0	0	0	1	1	0	0	0	0
1738	P78527	lightgreen	4.63595	0.65049	3.98546	0.00248278	0.00101774	0.0344582	22.0949	0.537872	-6.76288	0.609471	0.760111	0	0	0	0	0	0	0	1	1	0	0	0	0
1739	P78539	lightgreen	6.29904	1.99157	4.30746	0.00760143	0.00109996	-0.221089	20.7926	-1.09012	-6.30028	0.316747	0.520192	0	0	0	0	1	1	1	1	0	1	0	0	0
1740	P78540	magenta	46.0043	14.9971	31.0072	0.116257	0.00765799	-0.594427	17.4641	-1.64269	-5.63997	0.150629	0.335463	0	0	0	0	1	1	1	1	0	1	0	0	0
1741	P78559	darkred	122.388	97.1236	25.2646	0.121709	0.00747474	0.340001	18.4401	2.07247	-5.05639	0.0827288	0.237717	0	0	0	0	0	0	0	1	1	0	1	0	0
1742	P80303	salmon	133.11	52.6852	80.425	0.253294	0.0202582	-0.969536	20.0385	-3.69882	-2.82102	0.00976646	0.0783191	1	0	1	1	1	1	1	1	0	1	0	0	0
1743	P80404	darkred	199.275	166.33	32.9452	0.208433	0.00974711	0.230998	23.231	0.910607	-6.47771	0.396981	0.595566	0	0	0	1	0	0	0	1	0	1	1	0	0
1744	P80723	lightyellow	128.569	24.9601	103.609	0.0571168	0.0276955	-0.780365	19.6338	-3.20048	-3.48106	0.0181109	0.104948	1	0	1	0	0	0	0	1	0	0	0	0	0
1745	P81605	lightyellow	9.96317	2.25356	7.7096	0.00515689	0.00206084	-1.84911	19.9064	-3.58079	-2.97423	0.0112661	0.0839032	1	0	1	0	0	0	0	0	0	0	0	0	0
1746	P82650	darkred	141.907	101.281	40.6255	0.126919	0.0120194	0.0465384	22.0127	0.523494	-6.77109	0.619039	0.769058	0	0	0	0	0	0	0	1	0	1	0	0	0
1747	P82663	magenta	149.683	42.016	107.667	0.325705	0.026591	-0.0448685	22.3895	-0.406572	-6.83155	0.698172	0.820524	0	0	0	1	0	0	0	1	0	1	0	0	0
1748	P82664	salmon	137.466	39.7213	97.7449	0.190968	0.0246209	-0.472971	20.0925	-3.28476	-3.36711	0.016272	0.0999768	1	0	1	0	0	0	0	1	0	1	0	0	0
1749	P82673	lightyellow	102.544	57.1421	45.4015	0.13076	0.0121362	-0.0687381	22.4467	-0.918749	-6.47051	0.392706	0.592747	0	0	1	0	0	0	0	1	0	1	0	0	0
1750	P82675	darkred	123.942	92.7422	31.1998	0.116218	0.00923071	0.0416108	22.38	0.44139	-6.81503	0.674112	0.804698	0	0	0	0	0	0	0	1	0	1	0	0	0
1751	P82909	lightgreen	27.2513	8.0189	19.2324	0.0306065	0.00491124	0.0467006	19.9494	0.258149	-6.88734	0.804762	0.882261	0	0	0	0	0	0	0	1	0	0	0	0	0
1752	P82912	darkred	139.282	112.457	26.8254	0.140923	0.0079365	0.142676	22.3015	1.38566	-5.96464	0.214281	0.413327	0	0	0	0	0	0	0	1	0	1	0	0	0
1753	P82914	salmon	114.187	45.808	68.379	0.220231	0.0172239	-0.57276	21.5684	-2.59711	-4.31796	0.0401256	0.156385	1	0	1	0	0	0	0	1	0	1	0	0	0
1754	P82921	salmon	70.6657	17.2301	53.4356	0.0828372	0.0134598	-0.209685	18.1568	-0.973918	-6.41776	0.367039	0.567118	0	0	1	0	0	0	0	1	0	1	0	0	0
1755	P82930	salmon	44.9047	21.282	23.6226	0.102318	0.00595029	-0.0940636	23.2111	-0.943195	-6.44722	0.381342	0.582164	0	0	1	0	0	0	0	1	0	1	0	0	0
1756	P82932	brown	9.39919	2.14083	7.25836	0.0436904	0.0017579	0.167215	18.7137	0.597953	-6.72534	0.571341	0.73133	0	0	0	0	0	0	0	1	0	1	0	0	0
1757	P82933	darkred	56.8332	42.6278	14.2055	0.0534182	0.0042028	0.0671556	22.3623	0.839719	-6.54127	0.432567	0.625882	0	0	0	0	0	0	0	1	0	1	0	0	0
1758	P82979	green	100.07	51.7247	48.3451	0.0893346	0.0134329	-0.457275	20.1707	-2.16788	-4.92297	0.0724301	0.220724	0	0	1	0	0	0	0	1	1	0	0	0	1
1759	P83111	royalblue	108.811	106.211	2.60038	0.148547	0.0007509	0.0487291	21.384	0.3709	-6.84714	0.723224	0.837481	0	0	0	1	0	0	0	1	0	1	0	0	0
1760	P83731	lightyellow	143.197	83.4341	59.7625	0.190925	0.015975	-0.570437	21.0502	-4.80805	-1.48498	0.00282725	0.0452577	1	1	1	0	0	0	0	1	0	0	0	0	1
1761	P83876	darkred	12.6432	3.47808	9.16512	0.0043585	0.00271158	-1.02927	14.7848	-1.729	-5.526	0.133615	0.312391	0	0	0	0	0	0	0	1	0	1	0	0	0
1762	P83881	lightyellow	94.6202	60.6326	33.9876	0.138747	0.00908517	-0.896605	21.1811	-4.16938	-2.23102	0.0056446	0.0573882	1	0	1	0	0	0	0	1	0	0	0	0	0
1763	P83916	lightgreen	15.5019	3.47436	12.0276	0.0132609	0.00307139	-0.225954	18.6555	-1.29591	-6.0715	0.241775	0.441494	0	0	0	0	0	0	0	1	1	0	0	0	0
1764	P84077	darkred	45.4006	33.9636	11.4371	0.0425609	0.00338374	0.0515654	23.8185	0.676746	-6.67128	0.523184	0.699252	0	0	0	0	0	0	0	1	1	0	0	0	0
1765	P84085	darkred	96.5778	75.3921	21.1856	0.0944764	0.00626793	0.278704	19.4631	2.90314	-3.88358	0.0263384	0.12612	1	0	0	0	0	0	0	1	1	0	0	0	0
1766	P84090	green	66.2078	46.3231	19.8847	0.0800054	0.00552505	-0.454361	18.4264	-2.59928	-4.3149	0.0400076	0.156363	1	0	1	0	0	0	0	1	0	0	0	0	0
1767	P84095	green	106.6	79.917	26.6834	0.138026	0.00741411	-0.120441	21.5969	-1.70794	-5.5535	0.137059	0.317073	0	0	1	0	0	0	0	1	0	0	0	0	0
1768	P84098	lightyellow	97.6621	62.2592	35.4029	0.14247	0.00946349	-0.495682	21.3893	-2.58018	-4.3418	0.0410579	0.157956	1	0	1	0	0	0	0	1	1	0	0	0	1
1769	P84103	darkred	6.97493	3.36495	3.60998	0.00421672	0.00106804	-0.140057	24.2975	-1.36165	-5.9936	0.221344	0.421887	0	0	0	0	0	0	0	1	1	0	0	0	0
1770	P86397	darkred	13.2773	9.67021	3.60713	0.0121181	0.0010672	0.0791224	20.5198	0.513057	-6.77705	0.625917	0.773117	0	0	0	0	0	0	0	0	0	0	0	0	0
1771	P98095	magenta	95.3645	23.6451	71.7194	0.183295	0.0177129	-0.0904936	16.8232	-0.314534	-6.86898	0.763573	0.860359	0	0	0	0	1	1	1	1	0	1	0	0	1
1772	P98155	green	203.635	122.652	80.9834	0.211834	0.0225016	-0.818398	21.4037	-11.1416	3.39576	2.54e-05	0.00533645	1	1	1	0	0	0	0	1	0	1	0	0	1
1773	P98160	green	70.1176	52.5951	17.5225	0.0908379	0.00486871	-0.314427	19.5599	-1.88167	-5.31991	0.107992	0.277457	0	0	1	0	1	1	1	1	0	1	0	1	0
1774	P98172	magenta	140.46	35.1095	105.351	0.272167	0.0260189	-0.252448	19.0312	-0.457598	-6.8069	0.663053	0.798112	0	0	0	1	0	0	0	1	1	0	0	0	0
1775	P98173	green	183.663	136.844	46.8186	0.236346	0.0130088	-0.414163	19.7515	-4.86054	-1.40432	0.00259819	0.0437387	1	1	1	0	0	0	0	1	0	0	0	0	0
1776	P98175	green	34.8365	27.1203	7.71617	0.04684	0.00214398	-0.133714	19.0437	-1.11826	-6.2705	0.305448	0.507018	0	0	1	0	0	0	0	1	1	0	0	0	0
1777	P98179	royalblue	63.0401	53.9949	9.04525	0.0755173	0.00261197	-0.0915544	20.6264	-0.625242	-6.70723	0.554417	0.719766	0	0	0	0	0	0	0	1	0	0	0	0	0
1778	P98194	blue	16.2121	5.00884	11.2033	0.111308	0.00271069	0.00766562	23.7117	0.123372	-6.91679	0.905727	0.946504	0	0	0	0	0	0	0	1	1	0	1	0	0
1779	P98196	lightgreen	10.7437	3.43217	7.31155	0.0130999	0.0018671	0.262888	19.7209	1.70712	-5.55509	0.137744	0.31792	0	0	0	0	0	0	0	1	0	1	0	0	0
1780	P99999	salmon	25.7986	11.0775	14.7211	0.0532571	0.00370808	-0.127564	24.0573	-1.40889	-5.93636	0.207638	0.406138	0	0	1	0	0	0	0	1	0	0	0	0	1
1781	Q00013	darkgreen	65.8309	33.2529	32.578	0.0593802	0.00900443	0.639913	19.5212	7.94998	1.42553	0.0001813	0.0130416	1	1	1	0	0	0	0	1	1	0	0	0	0
1782	Q00059	salmon	126.602	52.2392	74.3629	0.25115	0.0187312	-0.856989	21.3172	-3.22712	-3.44495	0.0175062	0.103746	1	0	1	1	0	0	0	1	0	0	0	0	1
1783	Q00169	darkred	3.28663	1.82935	1.45728	0.00229242	0.00043115	0.252958	16.2503	1.32046	-6.04266	0.233958	0.433815	0	0	0	0	0	0	0	1	1	0	0	0	0
1784	Q00325	grey	74.9722	13.7821	61.1901	0.130019	0.015027	0.198023	28.9107	1.39663	-5.95145	0.210615	0.409851	0	0	0	0	0	0	0	1	0	1	0	0	0
1785	Q00341	lightyellow	181.316	99.0376	82.2782	0.226631	0.0219936	-0.719939	21.4147	-4.62208	-1.69572	0.00343691	0.0488415	1	1	1	1	0	0	0	1	1	0	0	1	0
1786	Q00403	darkred	8.83826	3.51577	5.32249	0.00440573	0.0015747	0.497393	22.0306	7.56626	1.13335	0.00024006	0.0147496	1	1	0	0	0	0	0	1	0	1	0	0	1
1787	Q00536	lightyellow	14.1875	5.69268	8.49477	0.0130267	0.00227072	-0.030805	17.8812	-0.158338	-6.91111	0.879291	0.93146	0	0	1	0	0	0	0	1	1	0	0	0	0
1788	Q00577	lightyellow	119.108	62.2864	56.8216	0.142532	0.0151889	-0.0402009	19.0653	-0.356713	-6.85299	0.73326	0.843259	0	0	1	0	0	0	0	1	1	0	0	0	0
1789	Q00610	darkred	158.682	129.439	29.2436	0.162204	0.00865196	-0.0111869	23.5925	-0.126549	-6.91632	0.903357	0.945921	0	0	0	1	0	0	0	1	1	0	0	0	0
1790	Q00688	darkred	143.899	115.198	28.7015	0.144358	0.00849156	0.179304	19.0537	1.64468	-5.63727	0.150057	0.334627	0	0	0	0	0	0	0	1	0	1	0	0	0
1791	Q00765	royalblue	68.2204	65.4982	2.7222	0.0916058	0.00078608	0.0872562	23.7859	0.726721	-6.63374	0.494269	0.676194	0	0	0	0	0	0	0	1	0	1	0	0	0
1792	Q00796	darkgreen	133.753	63.0557	70.6971	0.112599	0.0195404	0.472824	14.538	1.96347	-5.20759	0.0963287	0.25982	0	0	1	0	1	1	1	1	0	1	0	0	0
1793	Q00839	green	135.915	116.128	19.7872	0.200567	0.00549796	-0.394535	24.4865	-6.36339	0.117617	0.00062861	0.0239333	1	1	1	0	0	0	0	1	1	0	0	0	1
1794	Q01081	green	58.0883	50.5946	7.4937	0.0873828	0.00208216	-0.0436091	22.6578	-0.586335	-6.73305	0.578443	0.736693	0	0	1	0	0	0	0	1	1	0	0	0	0
1795	Q01082	darkgreen	33.1334	26.2928	6.84057	0.0469515	0.00189071	0.0445081	24.0081	0.617927	-6.71241	0.558689	0.723111	0	0	1	0	0	0	0	1	1	0	0	0	0
1796	Q01085	green	88.7539	70.7848	17.9691	0.122254	0.00499279	-0.149561	20.5072	-2.30249	-4.73079	0.0596333	0.19913	0	0	1	0	0	0	0	1	1	0	0	1	0
1797	Q01105	royalblue	13.6626	9.37923	4.28339	0.0131178	0.0012369	0.00641653	19.4619	0.0298195	-6.92502	0.977161	0.986444	0	0	0	0	0	0	0	1	1	0	0	0	0
1798	Q01130	green	106.572	86.4807	20.0912	0.149362	0.00558243	-0.137092	23.0514	-2.12187	-4.98545	0.0767338	0.228471	0	0	1	0	0	0	0	1	0	0	0	0	0
1799	Q01449	darkgreen	117.334	14.0958	103.239	0.0251711	0.0285347	-0.357992	26.2707	-1.06483	-6.32663	0.327185	0.527184	0	0	1	0	0	0	0	1	0	1	0	0	0
1800	Q01459	royalblue	35.3646	28.1415	7.22319	0.0393587	0.00208582	0.522884	15.5965	1.79382	-5.43913	0.122079	0.299135	0	0	0	0	1	1	1	1	0	1	0	0	0
1801	Q01469	midnightblue	41.2156	22.8937	18.3219	0.0982561	0.00464433	0.555598	17.7234	3.2772	-3.37729	0.0164282	0.100346	1	0	1	0	1	1	1	1	0	1	0	0	0
1802	Q01484	darkgreen	34.9796	28.773	6.20665	0.0513803	0.00171549	0.125822	21.3923	2.22063	-4.84646	0.0668375	0.211391	0	0	1	0	0	1	1	1	1	0	0	0	0
1803	Q01518	darkgreen	100.327	53.4141	46.9133	0.0953823	0.0129666	0.377508	21.2485	2.81128	-4.01746	0.03009	0.134744	1	0	1	0	0	0	0	1	0	1	0	0	0
1804	Q01650	darkred	32.8121	16.6211	16.191	0.0208285	0.00479023	0.113594	26.9236	0.759195	-6.60826	0.475977	0.662435	0	0	0	0	0	0	0	1	0	0	0	0	0
1805	Q01780	green	208.249	164.332	43.9174	0.28382	0.0122027	-1.11344	19.8119	-10.2898	2.88725	4.32e-05	0.00664004	1	1	1	1	0	1	1	1	0	1	0	0	0
1806	Q01804	darkgreen	40.5906	18.4134	22.1772	0.0328811	0.00612967	0.338839	18.2173	4.16306	-2.22245	0.00555107	0.0572651	1	0	1	0	0	0	0	1	1	0	0	0	0
1807	Q01813	darkred	116.558	96.6811	19.8771	0.121154	0.00588079	0.19081	17.3713	0.850618	-6.53167	0.427032	0.620524	0	0	0	0	0	0	0	1	0	1	0	0	0
1808	Q01814	darkred	20.9534	11.6723	9.2811	0.0146269	0.00274589	0.753988	16.7862	2.68521	-4.19404	0.0356218	0.147209	1	0	0	0	0	0	0	1	1	0	1	0	0
1809	Q01844	royalblue	75.6248	55.4427	20.182	0.0775423	0.0058279	-0.0795856	22.2095	-0.697113	-6.65615	0.511355	0.689818	0	0	0	0	0	0	0	1	1	0	0	0	0
1810	Q01892	brown	6.3856	1.84768	4.53792	0.0377078	0.00109904	0.307747	19.5481	2.70583	-4.16491	0.0346351	0.14605	1	0	0	0	0	0	0	0	0	0	0	0	0
1811	Q01968	darkgreen	21.7792	13.2373	8.54193	0.023638	0.00236095	0.692852	18.4353	3.12001	-3.59067	0.0200803	0.110619	1	0	1	0	0	0	0	1	1	0	0	0	0
1812	Q01973	royalblue	84.5064	59.4403	25.0661	0.0831333	0.00723827	-0.126868	20.3424	-0.667223	-6.67798	0.528994	0.702982	0	0	0	0	1	1	1	1	1	0	0	0	0
1813	Q01974	green	102.866	78.6924	24.1734	0.135911	0.0067167	-0.0323055	18.709	-0.413631	-6.82844	0.693113	0.816895	0	0	1	0	0	0	0	1	0	1	0	0	0
1814	Q01995	brown	9.26473	2.56793	6.6968	0.0524067	0.00162189	0.216847	22.127	3.04837	-3.68138	0.0217306	0.114779	1	0	0	0	0	0	0	1	0	1	0	0	0
1815	Q02040	darkred	54.1719	27.0532	27.1187	0.0339013	0.00802327	-0.0096778	21.2936	-0.0776376	-6.92206	0.940595	0.965317	0	0	0	0	0	0	0	1	0	0	0	0	0
1816	Q02078	royalblue	24.862	10.0888	14.7732	0.0141103	0.004266	-0.685845	13.6356	-2.25481	-4.80081	0.0641922	0.2076	0	0	0	0	0	0	0	1	1	0	0	0	0
1817	Q02083	lightyellow	35.9337	21.1357	14.798	0.0483654	0.00395564	-0.176962	18.4868	-2.13978	-4.96029	0.074833	0.225742	0	0	1	0	1	1	1	1	0	1	0	0	0
1818	Q02127	royalblue	62.5339	58.6106	3.9233	0.0819728	0.00113292	0.029328	21.2899	0.21272	-6.89955	0.838461	0.902858	0	0	0	0	0	0	0	1	0	1	1	1	0
1819	Q02153	royalblue	10.0142	5.72001	4.29423	0.00800001	0.00124003	0.278207	13.8005	0.879229	-6.50629	0.412495	0.609476	0	0	0	0	0	0	0	0	0	0	1	0	0
1820	Q02218	darkgreen	46.0537	22.0794	23.9742	0.0394275	0.00662638	0.0241187	25.9641	0.320428	-6.86694	0.759201	0.858906	0	0	1	0	0	0	0	1	1	0	1	0	0
1821	Q02252	darkred	106.564	84.2395	22.325	0.105563	0.00660502	0.0690586	21.5346	0.549891	-6.75549	0.601888	0.753352	0	0	0	0	0	0	0	1	0	1	0	0	0
1822	Q02338	grey	94.5438	13.3516	81.1922	0.125958	0.0199391	0.126714	22.221	0.970695	-6.42088	0.368519	0.567935	0	0	0	0	0	0	0	1	0	1	0	0	0
1823	Q02413	lightgreen	4.39057	1.47659	2.91398	0.00563583	0.00074412	-1.17021	22.0063	-1.30692	-6.05861	0.238242	0.437334	0	0	0	0	0	0	0	0	0	0	0	0	0
1824	Q02447	grey	2.62979	0.515742	2.11405	0.00486549	0.00051917	0.0481551	16.9659	0.138894	-6.91443	0.893996	0.940123	0	0	0	0	0	0	0	1	1	0	0	0	0
1825	Q02487	royalblue	38.3705	34.9615	3.40906	0.0488972	0.00098442	0.213359	17.1119	1.53557	-5.77822	0.174469	0.367337	0	0	0	0	1	1	1	1	0	1	0	0	1
1826	Q02539	lightgreen	6.88668	2.99022	3.89646	0.0114131	0.00099501	-0.228306	10.71	-0.418455	-6.82606	0.689916	0.814487	0	0	0	0	0	0	0	0	0	0	0	0	0
1827	Q02543	lightyellow	137.519	93.2699	44.2493	0.213432	0.0118282	-0.374111	22.5787	-3.50561	-3.07287	0.012353	0.0869818	1	0	1	1	0	0	0	1	1	0	0	0	1
1828	Q02641	green	22.046	14.3109	7.73512	0.0247165	0.00214924	-0.134622	17.2087	-0.812578	-6.56439	0.446937	0.637087	0	0	1	0	0	1	1	1	0	0	1	0	0
1829	Q02750	darkred	126.589	104.987	21.6022	0.131562	0.00639119	0.279026	17.0172	1.25614	-6.11757	0.254928	0.455641	0	0	0	0	1	1	1	1	0	0	1	0	0
1830	Q02790	darkred	164.272	124.888	39.3838	0.156501	0.011652	0.173895	19.5764	1.45198	-5.88331	0.195816	0.392196	0	0	0	0	1	1	1	1	0	0	0	0	1
1831	Q02809	green	53.0024	34.6414	18.3611	0.0598296	0.00510172	-0.126688	23.0296	-1.44621	-5.89046	0.197362	0.393634	0	0	1	0	0	0	0	1	0	1	0	0	0
1832	Q02818	salmon	119.395	45.4843	73.9112	0.218674	0.0186174	-1.21788	20.0205	-3.77031	-2.72922	0.00896635	0.0734537	1	0	1	0	0	0	0	1	0	1	0	0	0
1833	Q02878	darkred	8.08901	2.15257	5.93643	0.00269746	0.00175634	-0.256327	23.8774	-3.52661	-3.035	0.0118402	0.085198	1	0	0	0	0	0	0	1	1	0	0	0	1
1834	Q02880	lightyellow	19.9804	8.9563	11.0241	0.020495	0.00294682	-0.014696	21.0894	-0.182044	-6.90651	0.861377	0.91741	0	0	1	0	1	1	1	1	1	0	1	0	0
1835	Q02952	royalblue	43.8461	31.9915	11.8546	0.0447433	0.00342323	0.45685	21.8747	1.87499	-5.32902	0.109004	0.278884	0	0	0	0	0	0	0	1	0	1	0	0	0
1836	Q02978	grey	132.087	17.1319	114.955	0.161622	0.0282306	0.0118583	26.3689	0.123482	-6.91676	0.905659	0.946504	0	0	0	0	0	0	0	1	0	0	0	0	0
1837	Q03001	lightyellow	110.376	69.6294	40.747	0.159335	0.010892	-0.230197	19.6527	-1.70069	-5.56361	0.138981	0.319571	0	0	1	0	0	0	0	1	1	0	0	0	0
1838	Q03135	royalblue	38.0042	32.151	5.85323	0.0449664	0.00169022	0.331507	20.7362	2.57451	-4.34979	0.0413752	0.158501	1	0	0	0	0	0	0	1	0	1	0	1	0
1839	Q03252	royalblue	11.717	7.61624	4.10076	0.0106521	0.00118416	0.114859	21.9353	1.63904	-5.64442	0.150866	0.335811	0	0	0	0	1	1	1	1	1	0	0	0	1
1840	Q03518	darkgreen	29.3988	17.5294	11.8694	0.0313026	0.00328065	0.434058	18.8326	2.57843	-4.34427	0.0411557	0.158022	1	0	1	0	0	0	0	1	0	1	0	0	0
1841	Q04206	royalblue	14.1225	8.62543	5.49707	0.0120635	0.00158737	0.0773576	16.2037	0.479352	-6.79562	0.6483	0.790111	0	0	0	0	0	0	0	1	1	0	0	0	0
1842	Q04446	darkred	2.61007	0.416036	2.19403	0.00052135	0.00064912	0.097247	18.6307	1.18102	-6.20259	0.281034	0.483991	0	0	0	0	0	0	0	1	0	1	0	0	0
1843	Q04637	lightyellow	94.5245	43.6631	50.8614	0.0999156	0.0135957	-0.0383114	21.433	-0.476368	-6.79727	0.650235	0.791256	0	0	1	0	0	1	1	1	1	0	0	0	0
1844	Q04656	darkred	6.75428	2.85342	3.90086	0.00357571	0.0011541	0.121618	17.8728	0.51259	-6.77731	0.626225	0.773117	0	0	0	0	0	0	0	1	1	0	0	0	0
1845	Q04695	royalblue	22.116	20.3394	1.77658	0.0284467	0.00051302	0.394242	27.1233	0.491601	-6.78897	0.640151	0.782719	0	0	0	0	0	0	0	0	0	0	0	0	0
1846	Q04721	lightyellow	41.6281	24.6598	16.9683	0.0564298	0.00453575	-0.111319	18.7364	-0.784247	-6.58797	0.462188	0.651272	0	0	1	0	1	1	1	1	1	0	0	0	0
1847	Q04760	darkred	18.1293	14.1494	3.97991	0.0177311	0.00117749	0.0494484	16.7849	0.306705	-6.87174	0.769241	0.861171	0	0	0	0	1	0	1	1	0	1	0	0	0
1848	Q04837	darkred	31.6118	18.775	12.8367	0.0235276	0.00379785	-0.0246341	25.4332	-0.329302	-6.86368	0.752801	0.854296	0	0	0	0	0	0	0	1	0	1	0	0	0
1849	Q04917	salmon	72.4877	42.7098	29.7779	0.205335	0.00750073	-0.326222	16.8014	-1.61663	-5.67395	0.156162	0.342311	0	0	1	0	0	0	0	1	0	0	0	0	1
1850	Q04941	royalblue	9.73545	7.41353	2.32192	0.0103686	0.0006705	0.166823	20.8542	1.69833	-5.56672	0.139419	0.319875	0	0	0	0	0	0	0	1	0	1	0	0	0
1851	Q05048	darkgreen	31.4167	16.5855	14.8313	0.0296169	0.0040993	0.258722	19.678	2.78748	-4.04524	0.0307188	0.136826	1	0	1	0	0	0	0	1	1	0	0	0	0
1852	Q05086	grey	62.5847	8.00481	54.5799	0.075517	0.0134037	0.252598	17.4997	1.93476	-5.2467	0.100086	0.265346	0	0	0	0	0	0	0	1	1	0	0	0	0
1853	Q05519	green	135.945	114.21	21.7357	0.197253	0.00603937	-0.197115	21.5712	-2.10035	-5.0175	0.0795739	0.233142	0	0	1	0	0	0	0	1	1	0	0	0	0
1854	Q05639	darkgreen	34.5255	17.2513	17.2742	0.0308059	0.00477452	0.347536	20.1802	3.42406	-3.17924	0.01363	0.0905344	1	0	1	0	0	0	0	1	1	0	0	0	0
1855	Q05682	royalblue	30.4659	22.6204	7.8455	0.0316369	0.00226552	0.812151	31.7847	1.30587	-6.05983	0.238575	0.437562	0	0	0	0	0	0	0	1	1	0	0	0	0
1856	Q06124	darkgreen	23.3206	14.124	9.19658	0.0252215	0.0025419	0.275521	17.0427	2.54793	-4.38307	0.0424927	0.16081	1	0	1	0	0	0	0	1	1	0	0	0	0
1857	Q06136	darkgreen	82.8842	66.4863	16.3979	0.118726	0.0045323	0.449941	20.361	6.20789	-0.0258742	0.00071925	0.0245156	1	1	1	1	0	0	0	1	0	0	0	0	0
1858	Q06265	green	146.473	130.588	15.8846	0.225541	0.00441362	-0.547103	19.0402	-4.87371	-1.4056	0.00261954	0.0437387	1	1	1	0	0	0	0	1	0	1	0	0	0
1859	Q06323	lightyellow	78.3899	17.2007	61.1892	0.0393609	0.0163564	-0.26285	15.6133	-1.4997	-5.82365	0.183271	0.378854	0	0	1	0	1	1	1	1	0	0	0	0	0
1860	Q06481	darkred	89.1229	50.6362	38.4866	0.0634539	0.0113866	0.305343	21.0003	3.35023	-3.27647	0.0149153	0.0957237	1	0	0	0	0	0	0	1	0	0	0	0	0
1861	Q06787	magenta	155.449	37.6087	117.84	0.29154	0.0291035	-0.118427	18.9364	-0.256928	-6.8877	0.805662	0.882553	0	0	0	1	0	0	0	1	0	0	0	0	1
1862	Q06830	darkgreen	100.745	77.8459	22.8994	0.13901	0.0063293	0.368604	22.54	4.7531	-1.53598	0.00294974	0.0462549	1	1	1	1	1	1	1	1	0	1	0	0	0
1863	Q07020	lightyellow	161.169	94.5269	66.6419	0.216309	0.0178139	-0.486168	23.4576	-5.7331	-0.50812	0.0011393	0.0309091	1	1	1	1	0	0	0	1	1	0	0	0	1
1864	Q07021	midnightblue	42.6513	21.3235	21.3277	0.0915173	0.00540627	0.219404	23.6761	2.41	-4.58194	0.0518097	0.182206	0	0	1	0	0	1	1	1	0	1	0	0	0
1865	Q07065	royalblue	55.0127	49.896	5.11669	0.0697846	0.00147753	0.103236	25.588	1.01209	-6.38019	0.349856	0.550837	0	0	0	0	1	1	1	1	0	0	0	0	0
1866	Q07157	green	94.594	73.8962	20.6978	0.127627	0.00575098	-0.145678	20.9845	-1.42384	-5.91804	0.203464	0.401356	0	0	1	0	0	0	0	1	1	0	0	0	1
1867	Q07666	green	80.6028	53.4866	27.1162	0.0923776	0.00753438	-0.419672	22.2633	-2.32078	-4.70785	0.0585899	0.196776	0	0	1	0	0	0	0	1	1	0	0	0	0
1868	Q07812	darkgreen	105.217	47.5728	57.6445	0.0849514	0.0159327	0.101062	22.1114	1.68593	-5.5827	0.141333	0.323201	0	0	1	0	0	1	1	1	0	0	0	0	0
1869	Q07817	royalblue	72.3328	24.592	47.7408	0.0343945	0.013786	-0.258907	21.1706	-1.29646	-6.07086	0.241596	0.44136	0	0	0	0	0	1	1	1	1	0	0	0	0
1870	Q07866	darkred	117.211	93.856	23.3549	0.117614	0.00690973	0.258608	18.7601	2.20645	-4.86836	0.0685559	0.213751	0	0	0	0	0	0	0	1	0	0	0	0	0
1871	Q07954	darkred	180.525	138.873	41.6521	0.174026	0.0123231	0.0126886	20.9049	0.0738845	-6.92239	0.94346	0.966293	0	0	0	1	1	1	1	1	1	0	0	0	1
1872	Q07955	green	16.9665	7.49273	9.47373	0.0129408	0.00263232	-0.049108	22.8951	-0.558848	-6.75004	0.596125	0.749507	0	0	1	0	0	0	0	1	1	0	0	0	0
1873	Q07960	darkgreen	76.9401	58.4672	18.4729	0.104406	0.00510584	0.386068	22.1516	7.07382	0.736735	0.00035035	0.0174257	1	1	1	0	0	1	1	1	0	0	0	1	0
1874	Q08043	midnightblue	20.9325	12.5334	8.39908	0.0537915	0.00212904	1.06837	20.8414	3.05958	-3.67346	0.0217119	0.114779	1	0	1	0	0	0	0	0	0	0	0	0	1
1875	Q08209	darkgreen	83.4417	64.4589	18.9828	0.115105	0.00524676	0.404692	19.6597	5.88953	-0.329209	0.00095541	0.0276895	1	1	1	0	0	0	0	1	1	0	0	0	0
1876	Q08211	darkred	86.905	68.1548	18.7502	0.085407	0.00554739	0.0654897	22.7803	1.03498	-6.35757	0.33946	0.539675	0	0	0	0	0	0	0	1	1	0	0	0	1
1877	Q08257	darkred	49.8279	17.6036	32.2243	0.0220596	0.00953381	0.219854	25.9229	2.73537	-4.11831	0.0329359	0.141723	1	0	0	0	0	0	0	1	0	1	0	0	0
1878	Q08289	royalblue	14.3698	5.89692	8.47292	0.00824744	0.0024467	-0.199199	15.6707	-0.769584	-6.59991	0.470225	0.657716	0	0	0	0	0	0	0	1	0	1	1	1	0
1879	Q08345	darkgreen	12.9849	7.13442	5.85053	0.01274	0.00161706	0.408018	18.6686	2.09127	-5.03018	0.080588	0.234342	0	0	1	0	1	1	1	1	0	1	0	0	0
1880	Q08357	darkred	21.0143	9.10956	11.9048	0.0114155	0.00352212	0.0550116	21.2719	0.568814	-6.74389	0.58975	0.744629	0	0	0	0	0	0	0	1	1	0	0	0	0
1881	Q08378	darkred	31.1945	21.058	10.1365	0.0263884	0.00299898	0.290389	22.9113	4.36997	-1.9719	0.00439911	0.0525128	1	0	0	0	1	1	1	1	0	1	0	0	0
1882	Q08379	lightyellow	165.256	46.8805	118.375	0.107278	0.0316426	-0.348608	22.0704	-3.89662	-2.56855	0.00772028	0.0680492	1	0	1	0	0	0	0	1	1	0	0	0	0
1883	Q08380	green	85.5493	54.0241	31.5252	0.0933059	0.00875942	-0.233372	23.1932	-2.50689	-4.44516	0.0453678	0.167002	1	0	1	0	1	1	1	1	0	1	0	0	1
1884	Q08431	grey	7.96863	2.16488	5.80375	0.0204234	0.00142528	0.0931636	25.9614	0.958682	-6.43257	0.373972	0.574221	0	0	0	0	1	1	1	1	0	1	0	0	0
1885	Q08623	darkgreen	7.07424	3.87484	3.19939	0.00691936	0.0008843	-0.0411807	16.2172	-0.322771	-6.86609	0.757509	0.857714	0	0	1	0	0	0	0	0	0	0	0	0	0
1886	Q08722	royalblue	105.838	101.521	4.3169	0.141988	0.00124658	0.0562795	23.2668	0.297671	-6.87484	0.77581	0.865741	0	0	0	1	0	0	0	1	1	0	0	0	1
1887	Q08945	darkgreen	99.6792	82.588	17.0911	0.147479	0.00472391	0.458354	21.319	4.96981	-1.30254	0.0023839	0.0429308	1	1	1	1	0	0	0	1	1	0	0	0	0
1888	Q08AM6	darkred	121.623	93.0984	28.5248	0.116665	0.00843928	0.344829	16.5738	1.60677	-5.68676	0.158306	0.344839	0	0	0	0	0	0	0	1	0	0	0	0	0
1889	Q08J23	lightgreen	10.4155	1.61537	8.80012	0.00616552	0.00224722	0.0516452	20.2689	0.624025	-6.70831	0.554929	0.719766	0	0	0	0	0	0	0	1	0	1	0	0	0
1890	Q09013	midnightblue	19.208	10.2527	8.95537	0.0440028	0.00227005	0.475761	17.5394	4.8505	-1.41557	0.00262546	0.0437387	1	1	1	0	0	0	0	1	0	1	0	0	0
1891	Q09028	green	26.3375	17.7293	8.60819	0.0306205	0.00239183	-0.135526	20.3448	-1.2249	-6.15317	0.265698	0.46564	0	0	1	0	0	0	0	1	1	0	0	0	1
1892	Q09161	darkred	127.28	91.8458	35.4343	0.115095	0.0104835	0.108401	19.5107	0.917062	-6.47173	0.393845	0.593317	0	0	0	0	0	0	0	1	1	0	0	0	1
1893	Q09328	royalblue	74.6619	51.7379	22.9241	0.0723606	0.00661971	-0.404446	20.1021	-1.52555	-5.79099	0.177058	0.370751	0	0	0	0	0	0	0	1	1	0	0	0	0
1894	Q09666	royalblue	94.2987	91.3939	2.90478	0.127824	0.0008388	0.113303	23.2738	0.483695	-6.79325	0.645438	0.78734	0	0	0	1	1	1	1	1	0	0	0	1	0
1895	Q0P651	green	10.7948	7.1969	3.59785	0.0124299	0.00099968	-0.436217	14.9175	-1.43827	-5.90028	0.19951	0.395988	0	0	1	0	0	0	0	0	0	0	0	0	0
1896	Q0VF96	green	162.393	116.766	45.627	0.201668	0.0126777	-0.784494	17.5297	-5.00586	-1.26656	0.00230904	0.0423121	1	1	1	0	0	0	0	1	0	1	0	0	0
1897	Q0VGL1	lightgreen	2.06165	0.807713	1.25393	0.00308287	0.00032021	-0.284648	20.4964	-2.19004	-4.89188	0.0702325	0.217024	0	0	0	0	0	0	0	1	0	1	0	0	1
1898	Q0ZGT2	green	49.0533	20.3801	28.6733	0.0351987	0.00796701	-0.0395177	23.2056	-0.681192	-6.66817	0.520441	0.697637	0	0	1	0	1	1	1	1	0	1	0	0	0
1899	Q10469	darkred	86.6123	70.5732	16.0391	0.0884376	0.0047453	0.142254	21.855	1.52268	-5.79463	0.177756	0.370962	0	0	0	0	0	0	0	1	0	1	0	0	0
1900	Q10471	magenta	97.64	16.1193	81.5207	0.124956	0.0201335	-0.0846307	24.8819	-0.832034	-6.5478	0.436674	0.629764	0	0	0	0	1	1	1	1	0	1	0	0	0
1901	Q10472	darkred	36.677	24.229	12.4479	0.0303622	0.00368282	0.163362	22.396	1.74405	-5.50593	0.130846	0.308856	0	0	0	0	0	0	0	1	0	1	0	0	0
1902	Q10567	darkred	110.512	85.905	24.6065	0.10765	0.00728002	0.176862	20.4724	2.51837	-4.42494	0.0442501	0.164372	1	0	0	0	0	0	0	1	1	0	0	0	0
1903	Q10570	lightyellow	65.0207	35.9763	29.0444	0.0823256	0.0077638	-0.0674534	19.7463	-0.949638	-6.44149	0.377933	0.578178	0	0	1	0	0	0	0	1	0	1	0	0	1
1904	Q10713	darkgreen	53.5759	34.4688	19.1071	0.0615514	0.00528113	0.0896227	24.5664	1.46621	-5.86565	0.191536	0.387524	0	0	1	0	0	0	0	1	0	1	0	0	0
1905	Q11201	green	186.976	115.959	71.017	0.200275	0.0197324	-0.995284	20.8994	-6.35317	0.0740092	0.00066207	0.0239749	1	1	1	0	1	1	1	1	0	0	0	0	0
1906	Q12765	darkgreen	47.9844	25.4603	22.5241	0.0454648	0.00622558	0.239603	16.1448	1.30146	-6.065	0.239987	0.43889	0	0	1	0	1	1	1	1	0	1	0	0	0
1907	Q12768	darkgreen	54.6015	21.3049	33.2966	0.0380444	0.00920304	0.356934	18.0692	1.86212	-5.34657	0.110981	0.2817	0	0	1	0	0	0	0	0	0	0	0	0	0
1908	Q12769	darkred	67.6784	38.5855	29.0928	0.0483528	0.00860735	0.214986	19.8567	3.09493	-3.61716	0.0204503	0.111252	1	0	0	0	0	0	0	1	0	1	0	1	0
1909	Q12772	yellow	7.30574	4.19224	3.1135	0.073548	0.00075552	0.00636901	16.957	0.0168068	-6.92537	0.987126	0.992112	0	0	0	0	0	0	0	1	0	0	0	0	0
1910	Q12789	green	74.303	65.4301	8.87287	0.113005	0.00246537	-0.0946742	18.8406	-0.985739	-6.40663	0.361261	0.561513	0	0	1	0	0	0	0	1	1	0	0	0	1
1911	Q12792	darkred	26.3456	8.52083	17.8247	0.0106777	0.00527359	0.47977	19.0711	4.93431	-1.32214	0.0024074	0.0429834	1	1	0	0	0	0	0	1	0	1	0	0	0
1912	Q12797	darkred	151.941	109.336	42.6049	0.137012	0.012605	0.11733	19.0696	0.522047	-6.77191	0.620004	0.769406	0	0	0	0	0	0	0	1	0	1	0	0	1
1913	Q12800	darkred	60.9715	33.811	27.1604	0.0423697	0.00803563	-0.0218625	19.4053	-0.0541713	-6.92384	0.958525	0.974621	0	0	0	0	0	0	0	1	0	1	0	0	0
1914	Q12802	royalblue	66.2035	63.4864	2.71712	0.0887921	0.00078462	0.0442372	16.4448	0.16716	-6.90947	0.872636	0.925849	0	0	0	0	0	0	0	1	1	0	0	0	0
1915	Q12824	green	95.3641	83.6269	11.7372	0.144433	0.00326125	-0.261713	20.2758	-2.60009	-4.31309	0.0399049	0.156294	1	0	1	0	0	0	0	1	1	0	0	1	0
1916	Q12841	darkred	25.3366	12.466	12.8706	0.0156216	0.00380788	0.0809326	26.6943	0.660118	-6.68304	0.533243	0.705475	0	0	0	0	1	1	1	1	0	0	0	0	0
1917	Q12846	royalblue	26.904	24.9402	1.9638	0.0348815	0.00056708	0.0416922	21.8284	0.379651	-6.84344	0.717042	0.834485	0	0	0	0	0	1	1	1	0	1	0	0	0
1918	Q12849	green	180.141	150.307	29.8339	0.259598	0.00828951	-0.297139	22.5628	-4.23341	-2.13651	0.00512529	0.0554154	1	0	1	1	0	1	1	1	0	1	0	0	0
1919	Q12860	royalblue	106.001	103.55	2.45164	0.144825	0.00070795	0.180891	20.1909	0.223755	-6.8968	0.830238	0.897937	0	0	0	1	1	1	1	1	0	0	0	0	0
1920	Q12874	green	62.072	37.5529	24.5191	0.0648582	0.00681275	-0.0772806	21.8325	-0.82976	-6.54976	0.437865	0.630393	0	0	1	0	0	0	0	1	1	0	0	0	0
1921	Q12888	green	207.544	152.695	54.8495	0.263721	0.0152402	-0.262645	21.9624	-4.24526	-2.12211	0.00505724	0.0553647	1	0	1	1	0	1	1	1	1	0	0	0	0
1922	Q12893	salmon	72.2558	30.3676	41.8882	0.145998	0.0105512	-0.188213	20.5834	-1.61916	-5.67067	0.155617	0.341295	0	0	1	0	0	0	0	1	0	0	0	0	0
1923	Q12899	darkred	23.7388	15.3954	8.34334	0.0192925	0.00246844	-0.312183	17.4652	-0.816201	-6.56132	0.445013	0.635429	0	0	0	0	0	0	0	1	0	0	0	0	0
1924	Q12904	darkred	69.8763	44.8468	25.0295	0.056199	0.00740519	0.179758	21.4378	2.21036	-4.8619	0.0679911	0.212963	0	0	0	0	0	0	0	1	0	1	0	0	0
1925	Q12905	green	28.3385	15.7304	12.6082	0.0271682	0.00350324	-0.103211	23.583	-1.73324	-5.51978	0.132301	0.310536	0	0	1	0	0	0	0	1	1	0	0	0	0
1926	Q12906	green	38.431	26.649	11.782	0.046026	0.00327369	-0.0369515	23.0656	-0.602913	-6.72235	0.568014	0.729329	0	0	1	0	0	0	0	1	1	0	0	0	0
1927	Q12907	darkgreen	100.292	80.2128	20.0789	0.143237	0.00554972	0.13771	23.8656	2.31424	-4.71416	0.0586671	0.196876	0	0	1	1	0	0	0	1	0	1	0	0	0
1928	Q12931	darkred	113.569	91.2051	22.3636	0.114292	0.00661644	0.0236321	25.3533	0.246686	-6.89064	0.813222	0.887345	0	0	0	0	0	0	0	1	0	1	0	0	0
1929	Q12955	royalblue	15.1182	11.9217	3.19654	0.0166737	0.00092306	-0.0413544	22.2284	-0.607728	-6.71918	0.565014	0.727691	0	0	0	0	0	0	0	1	1	0	0	0	1
1930	Q12959	royalblue	7.14613	3.07786	4.06828	0.00430469	0.00117478	0.113503	21.1711	1.60668	-5.68664	0.157801	0.343919	0	0	0	0	0	0	0	1	1	0	0	0	0
1931	Q12972	lightyellow	28.8238	9.14228	19.6816	0.0209205	0.00526104	-1.16312	14.12	-2.58401	-4.33641	0.0408449	0.157572	1	0	1	0	0	0	0	1	1	0	0	0	0
1932	Q12974	salmon	24.7415	9.95405	14.7875	0.047856	0.0037248	-0.225043	16.5912	-1.32804	-6.0337	0.23159	0.431186	0	0	1	0	0	0	0	1	1	0	0	0	0
1933	Q12981	green	105.949	54.419	51.5297	0.0939879	0.0143178	-0.606245	20.0106	-4.16998	-2.23029	0.0056408	0.0573882	1	0	1	0	0	0	0	1	0	1	0	0	0
1934	Q12983	salmon	29.26	12.7189	16.5411	0.0611484	0.00416653	-0.483091	14.4512	-1.3173	-6.04639	0.23495	0.434501	0	0	1	0	0	0	0	1	0	1	0	0	0
1935	Q12996	darkgreen	61.8524	41.0782	20.7742	0.073354	0.0057419	0.379362	21.235	5.39489	-0.827259	0.00152001	0.036083	1	1	1	0	0	0	0	1	1	0	0	0	1
1936	Q13011	royalblue	50.9978	44.8875	6.11033	0.0627797	0.00176446	0.0369648	24.3401	0.331492	-6.86278	0.751341	0.853695	0	0	0	0	0	0	0	1	0	1	0	0	0
1937	Q13033	royalblue	16.7149	10.7356	5.97928	0.0150148	0.00172662	0.112221	19.347	1.11555	-6.27364	0.306234	0.507917	0	0	0	0	0	0	0	1	0	0	0	0	1
1938	Q13045	green	86.6495	53.0214	33.6281	0.0915741	0.00934375	-0.0720717	20.6643	-0.909841	-6.4788	0.396996	0.595566	0	0	1	0	0	0	0	1	0	1	0	0	1
1939	Q13057	darkred	92.1328	70.7222	21.4106	0.0886243	0.00633448	0.127281	18.0882	1.16765	-6.21733	0.286006	0.489326	0	0	0	0	0	0	0	1	0	1	0	0	0
1940	Q13061	darkgreen	7.83116	4.71121	3.11994	0.00841288	0.00086234	0.571632	16.4718	4.18171	-2.19959	0.00543446	0.0570774	1	0	1	0	0	0	0	1	0	1	0	1	0
1941	Q13084	salmon	99.2421	48.3804	50.8617	0.232598	0.0128115	-0.442619	19.1386	-1.90676	-5.28558	0.104272	0.271771	0	0	1	0	0	0	0	1	0	1	0	0	0
1942	Q13085	lightyellow	53.6402	23.0564	30.5839	0.0527606	0.00817532	-0.176022	14.9674	-1.0089	-6.38376	0.350871	0.551105	0	0	1	0	0	0	0	1	1	0	0	0	0
1943	Q13098	lightyellow	18.0645	8.99751	9.06698	0.0205893	0.00242368	0.198997	18.3809	1.92922	-5.25356	0.100536	0.265512	0	0	1	0	0	0	0	1	1	0	0	0	0
1944	Q13103	royalblue	79.8879	76.9279	2.95999	0.107591	0.00085475	0.161363	26.8976	0.451277	-6.8101	0.667355	0.79983	0	0	0	0	0	0	0	0	0	0	0	0	0
1945	Q13123	green	206.492	162.223	44.2686	0.280178	0.0123002	-0.828513	20.2084	-10.9564	3.30014	2.81e-05	0.00533645	1	1	1	1	0	0	0	1	0	1	0	0	0
1946	Q13131	royalblue	17.3427	12.5228	4.81986	0.0175144	0.00139182	0.163248	19.5541	1.98258	-5.17979	0.0932818	0.255729	0	0	0	0	0	0	0	1	0	0	1	0	0
1947	Q13144	darkred	104.325	76.3156	28.0091	0.0956336	0.00828673	0.282121	17.1031	1.84666	-5.36752	0.113356	0.285688	0	0	0	0	0	0	0	1	0	1	0	0	0
1948	Q13148	green	134.298	106.787	27.5115	0.184433	0.00764421	-0.229047	21.7688	-2.26762	-4.78277	0.063062	0.205677	0	0	1	0	0	0	0	1	1	0	0	0	1
1949	Q13151	green	119.54	99.3346	20.205	0.171562	0.00561407	-0.743101	21.5456	-4.57216	-1.75319	0.00362488	0.0495321	1	1	1	0	0	0	0	1	1	0	0	0	0
1950	Q13155	darkred	101.893	76.1913	25.7017	0.0954778	0.00760406	0.184199	20.8713	1.87133	-5.33399	0.109549	0.27982	0	0	0	0	0	0	0	1	0	1	0	0	0
1951	Q13162	darkgreen	84.7121	34.4745	50.2376	0.0615615	0.0138855	0.122775	24.5042	2.07546	-5.05046	0.0818887	0.236278	0	0	1	0	0	0	0	1	0	1	0	0	0
1952	Q13177	darkgreen	44.7612	25.7111	19.0501	0.0459128	0.00526537	0.297412	17.841	2.6234	-4.27629	0.0383321	0.152671	1	0	1	0	0	0	0	1	1	0	0	0	1
1953	Q13185	lightgreen	83.6465	16.4768	67.1697	0.0628887	0.0171526	-0.71353	19.6325	-2.18645	-4.89692	0.0705837	0.217487	0	0	0	1	0	0	0	1	0	0	0	0	0
1954	Q13190	royalblue	38.8759	33.4937	5.38221	0.0468443	0.0015542	0.312815	18.1928	1.81862	-5.40563	0.117928	0.292927	0	0	0	0	0	0	0	1	0	0	0	0	1
1955	Q13200	darkgreen	47.7787	34.0379	13.7408	0.060782	0.00379789	0.189215	21.3774	3.20256	-3.46963	0.0177931	0.104272	1	0	1	0	0	0	0	1	1	0	0	0	0
1956	Q13217	darkgreen	70.5298	45.6504	24.8794	0.0815186	0.00687655	0.372307	22.3289	6.65321	0.377233	0.00049231	0.0214257	1	1	1	0	0	0	0	1	0	1	0	0	0
1957	Q13228	darkred	8.3319	5.84386	2.48804	0.00732314	0.00073611	-0.0722688	12.6446	-0.19689	-6.90326	0.850296	0.910283	0	0	0	0	0	0	0	1	0	1	0	0	0
1958	Q13232	royalblue	103.378	96.8944	6.48372	0.135517	0.00187228	0.167181	21.8119	1.05644	-6.33528	0.330713	0.530004	0	0	0	1	1	1	1	1	0	1	0	0	0
1959	Q13242	lightgreen	8.46016	1.33617	7.12399	0.00509987	0.0018192	-0.186795	20.4843	-1.74102	-5.50997	0.131398	0.30934	0	0	0	0	0	0	0	1	0	0	0	0	0
1960	Q13243	green	108.216	88.2127	20.0037	0.152354	0.00555814	-0.39471	20.0707	-3.17517	-3.51546	0.0187068	0.106623	1	0	1	0	0	0	0	1	0	0	0	0	0
1961	Q13247	green	113.862	84.8871	28.9748	0.14661	0.00805078	-0.291201	24.0734	-3.26926	-3.388	0.0165942	0.100611	1	0	1	0	0	0	0	1	1	0	0	0	0
1962	Q13263	green	137.679	107.31	30.3698	0.185336	0.00843839	-0.238599	23.3047	-3.13937	-3.55959	0.0194249	0.108354	1	0	1	0	0	0	0	1	1	0	0	0	0
1963	Q13283	green	214.911	140.344	74.567	0.24239	0.0207188	-0.554644	21.3271	-7.98428	1.45097	0.00017691	0.013031	1	1	1	0	0	0	0	1	0	1	0	0	1
1964	Q13286	yellow	10.4872	5.95113	4.53606	0.104406	0.00110072	0.169185	19.9124	0.837479	-6.5431	0.433833	0.627181	0	0	0	1	0	0	0	1	0	1	0	0	0
1965	Q13308	darkgreen	15.9302	8.03486	7.89531	0.014348	0.00218223	0.203088	20.9615	2.01937	-5.13024	0.0890936	0.248487	0	0	1	0	1	0	1	1	1	0	0	0	0
1966	Q13310	lightyellow	159.83	99.4455	60.3845	0.227564	0.0161413	-0.440676	22.5542	-3.90579	-2.55736	0.00764191	0.0678766	1	0	1	1	0	0	0	1	1	0	0	0	0
1967	Q13315	darkgreen	43.8029	23.2813	20.5217	0.0415737	0.0056721	0.344784	14.5283	1.37382	-5.97896	0.217739	0.418017	0	0	1	0	0	0	0	1	0	1	0	0	0
1968	Q13330	green	76.4171	64.5126	11.9045	0.111421	0.00330773	-0.167451	19.7567	-1.49446	-5.83025	0.184769	0.379905	0	0	1	0	0	0	0	1	1	0	0	0	0
1969	Q13347	lightyellow	140.055	92.1826	47.8724	0.210944	0.0127967	-0.257155	20.0333	-2.43786	-4.54207	0.0498007	0.178906	1	0	1	1	0	0	0	1	1	0	0	0	1
1970	Q13362	darkred	14.3093	7.26225	7.04702	0.00910056	0.00208492	0.200362	17.2798	2.03109	-5.11238	0.0871448	0.245179	0	0	0	0	0	0	0	1	1	0	0	0	0
1971	Q13363	lightyellow	33.8127	14.2508	19.5619	0.0326105	0.00522905	0.0218514	19.6266	0.260445	-6.88672	0.802981	0.881951	0	0	1	0	0	0	0	1	1	0	0	0	0
1972	Q13393	green	58.5304	38.89	19.6404	0.0671675	0.00545719	-0.0688411	19.6487	-0.510811	-6.77832	0.627398	0.773751	0	0	1	0	0	0	0	1	0	1	0	1	0
1973	Q13404	darkred	23.2698	17.2883	5.98148	0.0216646	0.00176967	0.180467	17.1777	1.29084	-6.0775	0.243274	0.443455	0	0	0	0	0	0	0	1	0	1	0	0	0
1974	Q13405	green	112.282	76.5538	35.728	0.132217	0.00992721	-0.266161	19.8036	-3.664	-2.85382	0.0099904	0.079625	1	0	1	0	0	0	0	1	0	1	0	0	0
1975	Q13409	darkgreen	94.0476	60.4646	33.583	0.107972	0.00928221	0.444846	17.3867	3.26339	-3.3932	0.0166401	0.100611	1	0	1	0	0	0	0	1	0	1	0	0	0
1976	Q13418	royalblue	62.3293	58.3991	3.93016	0.0816771	0.0011349	0.184505	19.0758	1.40317	-5.94336	0.209258	0.40816	0	0	0	0	0	0	0	1	0	1	0	0	1
1977	Q13423	royalblue	87.9791	84.8457	3.1334	0.118665	0.00090482	0.117398	24.785	0.570882	-6.7426	0.588433	0.744315	0	0	0	1	0	0	0	1	1	0	1	0	0
1978	Q13424	darkred	24.0941	14.7394	9.35475	0.0184704	0.00276768	0.0855522	22.7631	1.35631	-6.0002	0.22245	0.422644	0	0	0	0	0	0	0	1	0	1	0	0	0
1979	Q13425	darkgreen	90.7131	69.5834	21.1297	0.124256	0.00584015	0.219779	21.4472	3.30997	-3.32377	0.0155117	0.0978969	1	0	1	1	0	0	0	1	0	1	0	0	0
1980	Q13426	royalblue	89.1555	86.5995	2.55601	0.121118	0.00073809	0.213848	17.8833	1.07132	-6.31991	0.32448	0.526756	0	0	0	1	1	0	1	1	0	1	0	0	0
1981	Q13427	green	26.3808	15.3316	11.0492	0.0264794	0.00307008	-0.0721312	19.8162	-0.573313	-6.74108	0.586886	0.743483	0	0	1	0	0	0	0	1	1	0	0	0	0
1982	Q13428	green	72.4139	43.4321	28.9818	0.0750122	0.00805275	-0.0755699	20.6679	-1.04925	-6.34304	0.333345	0.532384	0	0	1	0	1	1	1	1	1	0	0	0	0
1983	Q13435	green	88.6533	57.6999	30.9534	0.0996543	0.00860056	-0.0792562	21.8575	-1.16851	-6.21639	0.285686	0.488978	0	0	1	0	0	0	0	1	1	0	0	0	0
1984	Q13438	lightgreen	13.5832	4.20245	9.38075	0.0160399	0.00239549	-0.0152084	20.8779	-0.08529	-6.92134	0.934755	0.961443	0	0	0	0	0	0	0	1	0	1	0	0	0
1985	Q13439	lightyellow	139.665	78.264	61.4007	0.179094	0.0164129	-0.38515	20.8305	-2.41726	-4.57168	0.0512948	0.181551	0	0	1	0	0	0	0	1	0	1	0	0	0
1986	Q13443	darkgreen	18.7283	11.6441	7.08424	0.020793	0.00195805	0.516174	19.1645	2.97713	-3.78705	0.0241745	0.122129	1	0	1	0	1	1	1	1	0	1	0	0	0
1987	Q13445	blue	18.2366	4.20749	14.0291	0.0934998	0.00339442	0.0173945	23.2349	0.211725	-6.8998	0.839187	0.903175	0	0	0	0	0	0	0	1	0	1	0	0	0
1988	Q13454	royalblue	55.6125	51.4699	4.14259	0.0719859	0.00119624	0.0680989	17.6233	0.441982	-6.81474	0.673707	0.804444	0	0	0	0	0	0	0	1	0	1	0	0	1
1989	Q13464	darkgreen	41.5245	26.019	15.5055	0.0464626	0.00428564	0.701971	12.9031	2.95295	-3.81367	0.0246336	0.122621	1	0	1	0	0	0	0	1	1	0	1	0	0
1990	Q13480	midnightblue	5.90745	2.94902	2.95843	0.0126567	0.00074992	-0.314302	14.3121	-1.6312	-5.65469	0.15252	0.338051	0	0	1	0	0	0	0	1	0	0	0	0	0
1991	Q13492	lightyellow	75.6046	36.4343	39.1703	0.0833737	0.0104706	-0.0018766	20.9553	-0.0214725	-6.92527	0.98355	0.990186	0	0	1	0	0	0	0	1	1	0	0	0	0
1992	Q13501	green	150.106	126.345	23.7609	0.218212	0.00660208	-0.564792	21.2221	-4.25167	-2.13135	0.00514628	0.0554154	1	0	1	0	0	0	0	1	0	1	0	0	0
1993	Q13505	royalblue	41.6827	29.732	11.9507	0.0415832	0.00345096	0.0299254	22.6952	0.33784	-6.86037	0.746782	0.850383	0	0	0	0	0	0	0	1	0	1	0	0	0
1994	Q13509	darkgreen	117.717	82.7655	34.9518	0.147796	0.00966054	0.297102	23.246	3.78154	-2.71094	0.00879368	0.0731584	1	0	1	1	0	0	0	1	1	1	1	0	1
1995	Q13510	darkred	152.974	124.595	28.3785	0.156134	0.00839601	0.0958123	25.854	0.739091	-6.62414	0.487246	0.670801	0	0	0	0	1	1	1	1	0	1	0	1	0
1996	Q13523	green	142.106	84.8592	57.2463	0.146562	0.0159062	-0.445481	19.6217	-2.80746	-4.02279	0.0302432	0.135061	1	0	1	0	0	0	0	1	1	0	0	0	0
1997	Q13526	darkred	84.594	57.6535	26.9405	0.0722475	0.00797056	0.421871	16.4921	2.24343	-4.81683	0.0652134	0.208674	0	0	0	0	0	0	0	1	0	0	0	0	0
1998	Q13547	green	36.9354	18.7892	18.1462	0.0324511	0.00504202	-0.134559	17.3653	-1.02467	-6.36777	0.344151	0.544851	0	0	1	0	0	0	0	1	0	0	1	0	1
[truncated: 2,180 more rows]
