# Supplementary material for: DNA-damage-associated protein co-expression network in cardiomyocytes informs on tolerance to genetic variation and disease
Source: iScience. 2025 Apr 18;28(5):112474. doi: 10.1016/j.isci.2025.112474 (PMC12135479; doi:10.1016/j.isci.2025.112474)
Supplement: Table S3. Significantly enriched biological processes (BP), molecular functions (MF), and cellular components (CC) across modules (adj. p value <0.05), related to Figure 2 [file mmc4.xlsx]

## Sheet: Table3
Table S3: Significantly enriched biological processes (BP), molecular functions (MF) and cellular components (CC) across modules (adj. p-value < 0.05)
	ID	Description	GeneRatio	BgRatio	RichFactor	FoldEnrichment	zScore	pvalue	p.adjust	qvalue	geneID	Count	Module	Ontology
1	GO:0006082	organic acid metabolic process	118/757	354/3949	0.333333	1.73888	7.09467	2.08958e-11	3.2263e-08	3.12666e-08	LIPT2/NUDT19/SCD/GAPDHS/BCKDK/MGST3/PHGDH/IDH3B/PLOD3/PFKFB2/ECI2/GCAT/SLC25A12/LYPLA2/MLYCD/BPNT1/LDHA/PGK1/ALDOA/GAPDH/TP53/PCCA/PCCB/ENO1/GPI/ASNS/ENO2/GSTP1/QDPR/RBP1/ALDOC/PC/AKR1A1/PKM/PGAM2/CBR1/GOT1/CTPS1/PFKL/PGAM1/ACO1/COMT/OSBP/ENPP1/ME2/CPT2/ACAT1/CAD/SDHA/CPS1/ABCD1/SHMT2/PGM1/STAT3/MDH1/ACADSB/GNPDA1/FASN/IDH3A/GATM/ALDH5A1/HSD17B4/TPI1/PCBD1/PPP2CA/ABAT/PFKP/ALDH6A1/ATP7A/ASAH1/CRY…	118	darkred	BP
2	GO:0043436	oxoacid metabolic process	118/757	354/3949	0.333333	1.73888	7.09467	2.08958e-11	3.2263e-08	3.12666e-08	LIPT2/NUDT19/SCD/GAPDHS/BCKDK/MGST3/PHGDH/IDH3B/PLOD3/PFKFB2/ECI2/GCAT/SLC25A12/LYPLA2/MLYCD/BPNT1/LDHA/PGK1/ALDOA/GAPDH/TP53/PCCA/PCCB/ENO1/GPI/ASNS/ENO2/GSTP1/QDPR/RBP1/ALDOC/PC/AKR1A1/PKM/PGAM2/CBR1/GOT1/CTPS1/PFKL/PGAM1/ACO1/COMT/OSBP/ENPP1/ME2/CPT2/ACAT1/CAD/SDHA/CPS1/ABCD1/SHMT2/PGM1/STAT3/MDH1/ACADSB/GNPDA1/FASN/IDH3A/GATM/ALDH5A1/HSD17B4/TPI1/PCBD1/PPP2CA/ABAT/PFKP/ALDH6A1/ATP7A/ASAH1/CRY…	118	darkred	BP
3	GO:0019752	carboxylic acid metabolic process	115/757	347/3949	0.331412	1.72886	6.92216	6.02729e-11	6.20409e-08	6.01249e-08	LIPT2/NUDT19/SCD/GAPDHS/BCKDK/MGST3/PHGDH/IDH3B/PLOD3/PFKFB2/ECI2/GCAT/SLC25A12/LYPLA2/MLYCD/LDHA/PGK1/ALDOA/GAPDH/TP53/PCCA/PCCB/ENO1/GPI/ASNS/ENO2/GSTP1/QDPR/RBP1/ALDOC/PC/AKR1A1/PKM/PGAM2/CBR1/GOT1/CTPS1/PFKL/PGAM1/ACO1/COMT/OSBP/ME2/CPT2/ACAT1/CAD/SDHA/CPS1/ABCD1/SHMT2/PGM1/STAT3/MDH1/ACADSB/GNPDA1/FASN/IDH3A/GATM/ALDH5A1/HSD17B4/TPI1/PCBD1/PPP2CA/ABAT/PFKP/ALDH6A1/ATP7A/ASAH1/CRYM/DECR1/TST/…	115	darkred	BP
4	GO:0032787	monocarboxylic acid metabolic process	82/757	244/3949	0.336066	1.75313	5.91396	2.35731e-08	1.81984e-05	1.76364e-05	NUDT19/SCD/GAPDHS/MGST3/PHGDH/PFKFB2/ECI2/LYPLA2/MLYCD/LDHA/PGK1/ALDOA/GAPDH/TP53/PCCA/PCCB/ENO1/GPI/ENO2/GSTP1/RBP1/ALDOC/PC/AKR1A1/PKM/PGAM2/CBR1/PFKL/PGAM1/COMT/OSBP/ME2/CPT2/ACAT1/ABCD1/PGM1/STAT3/ACADSB/FASN/GATM/ALDH5A1/HSD17B4/TPI1/PPP2CA/ABAT/PFKP/ASAH1/DECR1/HAGH/ME3/PCK2/HADH/ACSF3/UBR4/MTHFD1L/DCXR/LDHD/PNKD/PTGR3/PTGR2/GATD1/PLA2G15/HSD17B8/ACSF2/DHTKD1/MCEE/HSD17B10/BDH2/MECR/ACAD9/S…	82	darkred	BP
5	GO:0055086	nucleobase-containing small molecule metabolic process	93/757	303/3949	0.306931	1.60115	5.30273	3.58679e-07	0.00022152	0.000214679	NUDT19/GTPBP1/DNM1L/NME4/SDHD/GAPDHS/CASK/NDUFS4/PRPSAP2/OPA1/PFKFB2/NDUFS7/NDUFS2/ATP5MG/MLYCD/BPNT1/LDHA/PGK1/ALDOA/GAPDH/TP53/ENO1/GPI/ENO2/PARP1/ALDOC/MYH3/HSPA8/PC/MYH7/MYH6/PKM/PGAM2/NME1/CTPS1/PFKL/PGAM1/SDHB/PAICS/ENPP1/ME2/ACAT1/CAD/NDUFS1/TSPO/ADSL/SDHA/CPS1/ABCD1/MPI/PGM1/STAT3/MDH1/GARS1/GPD2/NAMPT/GNPDA1/ENTPD1/HSD17B4/VCP/TPI1/PRPS1/PPP2CA/PFKP/ALDH6A1/COASY/KARS1/PCK2/DGUOK/ACSF3/D…	93	darkred	BP
6	GO:0044282	small molecule catabolic process	54/757	150/3949	0.36	1.87799	5.33835	5.97591e-07	0.000290328	0.000281362	NUDT19/BCKDK/PFKFB2/ECI2/GCAT/MLYCD/PGK1/TP53/ALDH2/PCCA/PCCB/ENO1/ENO2/QDPR/ESD/AKR1A1/PKM/PGAM2/GOT1/PFKL/PGAM1/CPT2/ACAT1/ALDH1B1/ABCD1/GPD2/ACADSB/GNPDA1/ALDH5A1/HSD17B4/TPI1/ABAT/PFKP/ALDH6A1/CRYM/DECR1/TST/HAGH/PCK2/HADH/ACSF3/HIBCH/DCXR/LDHD/PNKD/GATD1/PLA2G15/PDXP/MCEE/HSD17B10/SLC25A21/BDH2/SRD5A3/AMACR	54	darkred	BP
7	GO:0006753	nucleoside phosphate metabolic process	86/757	278/3949	0.309353	1.61378	5.16832	7.16303e-07	0.000290328	0.000281362	NUDT19/GTPBP1/DNM1L/NME4/SDHD/GAPDHS/CASK/NDUFS4/PRPSAP2/OPA1/PFKFB2/NDUFS7/NDUFS2/ATP5MG/MLYCD/BPNT1/LDHA/PGK1/ALDOA/GAPDH/TP53/ENO1/GPI/ENO2/PARP1/ALDOC/MYH3/HSPA8/PC/MYH7/MYH6/PKM/PGAM2/NME1/CTPS1/PFKL/PGAM1/SDHB/PAICS/ENPP1/ME2/ACAT1/CAD/NDUFS1/TSPO/ADSL/SDHA/ABCD1/PGM1/STAT3/MDH1/GARS1/GPD2/NAMPT/ENTPD1/HSD17B4/VCP/TPI1/PRPS1/PPP2CA/PFKP/COASY/KARS1/PCK2/DGUOK/ACSF3/DCXR/NDUFA11/MFN1/ADSS1/A…	86	darkred	BP
8	GO:0005975	carbohydrate metabolic process	64/757	190/3949	0.336842	1.75719	5.20892	8.3943e-07	0.000290328	0.000281362	MANBA/GAPDHS/BCKDK/LANCL1/PFKFB2/SLC25A12/ZMPSTE24/STBD1/AP2A1/MLYCD/LDHA/PGK1/IGF2/ALDOA/GAPDH/TP53/ALDH2/GLA/ENO1/GPI/SLC3A2/ENO2/PARP1/ALDOC/PC/GYS1/AKR1A1/PKM/PGAM2/B4GALT1/NAGA/GOT1/PFKL/PGAM1/COMT/ENPP1/ALDH1B1/MPI/AGL/PGM1/STAT3/MDH1/GPD2/GNPDA1/MAN2A2/IDH3A/TPI1/PPP2CA/CLTC/PFKP/GBE1/GLO1/MGAT2/PCK2/B3GLCT/DCXR/UXS1/USP7/COQ2/DHTKD1/CHST7/OGDHL/MAN2B2/GIT1	64	darkred	BP
9	GO:0072524	pyridine-containing compound metabolic process	33/757	76/3949	0.434211	2.26512	5.42276	8.66431e-07	0.000290328	0.000281362	PDXK/GAPDHS/PFKFB2/LDHA/PGK1/ALDOA/GAPDH/TP53/ENO1/GPI/ENO2/ALDOC/PC/PKM/PGAM2/PFKL/PGAM1/ME2/PGM1/STAT3/MDH1/GPD2/NAMPT/VCP/TPI1/PPP2CA/PFKP/PCK2/DCXR/PDXP/DHTKD1/OGDHL/GIT1	33	darkred	BP
10	GO:0006734	NADH metabolic process	14/757	20/3949	0.7	3.65165	5.78889	9.96065e-07	0.000290328	0.000281362	PGK1/ENO1/ENO2/PC/PKM/PGAM2/PFKL/PGAM1/MDH1/GPD2/VCP/TPI1/PFKP/PCK2	14	darkred	BP
11	GO:0009117	nucleotide metabolic process	85/757	276/3949	0.307971	1.60658	5.08785	1.0342e-06	0.000290328	0.000281362	NUDT19/GTPBP1/DNM1L/NME4/SDHD/GAPDHS/CASK/NDUFS4/PRPSAP2/OPA1/PFKFB2/NDUFS7/NDUFS2/ATP5MG/MLYCD/BPNT1/LDHA/PGK1/ALDOA/GAPDH/TP53/ENO1/GPI/ENO2/PARP1/ALDOC/MYH3/HSPA8/PC/MYH7/MYH6/PKM/PGAM2/NME1/CTPS1/PFKL/PGAM1/SDHB/PAICS/ENPP1/ME2/ACAT1/CAD/NDUFS1/TSPO/ADSL/SDHA/ABCD1/PGM1/STAT3/MDH1/GARS1/GPD2/NAMPT/HSD17B4/VCP/TPI1/PRPS1/PPP2CA/PFKP/COASY/KARS1/PCK2/DGUOK/ACSF3/DCXR/NDUFA11/MFN1/ADSS1/ACSF2/DH…	85	darkred	BP
12	GO:0006163	purine nucleotide metabolic process	79/757	255/3949	0.309804	1.61614	4.95341	1.99091e-06	0.000512327	0.000496505	NUDT19/GTPBP1/DNM1L/NME4/SDHD/GAPDHS/CASK/NDUFS4/PRPSAP2/OPA1/PFKFB2/NDUFS7/NDUFS2/ATP5MG/MLYCD/BPNT1/LDHA/PGK1/ALDOA/GAPDH/TP53/ENO1/GPI/ENO2/PARP1/ALDOC/MYH3/HSPA8/PC/MYH7/MYH6/PKM/PGAM2/NME1/PFKL/PGAM1/SDHB/PAICS/ENPP1/ME2/ACAT1/NDUFS1/TSPO/ADSL/SDHA/ABCD1/PGM1/STAT3/MDH1/GPD2/NAMPT/HSD17B4/VCP/TPI1/PRPS1/PPP2CA/PFKP/COASY/PCK2/DGUOK/ACSF3/DCXR/NDUFA11/MFN1/ADSS1/ACSF2/DHTKD1/SUCLG2/MCEE/SDHC/…	79	darkred	BP
13	GO:1901292	nucleoside phosphate catabolic process	30/757	69/3949	0.434783	2.26811	5.17451	2.65514e-06	0.000589619	0.000571409	NUDT19/GAPDHS/PFKFB2/MLYCD/LDHA/PGK1/ALDOA/GAPDH/ENO1/GPI/ENO2/ALDOC/PKM/PGAM2/PFKL/PGAM1/ENPP1/ACAT1/ABCD1/PGM1/STAT3/ENTPD1/VCP/TPI1/PPP2CA/PFKP/DHTKD1/SUCLG2/OGDHL/GIT1	30	darkred	BP
14	GO:0019637	organophosphate metabolic process	116/757	415/3949	0.279518	1.45815	4.80397	2.67314e-06	0.000589619	0.000571409	NUDT19/GTPBP1/DNM1L/NME4/PDXK/SDHD/GAPDHS/CASK/INPP4B/NDUFS4/PRPSAP2/OPA1/PIP5K1C/PFKFB2/NDUFS7/NDUFS2/ATP5MG/MLYCD/BPNT1/LDHA/PGK1/ALDOA/GAPDH/TP53/CKM/ENO1/GPI/ENO2/PARP1/ALDOC/MYH3/HSPA8/PC/CKMT1B/CKMT1A/MYH7/MYH6/FDPS/AKR1A1/PKM/PGAM2/NME1/CKMT2/CTPS1/PFKL/PGAM1/SDHB/OSBP/PAICS/ENPP1/ME2/ACAT1/CAD/NDUFS1/PRDX6/TSPO/ADSL/SDHA/CPS1/ABCD1/MPI/PGM1/FDFT1/STAT3/MDH1/GARS1/PAFAH1B1/GPD2/NAMPT/ENTPD…	116	darkred	BP
15	GO:0019362	pyridine nucleotide metabolic process	31/757	73/3949	0.424658	2.21529	5.10333	3.32409e-06	0.000641549	0.000621736	GAPDHS/PFKFB2/LDHA/PGK1/ALDOA/GAPDH/TP53/ENO1/GPI/ENO2/ALDOC/PC/PKM/PGAM2/PFKL/PGAM1/ME2/PGM1/STAT3/MDH1/GPD2/NAMPT/VCP/TPI1/PPP2CA/PFKP/PCK2/DCXR/DHTKD1/OGDHL/GIT1	31	darkred	BP
16	GO:0046496	nicotinamide nucleotide metabolic process	31/757	73/3949	0.424658	2.21529	5.10333	3.32409e-06	0.000641549	0.000621736	GAPDHS/PFKFB2/LDHA/PGK1/ALDOA/GAPDH/TP53/ENO1/GPI/ENO2/ALDOC/PC/PKM/PGAM2/PFKL/PGAM1/ME2/PGM1/STAT3/MDH1/GPD2/NAMPT/VCP/TPI1/PPP2CA/PFKP/PCK2/DCXR/DHTKD1/OGDHL/GIT1	31	darkred	BP
17	GO:1901565	organonitrogen compound catabolic process	130/757	480/3949	0.270833	1.41284	4.69901	3.84586e-06	0.00069859	0.000677015	UBA6/NUDT19/PSMD9/MANBA/GAPDHS/BCKDK/PFKFB2/CCDC22/VPS4B/GCAT/ZMPSTE24/LYPLA2/MLYCD/LDHA/PGK1/TIMP1/ALDOA/GAPDH/GLA/ENO1/GPI/HSP90AA1/HSP90AB1/SNRNP70/ENO2/QDPR/UCHL1/ALDOC/HSPA8/ALAD/PKM/PGAM2/UCHL3/CD44/GOT1/PFKL/PGAM1/M6PR/FLNA/COMT/ACAT1/PSMA2/MSN/PSMB6/PSMB5/BLVRB/CDC27/ABCD1/PSMC2/LONP1/PGM1/STAT3/ECE1/PSMC4/ACADSB/NSF/GNPDA1/ALDH5A1/USP14/GALC/VCP/NPEPPS/TPI1/PSMC1/PPP2CA/CSNK2A1/MAP1A/ABA…	130	darkred	BP
18	GO:0072526	pyridine-containing compound catabolic process	23/757	48/3949	0.479167	2.49964	5.09009	5.41895e-06	0.00077018	0.000746394	GAPDHS/PFKFB2/LDHA/PGK1/ALDOA/GAPDH/ENO1/GPI/ENO2/ALDOC/PKM/PGAM2/PFKL/PGAM1/PGM1/STAT3/TPI1/PPP2CA/PFKP/PDXP/DHTKD1/OGDHL/GIT1	23	darkred	BP
19	GO:0072521	purine-containing compound metabolic process	79/757	261/3949	0.302682	1.57898	4.71299	5.43674e-06	0.00077018	0.000746394	NUDT19/GTPBP1/DNM1L/NME4/SDHD/GAPDHS/CASK/NDUFS4/PRPSAP2/OPA1/PFKFB2/NDUFS7/NDUFS2/ATP5MG/MLYCD/BPNT1/LDHA/PGK1/ALDOA/GAPDH/TP53/ENO1/GPI/ENO2/PARP1/ALDOC/MYH3/HSPA8/PC/MYH7/MYH6/PKM/PGAM2/NME1/PFKL/PGAM1/SDHB/PAICS/ENPP1/ME2/ACAT1/NDUFS1/TSPO/ADSL/SDHA/ABCD1/PGM1/STAT3/MDH1/GPD2/NAMPT/HSD17B4/VCP/TPI1/PRPS1/PPP2CA/PFKP/COASY/PCK2/DGUOK/ACSF3/DCXR/NDUFA11/MFN1/ADSS1/ACSF2/DHTKD1/SUCLG2/MCEE/SDHC/…	79	darkred	BP
20	GO:0006195	purine nucleotide catabolic process	27/757	61/3949	0.442623	2.30901	5.01705	5.59033e-06	0.00077018	0.000746394	NUDT19/GAPDHS/PFKFB2/MLYCD/LDHA/PGK1/ALDOA/GAPDH/ENO1/GPI/ENO2/ALDOC/PKM/PGAM2/PFKL/PGAM1/ACAT1/ABCD1/PGM1/STAT3/TPI1/PPP2CA/PFKP/DHTKD1/SUCLG2/OGDHL/GIT1	27	darkred	BP
21	GO:0009154	purine ribonucleotide catabolic process	27/757	61/3949	0.442623	2.30901	5.01705	5.59033e-06	0.00077018	0.000746394	NUDT19/GAPDHS/PFKFB2/MLYCD/LDHA/PGK1/ALDOA/GAPDH/ENO1/GPI/ENO2/ALDOC/PKM/PGAM2/PFKL/PGAM1/ACAT1/ABCD1/PGM1/STAT3/TPI1/PPP2CA/PFKP/DHTKD1/SUCLG2/OGDHL/GIT1	27	darkred	BP
22	GO:0006096	glycolytic process	22/757	45/3949	0.488889	2.55036	5.09318	5.73645e-06	0.00077018	0.000746394	GAPDHS/PFKFB2/LDHA/PGK1/ALDOA/GAPDH/ENO1/GPI/ENO2/ALDOC/PKM/PGAM2/PFKL/PGAM1/PGM1/STAT3/TPI1/PPP2CA/PFKP/DHTKD1/OGDHL/GIT1	22	darkred	BP
23	GO:0019364	pyridine nucleotide catabolic process	22/757	45/3949	0.488889	2.55036	5.09318	5.73645e-06	0.00077018	0.000746394	GAPDHS/PFKFB2/LDHA/PGK1/ALDOA/GAPDH/ENO1/GPI/ENO2/ALDOC/PKM/PGAM2/PFKL/PGAM1/PGM1/STAT3/TPI1/PPP2CA/PFKP/DHTKD1/OGDHL/GIT1	22	darkred	BP
24	GO:0009199	ribonucleoside triphosphate metabolic process	49/757	141/3949	0.347518	1.81288	4.7862	6.4309e-06	0.000820914	0.000795561	GTPBP1/DNM1L/NME4/SDHD/GAPDHS/NDUFS4/OPA1/PFKFB2/NDUFS7/NDUFS2/ATP5MG/LDHA/PGK1/ALDOA/GAPDH/ENO1/GPI/ENO2/PARP1/ALDOC/MYH3/HSPA8/MYH7/MYH6/PKM/PGAM2/NME1/CTPS1/PFKL/PGAM1/SDHB/ENPP1/CAD/NDUFS1/TSPO/SDHA/PGM1/STAT3/VCP/TPI1/PPP2CA/PFKP/NDUFA11/MFN1/DHTKD1/SDHC/NDUFA12/OGDHL/GIT1	49	darkred	BP
25	GO:0009141	nucleoside triphosphate metabolic process	50/757	145/3949	0.344828	1.79884	4.77233	6.646e-06	0.000820914	0.000795561	GTPBP1/DNM1L/NME4/SDHD/GAPDHS/NDUFS4/OPA1/PFKFB2/NDUFS7/NDUFS2/ATP5MG/LDHA/PGK1/ALDOA/GAPDH/ENO1/GPI/ENO2/PARP1/ALDOC/MYH3/HSPA8/MYH7/MYH6/PKM/PGAM2/NME1/CTPS1/PFKL/PGAM1/SDHB/ENPP1/CAD/NDUFS1/TSPO/SDHA/PGM1/STAT3/VCP/TPI1/PPP2CA/PFKP/DGUOK/NDUFA11/MFN1/DHTKD1/SDHC/NDUFA12/OGDHL/GIT1	50	darkred	BP
26	GO:0009261	ribonucleotide catabolic process	27/757	62/3949	0.435484	2.27176	4.91474	8.13296e-06	0.000900359	0.000872553	NUDT19/GAPDHS/PFKFB2/MLYCD/LDHA/PGK1/ALDOA/GAPDH/ENO1/GPI/ENO2/ALDOC/PKM/PGAM2/PFKL/PGAM1/ACAT1/ABCD1/PGM1/STAT3/TPI1/PPP2CA/PFKP/DHTKD1/SUCLG2/OGDHL/GIT1	27	darkred	BP
27	GO:0009134	nucleoside diphosphate catabolic process	23/757	49/3949	0.469388	2.44863	4.96853	8.39345e-06	0.000900359	0.000872553	GAPDHS/PFKFB2/LDHA/PGK1/ALDOA/GAPDH/ENO1/GPI/ENO2/ALDOC/PKM/PGAM2/PFKL/PGAM1/PGM1/STAT3/ENTPD1/TPI1/PPP2CA/PFKP/DHTKD1/OGDHL/GIT1	23	darkred	BP
28	GO:0016052	carbohydrate catabolic process	29/757	69/3949	0.42029	2.1925	4.86601	8.83312e-06	0.000900359	0.000872553	MANBA/GAPDHS/PFKFB2/STBD1/LDHA/PGK1/ALDOA/GAPDH/TP53/ENO1/GPI/ENO2/ALDOC/PKM/PGAM2/NAGA/PFKL/PGAM1/AGL/PGM1/STAT3/GPD2/TPI1/PPP2CA/PFKP/DHTKD1/OGDHL/MAN2B2/GIT1	29	darkred	BP
29	GO:0009137	purine nucleoside diphosphate catabolic process	22/757	46/3949	0.478261	2.49492	4.96594	9.03858e-06	0.000900359	0.000872553	GAPDHS/PFKFB2/LDHA/PGK1/ALDOA/GAPDH/ENO1/GPI/ENO2/ALDOC/PKM/PGAM2/PFKL/PGAM1/PGM1/STAT3/TPI1/PPP2CA/PFKP/DHTKD1/OGDHL/GIT1	22	darkred	BP
30	GO:0009181	purine ribonucleoside diphosphate catabolic process	22/757	46/3949	0.478261	2.49492	4.96594	9.03858e-06	0.000900359	0.000872553	GAPDHS/PFKFB2/LDHA/PGK1/ALDOA/GAPDH/ENO1/GPI/ENO2/ALDOC/PKM/PGAM2/PFKL/PGAM1/PGM1/STAT3/TPI1/PPP2CA/PFKP/DHTKD1/OGDHL/GIT1	22	darkred	BP
31	GO:0046032	ADP catabolic process	22/757	46/3949	0.478261	2.49492	4.96594	9.03858e-06	0.000900359	0.000872553	GAPDHS/PFKFB2/LDHA/PGK1/ALDOA/GAPDH/ENO1/GPI/ENO2/ALDOC/PKM/PGAM2/PFKL/PGAM1/PGM1/STAT3/TPI1/PPP2CA/PFKP/DHTKD1/OGDHL/GIT1	22	darkred	BP
32	GO:0009166	nucleotide catabolic process	28/757	66/3949	0.424242	2.21312	4.83947	1.01841e-05	0.000964185	0.000934408	NUDT19/GAPDHS/PFKFB2/MLYCD/LDHA/PGK1/ALDOA/GAPDH/ENO1/GPI/ENO2/ALDOC/PKM/PGAM2/PFKL/PGAM1/ACAT1/ABCD1/PGM1/STAT3/VCP/TPI1/PPP2CA/PFKP/DHTKD1/SUCLG2/OGDHL/GIT1	28	darkred	BP
33	GO:0046434	organophosphate catabolic process	34/757	87/3949	0.390805	2.03869	4.77028	1.03038e-05	0.000964185	0.000934408	NUDT19/GAPDHS/PFKFB2/MLYCD/LDHA/PGK1/ALDOA/GAPDH/ENO1/GPI/ENO2/ALDOC/PKM/PGAM2/PFKL/PGAM1/ENPP1/ACAT1/PRDX6/ABCD1/PGM1/STAT3/ENTPD1/VCP/TPI1/PPP2CA/PFKP/PLA2G15/PDXP/DHTKD1/SUCLG2/PNPLA8/OGDHL/GIT1	34	darkred	BP
34	GO:0072523	purine-containing compound catabolic process	27/757	63/3949	0.428571	2.2357	4.81436	1.16895e-05	0.00106169	0.0010289	NUDT19/GAPDHS/PFKFB2/MLYCD/LDHA/PGK1/ALDOA/GAPDH/ENO1/GPI/ENO2/ALDOC/PKM/PGAM2/PFKL/PGAM1/ACAT1/ABCD1/PGM1/STAT3/TPI1/PPP2CA/PFKP/DHTKD1/SUCLG2/OGDHL/GIT1	27	darkred	BP
35	GO:0009144	purine nucleoside triphosphate metabolic process	48/757	140/3949	0.342857	1.78856	4.62595	1.21839e-05	0.00107497	0.00104177	GTPBP1/DNM1L/NME4/SDHD/GAPDHS/NDUFS4/OPA1/PFKFB2/NDUFS7/NDUFS2/ATP5MG/LDHA/PGK1/ALDOA/GAPDH/ENO1/GPI/ENO2/PARP1/ALDOC/MYH3/HSPA8/MYH7/MYH6/PKM/PGAM2/NME1/PFKL/PGAM1/SDHB/ENPP1/NDUFS1/TSPO/SDHA/PGM1/STAT3/VCP/TPI1/PPP2CA/PFKP/DGUOK/NDUFA11/MFN1/DHTKD1/SDHC/NDUFA12/OGDHL/GIT1	48	darkred	BP
36	GO:0005996	monosaccharide metabolic process	35/757	92/3949	0.380435	1.98459	4.65298	1.53387e-05	0.00131572	0.00127508	GAPDHS/BCKDK/PFKFB2/SLC25A12/ZMPSTE24/MLYCD/PGK1/IGF2/ALDOA/GAPDH/TP53/ENO1/GPI/ENO2/ALDOC/PC/AKR1A1/PKM/PGAM2/B4GALT1/GOT1/PFKL/PGAM1/MPI/PGM1/MDH1/MAN2A2/TPI1/PFKP/PCK2/B3GLCT/DCXR/UXS1/USP7/MAN2B2	35	darkred	BP
37	GO:0019318	hexose metabolic process	33/757	85/3949	0.388235	2.02529	4.65308	1.638e-05	0.00136707	0.00132485	GAPDHS/BCKDK/PFKFB2/SLC25A12/ZMPSTE24/MLYCD/PGK1/IGF2/ALDOA/GAPDH/TP53/ENO1/GPI/ENO2/ALDOC/PC/PKM/PGAM2/B4GALT1/GOT1/PFKL/PGAM1/MPI/PGM1/MDH1/MAN2A2/TPI1/PFKP/PCK2/B3GLCT/DCXR/USP7/MAN2B2	33	darkred	BP
38	GO:0009205	purine ribonucleoside triphosphate metabolic process	47/757	138/3949	0.34058	1.77668	4.5224	1.83682e-05	0.00147869	0.00143303	GTPBP1/DNM1L/NME4/SDHD/GAPDHS/NDUFS4/OPA1/PFKFB2/NDUFS7/NDUFS2/ATP5MG/LDHA/PGK1/ALDOA/GAPDH/ENO1/GPI/ENO2/PARP1/ALDOC/MYH3/HSPA8/MYH7/MYH6/PKM/PGAM2/NME1/PFKL/PGAM1/SDHB/ENPP1/NDUFS1/TSPO/SDHA/PGM1/STAT3/VCP/TPI1/PPP2CA/PFKP/NDUFA11/MFN1/DHTKD1/SDHC/NDUFA12/OGDHL/GIT1	47	darkred	BP
39	GO:0006091	generation of precursor metabolites and energy	75/757	252/3949	0.297619	1.55257	4.41438	1.86752e-05	0.00147869	0.00143303	SDHD/GAPDHS/UQCR11/PHGDH/NDUFS4/IDH3B/PFKFB2/NDUFS7/NDUFS2/SLC25A12/ATP5MG/STBD1/LDHA/PGK1/IGF2/ALDOA/SOD2/GAPDH/TP53/ALDH2/ENO1/GPI/ENO2/QDPR/ALDOC/GYS1/PKM/PGAM2/PFKL/PGAM1/ACO1/SDHB/COMT/ENPP1/FECH/ME2/ACAT1/NDUFS1/ADSL/SDHA/ABCD1/SHMT2/AGL/PGM1/STAT3/MDH1/GPD2/GNPDA1/UQCRFS1/IDH3A/VCP/TPI1/PPP2CA/PFKP/GBE1/ATP7A/ASPH/TRAP1/PDIA5/OXA1L/PLEC/SURF1/ME3/DGUOK/COX15/NDUFA11/DHTKD1/SUCLG2/PHB2/SDHC…	75	darkred	BP
40	GO:0009191	ribonucleoside diphosphate catabolic process	22/757	48/3949	0.458333	2.39096	4.72121	2.12061e-05	0.00163711	0.00158655	GAPDHS/PFKFB2/LDHA/PGK1/ALDOA/GAPDH/ENO1/GPI/ENO2/ALDOC/PKM/PGAM2/PFKL/PGAM1/PGM1/STAT3/TPI1/PPP2CA/PFKP/DHTKD1/OGDHL/GIT1	22	darkred	BP
41	GO:0009135	purine nucleoside diphosphate metabolic process	24/757	55/3949	0.436364	2.27635	4.64151	2.4926e-05	0.00183265	0.00177605	GAPDHS/CASK/PFKFB2/LDHA/PGK1/ALDOA/GAPDH/ENO1/GPI/ENO2/ALDOC/PKM/PGAM2/PFKL/PGAM1/PGM1/STAT3/TPI1/PPP2CA/PFKP/DHTKD1/TJP2/OGDHL/GIT1	24	darkred	BP
42	GO:0009179	purine ribonucleoside diphosphate metabolic process	24/757	55/3949	0.436364	2.27635	4.64151	2.4926e-05	0.00183265	0.00177605	GAPDHS/CASK/PFKFB2/LDHA/PGK1/ALDOA/GAPDH/ENO1/GPI/ENO2/ALDOC/PKM/PGAM2/PFKL/PGAM1/PGM1/STAT3/TPI1/PPP2CA/PFKP/DHTKD1/TJP2/OGDHL/GIT1	24	darkred	BP
43	GO:0016051	carbohydrate biosynthetic process	26/757	62/3949	0.419355	2.18763	4.58958	2.70446e-05	0.00193675	0.00187694	SLC25A12/AP2A1/PGK1/IGF2/ENO1/GPI/ENO2/PARP1/ALDOC/PC/GYS1/AKR1A1/PGAM2/B4GALT1/GOT1/PGAM1/ENPP1/AGL/PGM1/MDH1/TPI1/CLTC/GBE1/MGAT2/PCK2/USP7	26	darkred	BP
44	GO:0006520	amino acid metabolic process	46/757	136/3949	0.338235	1.76445	4.41766	2.75962e-05	0.00193675	0.00187694	BCKDK/PHGDH/NARS1/PLOD3/GCAT/SLC25A12/PCCA/PCCB/EPRS1/ASNS/QDPR/DARS1/GOT1/CTPS1/WARS1/ACAT1/TARS1/CAD/CPS1/SHMT2/GARS1/IARS1/ACADSB/AARS1/CARS1/SARS1/ALDH5A1/YARS1/PCBD1/ABAT/ALDH6A1/ATP7A/CRYM/KARS1/HIBCH/DARS2/DGLUCY/BPHL/ADSS1/MARS2/HSD17B10/SLC25A21/CARS2/NIT2/FARSB/MSRA	46	darkred	BP
45	GO:0019693	ribose phosphate metabolic process	71/757	239/3949	0.297071	1.54971	4.26928	3.38493e-05	0.00232282	0.00225108	NUDT19/GTPBP1/DNM1L/NME4/SDHD/GAPDHS/CASK/NDUFS4/PRPSAP2/OPA1/PFKFB2/NDUFS7/NDUFS2/ATP5MG/MLYCD/BPNT1/LDHA/PGK1/ALDOA/GAPDH/ENO1/GPI/ENO2/PARP1/ALDOC/MYH3/HSPA8/MYH7/MYH6/PKM/PGAM2/NME1/CTPS1/PFKL/PGAM1/SDHB/PAICS/ENPP1/ACAT1/CAD/NDUFS1/TSPO/ADSL/SDHA/ABCD1/PGM1/STAT3/HSD17B4/VCP/TPI1/PRPS1/PPP2CA/PFKP/COASY/ACSF3/NDUFA11/MFN1/ADSS1/ACSF2/DHTKD1/SUCLG2/MCEE/SDHC/PANK4/OXSM/ELOVL5/TJP2/NDUFA12/OGD…	71	darkred	BP
46	GO:0009132	nucleoside diphosphate metabolic process	26/757	63/3949	0.412698	2.1529	4.49175	3.78347e-05	0.00253986	0.00246142	GAPDHS/CASK/PFKFB2/LDHA/PGK1/ALDOA/GAPDH/ENO1/GPI/ENO2/ALDOC/PKM/PGAM2/PFKL/PGAM1/CAD/PGM1/STAT3/ENTPD1/TPI1/PPP2CA/PFKP/DHTKD1/TJP2/OGDHL/GIT1	26	darkred	BP
47	GO:0009259	ribonucleotide metabolic process	69/757	232/3949	0.297414	1.5515	4.21599	4.21492e-05	0.00276929	0.00268377	NUDT19/GTPBP1/DNM1L/NME4/SDHD/GAPDHS/CASK/NDUFS4/OPA1/PFKFB2/NDUFS7/NDUFS2/ATP5MG/MLYCD/BPNT1/LDHA/PGK1/ALDOA/GAPDH/ENO1/GPI/ENO2/PARP1/ALDOC/MYH3/HSPA8/MYH7/MYH6/PKM/PGAM2/NME1/CTPS1/PFKL/PGAM1/SDHB/PAICS/ENPP1/ACAT1/CAD/NDUFS1/TSPO/ADSL/SDHA/ABCD1/PGM1/STAT3/HSD17B4/VCP/TPI1/PPP2CA/PFKP/COASY/ACSF3/NDUFA11/MFN1/ADSS1/ACSF2/DHTKD1/SUCLG2/MCEE/SDHC/PANK4/OXSM/ELOVL5/TJP2/NDUFA12/OGDHL/GIT1/ACOT9	69	darkred	BP
48	GO:0046031	ADP metabolic process	22/757	50/3949	0.44	2.29532	4.4884	4.64727e-05	0.00294638	0.00285538	GAPDHS/PFKFB2/LDHA/PGK1/ALDOA/GAPDH/ENO1/GPI/ENO2/ALDOC/PKM/PGAM2/PFKL/PGAM1/PGM1/STAT3/TPI1/PPP2CA/PFKP/DHTKD1/OGDHL/GIT1	22	darkred	BP
49	GO:0019674	NAD metabolic process	15/757	28/3949	0.535714	2.79463	4.64046	4.67527e-05	0.00294638	0.00285538	PGK1/ENO1/ENO2/PC/PKM/PGAM2/PFKL/PGAM1/MDH1/GPD2/NAMPT/VCP/TPI1/PFKP/PCK2	15	darkred	BP
50	GO:0006007	glucose catabolic process	11/757	17/3949	0.647059	3.37548	4.7794	4.79057e-05	0.00295866	0.00286728	PFKFB2/PGK1/TP53/ENO1/ENO2/PKM/PGAM2/PFKL/PGAM1/TPI1/PFKP	11	darkred	BP
51	GO:0009150	purine ribonucleotide metabolic process	67/757	225/3949	0.297778	1.5534	4.16228	5.2445e-05	0.0031755	0.00307743	NUDT19/GTPBP1/DNM1L/NME4/SDHD/GAPDHS/CASK/NDUFS4/OPA1/PFKFB2/NDUFS7/NDUFS2/ATP5MG/MLYCD/BPNT1/LDHA/PGK1/ALDOA/GAPDH/ENO1/GPI/ENO2/PARP1/ALDOC/MYH3/HSPA8/MYH7/MYH6/PKM/PGAM2/NME1/PFKL/PGAM1/SDHB/PAICS/ENPP1/ACAT1/NDUFS1/TSPO/ADSL/SDHA/ABCD1/PGM1/STAT3/HSD17B4/VCP/TPI1/PPP2CA/PFKP/COASY/ACSF3/NDUFA11/MFN1/ADSS1/ACSF2/DHTKD1/SUCLG2/MCEE/SDHC/PANK4/OXSM/ELOVL5/TJP2/NDUFA12/OGDHL/GIT1/ACOT9	67	darkred	BP
52	GO:0009185	ribonucleoside diphosphate metabolic process	25/757	61/3949	0.409836	2.13797	4.36151	6.12376e-05	0.00363657	0.00352426	GAPDHS/CASK/PFKFB2/LDHA/PGK1/ALDOA/GAPDH/ENO1/GPI/ENO2/ALDOC/PKM/PGAM2/PFKL/PGAM1/CAD/PGM1/STAT3/TPI1/PPP2CA/PFKP/DHTKD1/TJP2/OGDHL/GIT1	25	darkred	BP
53	GO:0006090	pyruvate metabolic process	26/757	65/3949	0.4	2.08666	4.30145	7.17076e-05	0.00417798	0.00404895	GAPDHS/PFKFB2/LDHA/PGK1/ALDOA/GAPDH/ENO1/GPI/ENO2/ALDOC/PC/PKM/PGAM2/PFKL/PGAM1/ME2/PGM1/STAT3/TPI1/PPP2CA/PFKP/ME3/PCK2/DHTKD1/OGDHL/GIT1	26	darkred	BP
54	GO:0046034	ATP metabolic process	42/757	125/3949	0.336	1.75279	4.16463	7.35228e-05	0.00420441	0.00407457	DNM1L/SDHD/GAPDHS/NDUFS4/PFKFB2/NDUFS7/NDUFS2/ATP5MG/LDHA/PGK1/ALDOA/GAPDH/ENO1/GPI/ENO2/PARP1/ALDOC/MYH3/HSPA8/MYH7/MYH6/PKM/PGAM2/PFKL/PGAM1/SDHB/ENPP1/NDUFS1/TSPO/SDHA/PGM1/STAT3/VCP/TPI1/PPP2CA/PFKP/NDUFA11/DHTKD1/SDHC/NDUFA12/OGDHL/GIT1	42	darkred	BP
55	GO:0019320	hexose catabolic process	11/757	18/3949	0.611111	3.18795	4.5303	0.000101968	0.00572503	0.00554822	PFKFB2/PGK1/TP53/ENO1/ENO2/PKM/PGAM2/PFKL/PGAM1/TPI1/PFKP	11	darkred	BP
56	GO:0006735	NADH regeneration	9/757	13/3949	0.692308	3.61152	4.59244	0.000113904	0.00596164	0.00577752	PGK1/ENO1/ENO2/PKM/PGAM2/PFKL/PGAM1/TPI1/PFKP	9	darkred	BP
57	GO:0019677	NAD catabolic process	9/757	13/3949	0.692308	3.61152	4.59244	0.000113904	0.00596164	0.00577752	PGK1/ENO1/ENO2/PKM/PGAM2/PFKL/PGAM1/TPI1/PFKP	9	darkred	BP
58	GO:0061621	canonical glycolysis	9/757	13/3949	0.692308	3.61152	4.59244	0.000113904	0.00596164	0.00577752	PGK1/ENO1/ENO2/PKM/PGAM2/PFKL/PGAM1/TPI1/PFKP	9	darkred	BP
59	GO:0061718	glucose catabolic process to pyruvate	9/757	13/3949	0.692308	3.61152	4.59244	0.000113904	0.00596164	0.00577752	PGK1/ENO1/ENO2/PKM/PGAM2/PFKL/PGAM1/TPI1/PFKP	9	darkred	BP
60	GO:0006006	glucose metabolic process	27/757	71/3949	0.380282	1.98379	4.07319	0.000145607	0.00749392	0.00726248	GAPDHS/BCKDK/PFKFB2/SLC25A12/ZMPSTE24/MLYCD/PGK1/IGF2/GAPDH/TP53/ENO1/GPI/ENO2/ALDOC/PC/PKM/PGAM2/GOT1/PFKL/PGAM1/PGM1/MDH1/TPI1/PFKP/PCK2/DCXR/USP7	27	darkred	BP
61	GO:0061615	glycolytic process through fructose-6-phosphate	10/757	16/3949	0.625	3.2604	4.41153	0.000165081	0.00835687	0.00809878	PGK1/ENO1/ENO2/PKM/PGAM2/PFKL/PGAM1/TPI1/PPP2CA/PFKP	10	darkred	BP
62	GO:0046365	monosaccharide catabolic process	11/757	19/3949	0.578947	3.02016	4.29805	0.000200524	0.00998736	0.00967892	PFKFB2/PGK1/TP53/ENO1/ENO2/PKM/PGAM2/PFKL/PGAM1/TPI1/PFKP	11	darkred	BP
63	GO:0061620	glycolytic process through glucose-6-phosphate	9/757	14/3949	0.642857	3.35356	4.29558	0.000264865	0.0129826	0.0125816	PGK1/ENO1/ENO2/PKM/PGAM2/PFKL/PGAM1/TPI1/PFKP	9	darkred	BP
64	GO:1901136	carbohydrate derivative catabolic process	35/757	104/3949	0.336538	1.7556	3.80248	0.000281419	0.0135785	0.0131591	NUDT19/MANBA/GAPDHS/PFKFB2/MLYCD/LDHA/PGK1/ALDOA/GAPDH/GLA/ENO1/GPI/ENO2/ALDOC/PKM/PGAM2/CD44/NAGA/PFKL/PGAM1/M6PR/ACAT1/ABCD1/PGM1/STAT3/GNPDA1/GALC/TPI1/PPP2CA/PFKP/DHTKD1/SUCLG2/ABHD10/OGDHL/GIT1	35	darkred	BP
65	GO:0009306	protein secretion	30/757	86/3949	0.348837	1.81976	3.74264	0.00037877	0.0177219	0.0171745	PSMD9/DNM1L/PFKFB2/SEC24A/PDIA4/PFKL/M6PR/COMT/OSBP/PAFAH1B1/TMED10/MYOM1/ABAT/AP1B1/TMED2/SMAD2/PCK2/HADH/P3H1/LLGL2/LRRC8A/MCU/TTN/VPS35/SLC25A22/SIRT3/COPG2/SEL1L/RHBDD3/COPG1	30	darkred	BP
66	GO:0035592	establishment of protein localization to extracellular region	30/757	86/3949	0.348837	1.81976	3.74264	0.00037877	0.0177219	0.0171745	PSMD9/DNM1L/PFKFB2/SEC24A/PDIA4/PFKL/M6PR/COMT/OSBP/PAFAH1B1/TMED10/MYOM1/ABAT/AP1B1/TMED2/SMAD2/PCK2/HADH/P3H1/LLGL2/LRRC8A/MCU/TTN/VPS35/SLC25A22/SIRT3/COPG2/SEL1L/RHBDD3/COPG1	30	darkred	BP
67	GO:0006089	lactate metabolic process	8/757	3949-12-01	0.666667	3.47776	4.18574	0.000419019	0.0193124	0.018716	PFKFB2/LDHA/TP53/HAGH/LDHD/PNKD/GATD1/MRS2	8	darkred	BP
68	GO:0006094	gluconeogenesis	15/757	33/3949	0.454545	2.3712	3.85161	0.000495565	0.0225045	0.0218095	SLC25A12/PGK1/ENO1/GPI/ENO2/ALDOC/PC/PGAM2/GOT1/PGAM1/PGM1/MDH1/TPI1/PCK2/USP7	15	darkred	BP
69	GO:0010043	response to zinc ion	9/757	15/3949	0.6	3.12999	4.02449	0.000550148	0.0246211	0.0238607	MT2A/SOD2/PARP1/ALAD/TSPO/CPS1/ATP7A/D2HGDH/DDX19A	9	darkred	BP
70	GO:0071692	protein localization to extracellular region	30/757	88/3949	0.340909	1.7784	3.59584	0.000592142	0.0261219	0.0253152	PSMD9/DNM1L/PFKFB2/SEC24A/PDIA4/PFKL/M6PR/COMT/OSBP/PAFAH1B1/TMED10/MYOM1/ABAT/AP1B1/TMED2/SMAD2/PCK2/HADH/P3H1/LLGL2/LRRC8A/MCU/TTN/VPS35/SLC25A22/SIRT3/COPG2/SEL1L/RHBDD3/COPG1	30	darkred	BP
71	GO:0051259	protein complex oligomerization	25/757	69/3949	0.362319	1.89009	3.63201	0.000603165	0.0262334	0.0254233	DNM1L/OPA1/LETM1/ALDOA/SOD2/TP53/ALAD/SHMT2/RBMX/SSBP1/CRYZ/OXA1L/STING1/LRRC8A/MCU/ATL2/MOSPD2/HSD17B8/VPS35/YME1L1/HSD17B10/TMEM70/ACOT13/FARSB/THG1L	25	darkred	BP
72	GO:0044283	small molecule biosynthetic process	58/757	204/3949	0.284314	1.48316	3.45055	0.000643535	0.0276005	0.0267481	PDXK/SCD/MGST3/PHGDH/PLOD3/SLC25A12/MLYCD/PGK1/ENO1/GPI/ASNS/ENO2/GSTP1/QDPR/RBP1/ALDOC/PC/FDPS/AKR1A1/PGAM2/CBR1/GOT1/PGAM1/OSBP/CAD/CPS1/ABCD1/SHMT2/PGM1/FDFT1/MDH1/FASN/GATM/TPI1/PRPS1/PCBD1/ABAT/ASAH1/LBR/STARD3/PCK2/ACSF3/UBR4/MTHFD1L/GATD1/PPTC7/HSD17B8/USP7/COQ2/HSD17B10/MGST2/MECR/SRD5A3/PNPLA8/OXSM/ELOVL5/HACD3/AMACR	58	darkred	BP
73	GO:0032940	secretion by cell	55/757	192/3949	0.286458	1.49435	3.41956	0.000726561	0.0307345	0.0297854	PSMD9/DNM1L/EXOC5/KPNA4/SDHD/CASK/SCAMP1/SYNGR1/PIP5K1C/PFKFB2/VPS4B/SEC24A/PDIA4/ATP2A2/PFKL/M6PR/COMT/OSBP/AQP1/TSPO/PAFAH1B1/NSF/TMED10/MYOM1/ABAT/AP1B1/AIMP1/RAB31/TMED2/SMAD2/PCK2/HADH/P3H1/LLGL2/LRRC8A/NLGN1/PNKD/MCU/TTN/COPS5/EXOC2/VPS35/TSG101/DNAJC5/SLC25A22/SIRT3/EXOC1/TMEM38B/MYOF/COPG2/SEL1L/KDM5B/GIT1/RHBDD3/COPG1	55	darkred	BP
74	GO:1901135	carbohydrate derivative metabolic process	108/757	430/3949	0.251163	1.31023	3.31825	0.000770005	0.0317179	0.0307384	NUDT19/GTPBP1/DNM1L/MANBA/NME4/SDHD/GAPDHS/CASK/NDUFS4/PRPSAP2/OPA1/PLOD3/PFKFB2/NDUFS7/NDUFS2/ATP5MG/AP2A1/MLYCD/BPNT1/LDHA/PGK1/ALDOA/GAPDH/TP53/RPN2/GLA/ENO1/GPI/ENO2/PARP1/ALDOC/MYH3/HSPA8/MYH7/MYH6/AKR1A1/PKM/PGAM2/B4GALT1/NME1/CD44/NAGA/CTPS1/PFKL/PGAM1/M6PR/SDHB/PAICS/ENPP1/ACAT1/CAD/NDUFS1/TSPO/ADSL/SDHA/ABCD1/MPI/PGM1/STAT3/GPD2/GNPDA1/STT3A/MAN2A2/HSD17B4/GALC/VCP/TPI1/PRPS1/PPP2CA/CLTC…	108	darkred	BP
75	GO:0046903	secretion	60/757	214/3949	0.280374	1.46261	3.3883	0.000770352	0.0317179	0.0307384	PSMD9/DNM1L/EXOC5/KPNA4/SDHD/CASK/SCAMP1/SYNGR1/PIP5K1C/PFKFB2/VPS4B/SEC24A/PDIA4/NME1/ATP2A2/PFKL/M6PR/COMT/OSBP/CAD/AQP1/TSPO/PAFAH1B1/NSF/TMED10/MYOM1/COPA/ABAT/ATP7A/AP1B1/AIMP1/RAB31/TMED2/SMAD2/PCK2/HADH/P3H1/LLGL2/LRRC8A/NLGN1/PNKD/MCU/TTN/COPS5/EXOC2/VPS35/TSG101/DNAJC5/SLC25A22/PNPLA8/SIRT3/EXOC1/TMEM38B/MYOF/COPG2/SEL1L/KDM5B/GIT1/RHBDD3/COPG1	60	darkred	BP
76	GO:0048193	Golgi vesicle transport	49/757	167/3949	0.293413	1.53063	3.4119	0.000785362	0.0319105	0.030925	EXOC5/PPP6C/SEC16A/SCAMP1/RER1/SNX2/USO1/CCDC22/RP2/YIF1A/VAMP5/SEC24A/AP2A1/KRT18/ARF4/KDELR2/ARL3/EPS15/NSF/ARCN1/LMAN1/TMED10/DNM2/COPB1/COPA/SEC24C/VCP/SEC13/ARF5/SNX1/RAB31/TMED2/SEC23A/TMED4/EXOC2/VPS13A/ERGIC2/SORT1/PREB/EXOC1/COPG2/VPS51/ERGIC3/TRAPPC4/TMED5/TMED7/GOLT1B/HYOU1/COPG1	49	darkred	BP
77	GO:0045912	negative regulation of carbohydrate metabolic process	8/757	13/3949	0.615385	3.21024	3.88677	0.000907202	0.0362422	0.0351229	AP2A1/TP53/ENPP1/STAT3/PPP2CA/CLTC/USP7/GIT1	8	darkred	BP
78	GO:0046364	monosaccharide biosynthetic process	16/757	38/3949	0.421053	2.19648	3.60877	0.000915443	0.0362422	0.0351229	SLC25A12/PGK1/ENO1/GPI/ENO2/ALDOC/PC/AKR1A1/PGAM2/GOT1/PGAM1/PGM1/MDH1/TPI1/PCK2/USP7	16	darkred	BP
79	GO:0019319	hexose biosynthetic process	15/757	35/3949	0.428571	2.2357	3.57555	0.00105838	0.0413705	0.0400928	SLC25A12/PGK1/ENO1/GPI/ENO2/ALDOC/PC/PGAM2/GOT1/PGAM1/PGM1/MDH1/TPI1/PCK2/USP7	15	darkred	BP
80	GO:0006418	tRNA aminoacylation for protein translation	16/757	39/3949	0.410256	2.14016	3.4843	0.00128141	0.0494625	0.0479349	NARS1/EPRS1/DARS1/WARS1/TARS1/GARS1/IARS1/AARS1/CARS1/SARS1/YARS1/KARS1/DARS2/MARS2/CARS2/FARSB	16	darkred	BP
81	GO:0007155	cell adhesion	130/665	358/3949	0.363128	2.15638	10.3236	5.08156e-21	1.57274e-17	1.31907e-17	PDLIM1/STXBP3/ARVCF/ADAM10/PPP1R12A/PLXNB2/PDPK1/PLXNB1/SPINT2/ACTN4/PCDH7/VTN/THY1/APP/ITGB3/P4HB/ANXA2/LAMB1/YES1/CD55/MELTF/CD63/RRAS/PRKAR1A/LAMC1/COL6A1/ACTN1/SRC/VCAN/CD99/NID1/JUP/PVR/PRKCA/ITGA2/PTPN2/LGALS3/VCL/CDH2/CD58/MDK/CD9/TGM2/BMP5/NME2/FBLN1/PTPRD/LAMA2/ITGA3/COL8A1/CALR/EPHA2/PML/CTNNA1/CTNNB1/RDX/MYH9/ACTN2/UTRN/PXN/PSEN1/EPHB3/CDH13/CLDN6/CD81/S100A10/RAP2B/B2M/ARF6/RAC1/GNAS/…	130	royalblue	BP
82	GO:0098609	cell-cell adhesion	84/665	215/3949	0.390698	2.3201	8.95645	8.71421e-16	1.34852e-12	1.13101e-12	PDLIM1/STXBP3/ARVCF/PLXNB2/PDPK1/SPINT2/PCDH7/THY1/ITGB3/ANXA2/LAMB1/YES1/CD55/PRKAR1A/SRC/CD99/JUP/PVR/PRKCA/ITGA2/PTPN2/LGALS3/VCL/CDH2/CD58/MDK/CD9/BMP5/PTPRD/ITGA3/CTNNA1/CTNNB1/RDX/MYH9/PSEN1/EPHB3/CDH13/CLDN6/CD81/RAP2B/B2M/GNAS/ACTG1/CXADR/SIRPA/DSC2/CAV1/RELA/CD47/CNTN1/ANK3/DLG1/ILK/ITGA7/ALCAM/DSG2/SCRIB/FLOT2/GPNMB/NECTIN1/CNN3/EFNB3/CERCAM/PLEKHA7/NPNT/LIMS2/BVES/FBLIM1/NECTIN2/CYFIP2…	84	royalblue	BP
83	GO:0030155	regulation of cell adhesion	74/665	198/3949	0.373737	2.21938	7.9213	8.01598e-13	8.26982e-10	6.93593e-10	ADAM10/PPP1R12A/PLXNB2/PDPK1/PLXNB1/SPINT2/ACTN4/VTN/THY1/ITGB3/P4HB/LAMB1/YES1/CD55/MELTF/RRAS/PRKAR1A/LAMC1/SRC/NID1/JUP/PRKCA/ITGA2/PTPN2/LGALS3/VCL/MDK/CD9/TGM2/FBLN1/LAMA2/ITGA3/COL8A1/CALR/EPHA2/PML/RDX/UTRN/EPHB3/CDH13/CD81/S100A10/B2M/RAC1/ACTG1/SIRPA/CAV1/RELA/CD47/STX4/ANK3/DLG1/ILK/DAG1/SCRIB/FLOT2/GPNMB/EFNB3/LAMA4/HSD17B12/NPNT/LIMS2/PHLDB2/PAWR/PKP2/EMILIN2/SPRY4/TRIOBP/TMX1/PLXNA4/…	74	royalblue	BP
84	GO:0031589	cell-substrate adhesion	51/665	120/3949	0.425	2.5238	7.62734	1.47967e-11	1.14489e-08	9.60228e-09	ACTN4/VTN/THY1/ITGB3/P4HB/ANXA2/LAMB1/MELTF/CD63/RRAS/LAMC1/ACTN1/SRC/NID1/JUP/ITGA2/VCL/MDK/FBLN1/ITGA3/COL8A1/CALR/CTNNB1/ACTN2/UTRN/PXN/EPHB3/CDH13/S100A10/RAC1/ACTG1/ILK/ITGA7/NID2/DAG1/GAS6/PTPRK/ZYX/HSD17B12/NPNT/LIMS2/PHLDB2/BVES/PKP2/SPRY4/TRIOBP/PARVA/ITGA11/CORO1C/EPDR1/TLN1	51	royalblue	BP
85	GO:0048870	cell motility	113/665	389/3949	0.290488	1.72502	6.77639	1.61041e-10	9.96845e-08	8.36058e-08	POTEF/PDLIM1/MYO1C/ADAM10/PLXNB2/ARPC3/PDPK1/PLXNB1/SPINT2/ACTN4/OPHN1/SDC3/CPNE3/HRAS/LMNA/VTN/THY1/GNAI2/APP/ITGB3/GPX1/HEXB/LAMB1/YES1/RHOC/CD63/CTSH/POTEI/RRAS/LAMC1/SRC/IFITM1/CD99/JUP/PRKCA/ITGA2/GJA1/LGALS3/VCL/CDH2/MDK/CD9/BMP5/FBLN1/PPIB/LAMA2/ITGA3/CALR/EPHA2/PML/SDC2/GPC1/CTNNA1/CTNNB1/RDX/MYH9/BSG/PXN/PSEN1/RAB13/MECP2/EPHB3/CDH13/CD81/RAP2B/RRAS2/ARF6/RAC1/ACTG1/CXADR/SIRPA/AKAP12/CA…	113	royalblue	BP
86	GO:0034109	homotypic cell-cell adhesion	23/665	36/3949	0.638889	3.79394	7.57725	2.94117e-10	1.51715e-07	1.27244e-07	STXBP3/ITGB3/CD99/JUP/PRKCA/VCL/CD9/RDX/MYH9/RAP2B/GNAS/ACTG1/CXADR/DSC2/ANK3/ILK/DSG2/PKP2/EMILIN2/TMX1/CTNNA3/TLN1/F11R	23	royalblue	BP
87	GO:0016477	cell migration	106/665	363/3949	0.292011	1.73406	6.60357	4.78656e-10	2.11634e-07	1.77499e-07	PDLIM1/MYO1C/ADAM10/PLXNB2/PDPK1/PLXNB1/ACTN4/OPHN1/SDC3/CPNE3/HRAS/LMNA/VTN/THY1/GNAI2/APP/ITGB3/GPX1/HEXB/LAMB1/YES1/RHOC/CD63/CTSH/RRAS/LAMC1/SRC/IFITM1/CD99/JUP/PRKCA/ITGA2/GJA1/LGALS3/VCL/CDH2/MDK/CD9/BMP5/PPIB/LAMA2/ITGA3/CALR/EPHA2/PML/SDC2/GPC1/CTNNA1/CTNNB1/RDX/MYH9/BSG/PXN/PSEN1/RAB13/MECP2/EPHB3/CDH13/CD81/RAP2B/RRAS2/ARF6/RAC1/ACTG1/CXADR/SIRPA/AKAP12/CAV1/CD47/MGAT5/STX4/ILK/ITGA7/DA…	106	royalblue	BP
88	GO:0034330	cell junction organization	73/665	227/3949	0.321586	1.90969	6.35207	3.84017e-09	1.48566e-06	1.24603e-06	POTEF/MYO1C/ADAM10/PLXNB2/GNPAT/PLXNB1/STRN/OPHN1/PALM/THY1/APP/ITGB3/RHOC/POTEI/LAMC1/ACTN1/SRC/JUP/PRKCA/ITGA2/GJA1/VCL/CDH2/CD9/PTPRD/CFL1/ITGA3/EPHA2/CTNNA1/CTNNB1/RDX/ACTN2/PSEN1/RAB13/MECP2/EPHB3/CDH13/CLDN6/S100A10/RAP1B/ARF6/RAP1A/RAC1/ACTG1/CXADR/CAV1/CACNB2/ANK3/DLG1/DAG1/DSG2/NECTIN1/PTPRK/EFNB3/DBN1/ACTBL2/PLEKHA7/LIMS2/PHLDB2/PPFIBP1/ERC1/SYNPO/PDLIM5/PKP2/PLXNA4/CORO1C/CTNND2/TLN1/F…	73	royalblue	BP
89	GO:0034329	cell junction assembly	49/665	130/3949	0.376923	2.2383	6.45982	5.48532e-09	1.88634e-06	1.58208e-06	MYO1C/PLXNB2/GNPAT/PLXNB1/STRN/OPHN1/THY1/APP/ITGB3/RHOC/LAMC1/ACTN1/SRC/JUP/PRKCA/ITGA2/GJA1/VCL/CDH2/CD9/PTPRD/EPHA2/CTNNA1/CTNNB1/ACTN2/RAB13/MECP2/EPHB3/CDH13/CLDN6/S100A10/RAP1B/ARF6/RAP1A/RAC1/ACTG1/CAV1/DLG1/NECTIN1/PTPRK/EFNB3/PHLDB2/PDLIM5/PKP2/CORO1C/TLN1/FARP1/TLN2/F11R	49	royalblue	BP
90	GO:0045216	cell-cell junction organization	31/665	69/3949	0.449275	2.66795	6.28912	3.49231e-08	1.0173e-05	8.53217e-06	MYO1C/ADAM10/GNPAT/STRN/RHOC/SRC/JUP/PRKCA/GJA1/VCL/CDH2/CD9/EPHA2/CTNNA1/CTNNB1/RDX/RAB13/CDH13/CLDN6/ACTG1/CXADR/CAV1/DLG1/DSG2/NECTIN1/PLEKHA7/LIMS2/PKP2/TLN1/TLN2/F11R	31	royalblue	BP
91	GO:0040011	locomotion	82/665	278/3949	0.294964	1.7516	5.84809	3.61562e-08	1.0173e-05	8.53217e-06	MYO1C/ADAM10/PLXNB2/PDPK1/PLXNB1/SPINT2/ACTN4/CPNE3/HRAS/LMNA/VTN/THY1/GNAI2/APP/ITGB3/LAMB1/RHOC/CTSH/RRAS/COL6A1/SRC/IFITM1/CD99/JUP/PRKCA/ITGA2/GJA1/PTPN2/LGALS3/VCL/MDK/CD9/BMP5/FBLN1/PPIB/LAMA2/ITGA3/CALR/EPHA2/CTNNA1/RDX/BSG/PSEN1/RAB13/MECP2/CDH13/CD81/RAP2B/RRAS2/ARF6/RAC1/ACTG1/CXADR/AKAP12/CAV1/PLP2/CD47/MGAT5/STX4/DAG1/SCRIB/GAS6/GPNMB/PTPRK/LAMA4/CAVIN1/PHLDB2/BVES/SCARB1/CNN2/EMILIN2…	82	royalblue	BP
92	GO:0007043	cell-cell junction assembly	23/665	44/3949	0.522727	3.10414	6.3152	6.57103e-08	1.69478e-05	1.42142e-05	MYO1C/GNPAT/STRN/RHOC/JUP/PRKCA/GJA1/VCL/CDH2/CD9/EPHA2/CTNNA1/CTNNB1/RAB13/CDH13/CLDN6/ACTG1/CAV1/DLG1/PKP2/TLN1/TLN2/F11R	23	royalblue	BP
93	GO:0009888	tissue development	121/665	470/3949	0.257447	1.52881	5.49563	1.12063e-07	2.63782e-05	2.21235e-05	PLXNB2/PGRMC2/PDPK1/SPINT2/PPL/KLHL41/OPHN1/OBSL1/SORBS2/HRAS/LMNA/VTN/CAT/ITGB3/GPX1/CTSB/LAMB1/RHOC/COL4A2/VIM/ANXA4/CTSH/GAA/PRKAR1A/MYL2/LAMC1/ACADM/COL6A1/SRC/BMP1/MYL6B/AKR1B1/ITGA2/GJA1/LGALS3/VCL/CDH2/ERCC3/GSTM3/MDK/TGM2/BMP5/NME2/ITGA3/COL8A1/CALR/EPHA2/PML/MARCKS/STX2/GPC1/CTNNB1/RDX/MYH9/ACTN2/BSG/PSEN1/EMD/CPT1A/SERPINH1/VASP/RAB13/MYOM2/NAGLU/RAP1B/RAP1A/ACTG1/CXADR/MEF2A/CAV1/RELA/…	121	royalblue	BP
94	GO:0034446	substrate adhesion-dependent cell spreading	22/665	42/3949	0.52381	3.11056	6.18727	1.21837e-07	2.63782e-05	2.21235e-05	ACTN4/ITGB3/P4HB/LAMB1/MELTF/LAMC1/SRC/MDK/FBLN1/CALR/PXN/EPHB3/S100A10/RAC1/ILK/LIMS2/BVES/PKP2/SPRY4/TRIOBP/PARVA/CORO1C	22	royalblue	BP
95	GO:0040012	regulation of locomotion	72/665	240/3949	0.3	1.7815	5.6209	1.27842e-07	2.63782e-05	2.21235e-05	MYO1C/ADAM10/PLXNB2/PDPK1/PLXNB1/SPINT2/ACTN4/CPNE3/HRAS/LMNA/VTN/THY1/GNAI2/APP/ITGB3/LAMB1/RHOC/CTSH/RRAS/SRC/IFITM1/CD99/JUP/PRKCA/ITGA2/GJA1/PTPN2/LGALS3/VCL/MDK/CD9/BMP5/FBLN1/LAMA2/ITGA3/CALR/EPHA2/CTNNA1/RDX/MECP2/CDH13/CD81/RAP2B/RRAS2/ARF6/RAC1/ACTG1/AKAP12/CAV1/CD47/MGAT5/STX4/DAG1/GAS6/GPNMB/PTPRK/LAMA4/CAVIN1/PHLDB2/BVES/SCARB1/CNN2/EMILIN2/PDGFD/PLXNA4/RTN4/PLXNA1/TBC1D24/CORO1C/LRCH…	72	royalblue	BP
96	GO:0010810	regulation of cell-substrate adhesion	32/665	76/3949	0.421053	2.50036	5.94258	1.376e-07	2.66169e-05	2.23237e-05	ACTN4/VTN/THY1/ITGB3/P4HB/MELTF/RRAS/SRC/NID1/JUP/VCL/MDK/FBLN1/ITGA3/COL8A1/CALR/UTRN/CDH13/S100A10/RAC1/ACTG1/ILK/DAG1/HSD17B12/NPNT/LIMS2/PHLDB2/PKP2/SPRY4/TRIOBP/CORO1C/TLN1	32	royalblue	BP
97	GO:0050817	coagulation	27/665	59/3949	0.457627	2.71755	5.98078	1.70664e-07	3.10708e-05	2.60592e-05	STXBP3/VTN/ITGB3/ANXA2/ANXA5/SRC/PRKCA/ITGA2/VCL/CD9/FBLN1/MYH9/PSEN1/GNAQ/RAP2B/GNAS/ACTG1/CAV1/ILK/GAS6/VKORC1/EMILIN2/LNPK/TMX1/PROCR/TLN1/F11R	27	royalblue	BP
98	GO:2000145	regulation of cell motility	70/665	234/3949	0.299145	1.77643	5.5097	2.20101e-07	3.78452e-05	3.17409e-05	MYO1C/ADAM10/PLXNB2/PDPK1/PLXNB1/SPINT2/ACTN4/CPNE3/HRAS/LMNA/VTN/THY1/GNAI2/APP/ITGB3/LAMB1/RHOC/CTSH/RRAS/SRC/IFITM1/CD99/JUP/PRKCA/ITGA2/GJA1/LGALS3/VCL/MDK/CD9/BMP5/FBLN1/LAMA2/ITGA3/CALR/EPHA2/CTNNA1/RDX/MECP2/CDH13/CD81/RAP2B/RRAS2/ARF6/RAC1/ACTG1/AKAP12/CAV1/CD47/MGAT5/STX4/DAG1/GAS6/GPNMB/PTPRK/LAMA4/CAVIN1/PHLDB2/SCARB1/CNN2/EMILIN2/PDGFD/PLXNA4/RTN4/PLXNA1/TBC1D24/CORO1C/LRCH1/RAP2C/ROB…	70	royalblue	BP
99	GO:0000902	cell morphogenesis	76/665	265/3949	0.286792	1.70307	5.33165	4.33669e-07	7.06424e-05	5.92481e-05	POTEF/PLXNB2/PLXNB1/SPINT2/OPHN1/OBSL1/PALM/THY1/APP/HEXA/HEXB/CNP/POTEI/COL6A1/ACTN1/SRC/RHOQ/VCL/CDH2/MDK/PTPRD/CFL1/LAMA2/EPHA2/SDC2/CTNNB1/RDX/MYH9/PSEN1/VASP/MECP2/EPHB3/CDH13/RAC1/ACTG1/MEF2A/CNTN1/ANK3/DLG1/ILK/ITGA7/ALCAM/DAG1/SCRIB/CUL7/SART3/NECTIN1/EFNB3/DBN1/TPRN/ACTBL2/RILPL1/BVES/FBLIM1/SCFD1/CYFIP2/PDLIM5/TRIOBP/MOV10/CPNE5/PLXNA4/RTN4/CDC42SE2/PARVA/HECW2/LIMD1/PLXNA1/TBC1D24/CORO…	76	royalblue	BP
100	GO:0007596	blood coagulation	26/665	58/3949	0.448276	2.66202	5.73742	4.80647e-07	7.43802e-05	6.2383e-05	STXBP3/VTN/ITGB3/ANXA2/ANXA5/SRC/PRKCA/ITGA2/VCL/CD9/FBLN1/MYH9/GNAQ/RAP2B/GNAS/ACTG1/CAV1/ILK/GAS6/VKORC1/EMILIN2/LNPK/TMX1/PROCR/TLN1/F11R	26	royalblue	BP
101	GO:0030029	actin filament-based process	82/665	294/3949	0.278912	1.65627	5.26275	5.3402e-07	7.87044e-05	6.60097e-05	POTEF/PDLIM1/MYO1C/ARPC3/PDPK1/ACTN4/MYO1B/KLHL41/OPHN1/OBSL1/HRAS/ITGB3/RHOC/POTEI/PRKAR1A/MYL2/ACTN1/SRC/HSP90B1/MYL6B/JUP/RHOQ/GJA1/PTPN1/CFL1/CALR/MARCKS/SRI/RDX/MYH9/ACTN2/PXN/PDLIM4/VASP/RAB13/MYOM2/S100A10/ARF6/RAC1/ACTG1/CXADR/MEF2A/DSC2/CAV1/CALD1/CACNB2/CD47/AKAP13/DLG1/CACNA1C/DSG2/CNN3/ZYX/DBN1/INF2/MYLK3/ACTBL2/KANK2/CORO6/PHLDB2/NRAP/SYNPO/ADPRHL1/CYFIP2/PDLIM5/PAWR/CNN2/PKP2/MLST8/…	82	royalblue	BP
102	GO:0072359	circulatory system development	83/665	300/3949	0.276667	1.64294	5.21247	6.56873e-07	9.24101e-05	7.75047e-05	PDLIM1/ADAM10/PDPK1/OBSL1/SORBS2/LMNA/THY1/ITGB3/GPX1/ANXA2/COL4A2/CTSH/GAA/RRAS/PRKAR1A/MYL2/ACADM/COL6A1/JUP/PRKCA/GJA1/CDH2/MDK/BMP5/ITGA3/COL8A1/CALR/EPHA2/PML/SRI/CTNNB1/MYH9/ACTN2/BSG/PSEN1/PDLIM4/MECP2/EPHB3/NAGLU/CDH13/RAP1A/ACTG1/CXADR/MEF2A/CAV1/RELA/CALD1/CD47/AKAP13/ILK/CACNA1C/DAG1/DSG2/FHL2/GPNMB/CUL7/NSDHL/MYLK3/SYPL2/TMEM65/CSPG4/NRAP/LEMD2/ADPRHL1/BVES/PXDN/MYDGF/PDLIM5/CRELD1/RB…	83	royalblue	BP
103	GO:0007162	negative regulation of cell adhesion	25/665	56/3949	0.446429	2.65105	5.59898	8.82011e-07	0.000118688	9.95442e-05	ADAM10/PLXNB2/PLXNB1/SPINT2/ACTN4/MELTF/PRKAR1A/SRC/PTPN2/LGALS3/MDK/CD9/FBLN1/RDX/CDH13/DLG1/SCRIB/GPNMB/PHLDB2/PAWR/SPRY4/TMX1/PLXNA4/PLXNA1/CORO1C	25	royalblue	BP
104	GO:0022008	neurogenesis	105/665	408/3949	0.257353	1.52825	5.06997	9.46623e-07	0.000122075	0.000102385	POTEF/PLXNB2/PLXNB1/ADCY6/STRN/TSPAN2/OPHN1/OBSL1/CLN5/ACSL3/HRAS/VTN/THY1/APP/HEXA/ANXA2/HEXB/LAMB1/VIM/CNP/POTEI/RRAS/COL6A1/XRCC5/VCAN/GJA1/VCL/CDH2/ERCC3/MDK/CD9/TGM2/BMP5/NME2/PTPRD/CFL1/LAMA2/ITGA3/CALR/MAP4/EPHA2/MARCKS/SDC2/GPC1/CTNNA1/CTNNB1/PSEN1/VASP/PPT1/RAB13/MECP2/EPHB3/NAGLU/S100A10/B2M/RRAS2/ARF6/RAP1A/RAC1/ACTG1/ROR1/MEF2A/RELA/CNTN1/ANK3/ILK/ALCAM/DAG1/SCRIB/CRMP1/FKBP8/GAS6/CUL…	105	royalblue	BP
105	GO:0030030	cell projection organization	97/665	370/3949	0.262162	1.55681	5.06203	1.06661e-06	0.00012698	0.000106499	POTEF/ABLIM1/PLXNB2/ABCC4/PLXNB1/ADCY6/STRN/TSPAN2/KLHL41/OPHN1/OBSL1/PALM/HRAS/THY1/APP/LAMB1/VIM/CNP/POTEI/SRC/RHOQ/ITGA2/VCL/CDH2/MDK/BMP5/NME2/PTPRD/CFL1/LAMA2/ITGA3/MAP4/EPHA2/SDC2/CTNNA1/CTNNB1/RDX/MYH9/ACTN2/PSEN1/VASP/RAB13/MECP2/EPHB3/CDH13/B2M/ARF6/RAP1A/RAC1/ACTG1/ROR1/MEF2A/CAV1/CNTN1/ANK3/ILK/ALCAM/DAG1/SCRIB/CRMP1/CUL7/NECTIN1/RAB35/EFNB3/DBN1/TPRN/ACTBL2/RILPL1/CSPG4/RETREG3/RTN4IP…	97	royalblue	BP
106	GO:0007599	hemostasis	26/665	60/3949	0.433333	2.57328	5.52537	1.07907e-06	0.00012698	0.000106499	STXBP3/VTN/ITGB3/ANXA2/ANXA5/SRC/PRKCA/ITGA2/VCL/CD9/FBLN1/MYH9/GNAQ/RAP2B/GNAS/ACTG1/CAV1/ILK/GAS6/VKORC1/EMILIN2/LNPK/TMX1/PROCR/TLN1/F11R	26	royalblue	BP
107	GO:0030334	regulation of cell migration	66/665	225/3949	0.293333	1.74191	5.1563	1.10774e-06	0.00012698	0.000106499	MYO1C/ADAM10/PLXNB2/PDPK1/PLXNB1/ACTN4/CPNE3/HRAS/LMNA/VTN/THY1/GNAI2/APP/ITGB3/LAMB1/RHOC/CTSH/RRAS/SRC/IFITM1/CD99/JUP/PRKCA/ITGA2/GJA1/LGALS3/VCL/MDK/CD9/BMP5/LAMA2/ITGA3/CALR/EPHA2/RDX/MECP2/CDH13/CD81/RAP2B/RRAS2/ARF6/RAC1/ACTG1/AKAP12/CAV1/CD47/MGAT5/STX4/DAG1/GAS6/GPNMB/PTPRK/LAMA4/PHLDB2/SCARB1/CNN2/EMILIN2/PDGFD/PLXNA4/RTN4/PLXNA1/TBC1D24/CORO1C/LRCH1/RAP2C/ROBO1	66	royalblue	BP
108	GO:0120036	plasma membrane bounded cell projection organization	95/665	363/3949	0.261708	1.55411	4.98476	1.52741e-06	0.000168834	0.000141601	POTEF/ABLIM1/PLXNB2/ABCC4/PLXNB1/ADCY6/STRN/TSPAN2/KLHL41/OPHN1/OBSL1/PALM/HRAS/THY1/APP/LAMB1/VIM/CNP/POTEI/SRC/RHOQ/VCL/CDH2/MDK/BMP5/NME2/PTPRD/CFL1/LAMA2/ITGA3/MAP4/EPHA2/SDC2/CTNNA1/CTNNB1/RDX/MYH9/ACTN2/PSEN1/VASP/RAB13/MECP2/EPHB3/CDH13/B2M/ARF6/RAP1A/RAC1/ACTG1/ROR1/MEF2A/CAV1/CNTN1/ANK3/ALCAM/DAG1/SCRIB/CRMP1/CUL7/NECTIN1/RAB35/EFNB3/DBN1/TPRN/ACTBL2/RILPL1/CSPG4/RETREG3/RTN4IP1/NECTIN2/…	95	royalblue	BP
109	GO:0007160	cell-matrix adhesion	32/665	84/3949	0.380952	2.26223	5.26139	2.03621e-06	0.000217312	0.000182261	VTN/THY1/ITGB3/ANXA2/CD63/RRAS/ACTN1/SRC/NID1/JUP/ITGA2/VCL/ITGA3/CTNNB1/ACTN2/UTRN/CDH13/S100A10/RAC1/ACTG1/ILK/ITGA7/NID2/DAG1/PTPRK/ZYX/NPNT/PHLDB2/ITGA11/CORO1C/EPDR1/TLN1	32	royalblue	BP
110	GO:0045785	positive regulation of cell adhesion	43/665	129/3949	0.333333	1.97945	5.08912	2.54962e-06	0.000263036	0.000220609	PDPK1/VTN/THY1/ITGB3/P4HB/LAMB1/YES1/CD55/RRAS/LAMC1/SRC/NID1/JUP/PRKCA/ITGA2/MDK/TGM2/LAMA2/ITGA3/COL8A1/CALR/UTRN/CDH13/CD81/S100A10/B2M/RAC1/SIRPA/CAV1/RELA/CD47/STX4/ANK3/ILK/DAG1/FLOT2/EFNB3/HSD17B12/NPNT/LIMS2/EMILIN2/TRIOBP/F11R	43	royalblue	BP
111	GO:1900024	regulation of substrate adhesion-dependent cell spreading	15/665	26/3949	0.576923	3.42597	5.58419	2.65319e-06	0.000264891	0.000222165	ACTN4/ITGB3/P4HB/MELTF/MDK/FBLN1/CALR/S100A10/RAC1/ILK/LIMS2/PKP2/SPRY4/TRIOBP/CORO1C	15	royalblue	BP
112	GO:0031175	neuron projection development	72/665	258/3949	0.27907	1.65721	4.91294	2.77176e-06	0.000268081	0.00022484	POTEF/PLXNB2/PLXNB1/ADCY6/STRN/TSPAN2/OPHN1/OBSL1/THY1/APP/LAMB1/VIM/CNP/POTEI/VCL/CDH2/MDK/BMP5/NME2/PTPRD/CFL1/LAMA2/ITGA3/MAP4/SDC2/CTNNA1/CTNNB1/PSEN1/VASP/RAB13/MECP2/EPHB3/B2M/ARF6/RAP1A/RAC1/ACTG1/ROR1/MEF2A/CNTN1/ANK3/ALCAM/DAG1/SCRIB/CRMP1/CUL7/NECTIN1/RAB35/EFNB3/DBN1/TPRN/ACTBL2/RETREG3/RTN4IP1/CYFIP2/PDLIM5/TRIOBP/MOV10/CPNE5/PLXNA4/RTN4/ITM2C/RAB6B/VAPA/HECW2/PLXNA1/TBC1D24/SHOC2/CTN…	72	royalblue	BP
113	GO:0048666	neuron development	77/665	282/3949	0.27305	1.62146	4.87284	3.0492e-06	0.000285978	0.000239851	POTEF/PLXNB2/PLXNB1/ADCY6/STRN/TSPAN2/OPHN1/OBSL1/CLN5/THY1/APP/HEXA/LAMB1/VIM/CNP/POTEI/VCL/CDH2/MDK/BMP5/NME2/PTPRD/CFL1/LAMA2/ITGA3/MAP4/SDC2/CTNNA1/CTNNB1/PSEN1/VASP/PPT1/RAB13/MECP2/EPHB3/NAGLU/B2M/ARF6/RAP1A/RAC1/ACTG1/ROR1/MEF2A/CNTN1/ANK3/ALCAM/DAG1/SCRIB/CRMP1/CUL7/NECTIN1/RAB35/EFNB3/DBN1/TPRN/ACTBL2/RETREG3/RTN4IP1/CYFIP2/PDLIM5/TRIOBP/MOV10/CPNE5/PLXNA4/RTN4/ITM2C/RAB6B/MTCH1/VAPA/HEC…	77	royalblue	BP
114	GO:0007229	integrin-mediated signaling pathway	21/665	46/3949	0.456522	2.71098	5.25198	4.3254e-06	0.000393739	0.00033023	ADAM10/THY1/ITGB3/LAMB1/CD63/LAMC1/SRC/NID1/ITGA2/NME2/LAMA2/ITGA3/CTNNA1/MYH9/CD47/ILK/ITGA7/ZYX/LIMS2/ITGA11/TLN1	21	royalblue	BP
115	GO:0046486	glycerolipid metabolic process	40/665	120/3949	0.333333	1.97945	4.90261	5.75683e-06	0.000509068	0.000426958	PITPNM1/GNPAT/DPM1/ACSL3/CDS2/ABHD16A/CAT/GPX1/GK/PNPLA4/PCYT1A/CPT1A/MECP2/CAV1/INPP5A/GPAT3/DHRS7B/LPCAT3/MBOAT2/PGAP1/PIP4P1/SLC44A2/PNPLA6/PIP4P2/LPCAT1/PIGO/SCARB1/SLC44A1/LPGAT1/TMEM68/MBOAT7/LMF1/PTDSS2/TMX1/ACP6/AGPAT4/SACM1L/SMPD4/GDE1/PISD	40	royalblue	BP
116	GO:0022604	regulation of cell morphogenesis	31/665	84/3949	0.369048	2.19153	4.96671	6.4096e-06	0.000537743	0.000451008	PLXNB2/PLXNB1/OBSL1/PALM/HEXB/SRC/RHOQ/PTPRD/CFL1/RDX/MYH9/MECP2/RAC1/DLG1/ITGA7/DAG1/CUL7/DBN1/BVES/FBLIM1/MOV10/CPNE5/PLXNA4/CDC42SE2/PARVA/LIMD1/PLXNA1/TBC1D24/CORO1C/PALM2AKAP2/F11R	31	royalblue	BP
117	GO:0050878	regulation of body fluid levels	32/665	88/3949	0.363636	2.1594	4.94905	6.53591e-06	0.000537743	0.000451008	STXBP3/ADCY6/VTN/GNAI2/ITGB3/ANXA2/ANXA5/UMPS/SRC/AKR1B1/PRKCA/ITGA2/GJA1/VCL/CD9/FBLN1/MYH9/GNAQ/RAP2B/GNAS/ACTG1/CAV1/ILK/MTX1/GAS6/VKORC1/EMILIN2/LNPK/TMX1/PROCR/TLN1/F11R	32	royalblue	BP
118	GO:0010811	positive regulation of cell-substrate adhesion	21/665	47/3949	0.446809	2.6533	5.13045	6.60234e-06	0.000537743	0.000451008	VTN/THY1/ITGB3/P4HB/RRAS/NID1/JUP/MDK/ITGA3/COL8A1/CALR/UTRN/CDH13/S100A10/RAC1/ILK/DAG1/HSD17B12/NPNT/LIMS2/TRIOBP	21	royalblue	BP
119	GO:0060627	regulation of vesicle-mediated transport	49/665	160/3949	0.30625	1.81862	4.75639	7.87585e-06	0.000625019	0.000524206	STXBP3/PDPK1/OPHN1/DYSF/ACSL3/VTN/GNAI2/ITGB3/ANXA2/CD63/LAMP1/SRC/ITGA2/LGALS3/PTPN1/TGM2/CALR/RDX/ACTN2/PSEN1/PPT1/RAB13/CDH13/S100A10/RAP1B/B2M/ARF6/VSNL1/RAP1A/RAC1/ACTG1/SIRPA/CAV1/CD47/STX4/PRKAA1/SCRIB/GAS6/RINT1/PGAP1/PIP4P2/ATAD1/BVES/SCARB1/SCFD1/CNN2/EHD4/STX18/PACSIN3	49	royalblue	BP
120	GO:0034113	heterotypic cell-cell adhesion	13/665	22/3949	0.590909	3.50902	5.30986	8.82461e-06	0.000682804	0.000572671	THY1/ITGB3/JUP/CD58/CXADR/SIRPA/DSC2/CD47/ITGA7/DSG2/PKP2/PARVA/CTNNA3	13	royalblue	BP
121	GO:0048646	anatomical structure formation involved in morphogenesis	80/665	304/3949	0.263158	1.56272	4.59494	9.11198e-06	0.00068689	0.000576098	PLXNB2/GNPAT/PDPK1/SPINT2/KLHL41/OPHN1/OBSL1/VTN/THY1/ITGB3/GPX1/ANXA2/LAMB1/COL4A2/CTSH/RRAS/PRKAR1A/MYL2/COL6A1/ACTN1/JUP/PRKCA/ITGA2/GJA1/MDK/CD9/TGM2/BMP5/ITGA3/COL8A1/EPHA2/PML/GPC1/CTNNB1/MYH9/ACTN2/BSG/PSEN1/VASP/MECP2/MYOM2/EPHB3/CDH13/CD81/ACTG1/MEF2A/CAV1/RELA/CALD1/CD47/AKAP13/CNTN1/ITGA7/DAG1/SCRIB/FHL2/GPNMB/NOLC1/NECTIN1/MYLK3/CSPG4/PHLDB2/NRAP/RDH10/LEMD2/ADPRHL1/PXDN/NECTIN2/MYDGF…	80	royalblue	BP
122	GO:0070527	platelet aggregation	14/665	25/3949	0.56	3.32547	5.24825	9.32129e-06	0.00068689	0.000576098	STXBP3/ITGB3/PRKCA/VCL/CD9/MYH9/RAP2B/GNAS/ACTG1/ILK/EMILIN2/TMX1/TLN1/F11R	14	royalblue	BP
123	GO:0022603	regulation of anatomical structure morphogenesis	61/665	219/3949	0.278539	1.65406	4.48108	1.80447e-05	0.0012988	0.00108931	PLXNB2/PDPK1/PLXNB1/OBSL1/PALM/THY1/ITGB3/HEXB/COL4A2/CTSH/RRAS/SRC/JUP/RHOQ/PRKCA/GJA1/CDH2/MDK/PTPRD/CFL1/EPHA2/PML/SDC2/CTNNB1/RDX/MYH9/PSEN1/MECP2/EPHB3/RAC1/RELA/DLG1/ITGA7/DAG1/GPNMB/CUL7/EFNB3/DBN1/INF2/PHLDB2/TMEM135/BVES/FBLIM1/MYDGF/PDLIM5/HTATIP2/EMILIN2/MOV10/CPNE5/PLXNA4/RTN4/CDC42SE2/PARVA/HECW2/LIMD1/PLXNA1/TBC1D24/CORO1C/PALM2AKAP2/F11R/ROBO1	61	royalblue	BP
124	GO:0048699	generation of neurons	87/665	344/3949	0.252907	1.50185	4.38326	1.96027e-05	0.00137887	0.00115647	POTEF/PLXNB2/PLXNB1/ADCY6/STRN/TSPAN2/OPHN1/OBSL1/CLN5/ACSL3/THY1/APP/HEXA/LAMB1/VIM/CNP/POTEI/VCAN/GJA1/VCL/CDH2/ERCC3/MDK/BMP5/NME2/PTPRD/CFL1/LAMA2/ITGA3/CALR/MAP4/EPHA2/SDC2/CTNNA1/CTNNB1/PSEN1/VASP/PPT1/RAB13/MECP2/EPHB3/NAGLU/B2M/ARF6/RAP1A/RAC1/ACTG1/ROR1/MEF2A/CNTN1/ANK3/ALCAM/DAG1/SCRIB/CRMP1/FKBP8/GAS6/CUL7/NECTIN1/RAB35/EFNB3/DBN1/TPRN/ACTBL2/RETREG3/NAV1/RTN4IP1/CYFIP2/PDLIM5/TRIOBP/M…	87	royalblue	BP
125	GO:0098911	regulation of ventricular cardiac muscle cell action potential	8/665	3949-10-01	0.8	4.75068	5.34336	2.03916e-05	0.00140249	0.00117627	JUP/DSC2/CAV1/DLG1/CACNA1C/DSG2/PKP2/CTNNA3	8	royalblue	BP
126	GO:0030182	neuron differentiation	83/665	326/3949	0.254601	1.51191	4.34176	2.38489e-05	0.00153469	0.00128715	POTEF/PLXNB2/PLXNB1/ADCY6/STRN/TSPAN2/OPHN1/OBSL1/CLN5/ACSL3/THY1/APP/HEXA/LAMB1/VIM/CNP/POTEI/VCL/CDH2/ERCC3/MDK/BMP5/NME2/PTPRD/CFL1/LAMA2/ITGA3/CALR/MAP4/EPHA2/SDC2/CTNNA1/CTNNB1/PSEN1/VASP/PPT1/RAB13/MECP2/EPHB3/NAGLU/B2M/ARF6/RAP1A/RAC1/ACTG1/ROR1/MEF2A/CNTN1/ANK3/ALCAM/DAG1/SCRIB/CRMP1/FKBP8/CUL7/NECTIN1/RAB35/EFNB3/DBN1/TPRN/ACTBL2/RETREG3/RTN4IP1/CYFIP2/PDLIM5/TRIOBP/MOV10/CPNE5/PLXNA4/RT…	83	royalblue	BP
127	GO:0030198	extracellular matrix organization	27/665	73/3949	0.369863	2.19637	4.64231	2.42972e-05	0.00153469	0.00128715	ADAM10/SPINT2/VTN/APP/ITGB3/ANXA2/LAMB1/COL4A2/MELTF/LAMC1/COL6A1/BMP1/NID1/FBLN1/LAMA2/COL8A1/SERPINH1/CAV1/NID2/DAG1/GAS6/HSD17B12/NPNT/PHLDB2/COLGALT1/PXDN/POMT2	27	royalblue	BP
128	GO:0043062	extracellular structure organization	27/665	73/3949	0.369863	2.19637	4.64231	2.42972e-05	0.00153469	0.00128715	ADAM10/SPINT2/VTN/APP/ITGB3/ANXA2/LAMB1/COL4A2/MELTF/LAMC1/COL6A1/BMP1/NID1/FBLN1/LAMA2/COL8A1/SERPINH1/CAV1/NID2/DAG1/GAS6/HSD17B12/NPNT/PHLDB2/COLGALT1/PXDN/POMT2	27	royalblue	BP
129	GO:0045229	external encapsulating structure organization	27/665	73/3949	0.369863	2.19637	4.64231	2.42972e-05	0.00153469	0.00128715	ADAM10/SPINT2/VTN/APP/ITGB3/ANXA2/LAMB1/COL4A2/MELTF/LAMC1/COL6A1/BMP1/NID1/FBLN1/LAMA2/COL8A1/SERPINH1/CAV1/NID2/DAG1/GAS6/HSD17B12/NPNT/PHLDB2/COLGALT1/PXDN/POMT2	27	royalblue	BP
130	GO:0001763	morphogenesis of a branching structure	18/665	40/3949	0.45	2.67226	4.78297	2.6996e-05	0.00167105	0.00140152	SPINT2/CTSH/SRC/MDK/TGM2/EPHA2/PML/CTNNB1/MECP2/DLG1/ILK/DAG1/NPNT/RDH10/RBM15/RTN4/CTSZ/PLXNA1	18	royalblue	BP
131	GO:0007189	adenylate cyclase-activating G protein-coupled receptor signaling pathway	11/665	18/3949	0.611111	3.62899	5.03004	2.89782e-05	0.00175858	0.00147493	ADCY6/ADCY9/ADCY5/GNAI2/PRKAR1A/PRKCA/NME2/GNAQ/GNB1/GNAS/AKAP13	11	royalblue	BP
132	GO:0030036	actin cytoskeleton organization	68/665	256/3949	0.265625	1.57737	4.29818	3.27602e-05	0.00194986	0.00163536	POTEF/PDLIM1/MYO1C/ARPC3/PDPK1/ACTN4/MYO1B/KLHL41/OPHN1/OBSL1/HRAS/ITGB3/RHOC/POTEI/PRKAR1A/MYL2/ACTN1/SRC/HSP90B1/RHOQ/PTPN1/CFL1/CALR/MARCKS/RDX/MYH9/ACTN2/PXN/PDLIM4/VASP/RAB13/MYOM2/S100A10/ARF6/RAC1/ACTG1/CXADR/MEF2A/CALD1/CD47/AKAP13/DLG1/CNN3/ZYX/DBN1/INF2/MYLK3/ACTBL2/KANK2/CORO6/PHLDB2/NRAP/SYNPO/ADPRHL1/CYFIP2/PDLIM5/PAWR/CNN2/MLST8/TRIOBP/SYNPO2L/LIMA1/CORO1C/TLN1/DAAM1/FARP1/F11R/WASF2	68	royalblue	BP
133	GO:0032989	cellular anatomical entity morphogenesis	64/665	238/3949	0.268908	1.59687	4.27383	3.75936e-05	0.00219532	0.00184123	POTEF/PLXNB2/GNPAT/PLXNB1/KLHL41/OPHN1/OBSL1/THY1/APP/CNP/POTEI/PRKAR1A/MYL2/SRC/VCL/CDH2/MDK/CD9/PTPRD/CFL1/LAMA2/SDC2/GPC1/CTNNB1/ACTN2/PSEN1/VASP/MECP2/MYOM2/EPHB3/RAC1/ACTG1/MEF2A/AKAP13/CNTN1/ANK3/ALCAM/DAG1/CUL7/NECTIN1/EFNB3/DBN1/MYLK3/ACTBL2/PHLDB2/NRAP/ADPRHL1/NECTIN2/CYFIP2/PDLIM5/SYNPO2L/MOV10/CPNE5/PLXNA4/RTN4/HECW2/PLXNA1/TBC1D24/CORO1C/CTNND2/FARP1/AFG3L2/ROBO1/WASF2	64	royalblue	BP
134	GO:0030168	platelet activation	16/665	34/3949	0.470588	2.79452	4.72845	3.84715e-05	0.00220499	0.00184933	STXBP3/ITGB3/SRC/PRKCA/VCL/CD9/MYH9/GNAQ/RAP2B/GNAS/ACTG1/ILK/EMILIN2/TMX1/TLN1/F11R	16	royalblue	BP
135	GO:0009967	positive regulation of signal transduction	86/665	345/3949	0.249275	1.48028	4.20158	3.96349e-05	0.00221768	0.00185998	MYO1C/MID1/PDPK1/PLXNB1/LAMTOR5/ACTN4/ARL6IP5/HRAS/VTN/CAT/GNAI2/APP/ITGB3/GPX1/CTSD/LAMB1/RHOC/CD63/CTSH/LAMC1/SRC/NID1/JUP/PRKCA/GJA1/PTPN2/PTPN1/CDH2/TGM2/BMP5/LAMA2/ATP6V0C/CALR/PML/ERP29/CTNNA1/CTNNB1/CSNK1E/BCAP31/CTSC/CDH13/CD81/RAP1B/RAP1A/RAC1/ROR1/AKAP12/CAV1/RELA/MGAT5/AKAP13/ILK/FLOT2/FKBP8/GAS6/GPNMB/OCIAD2/LAMTOR1/CSPG4/NPNT/MAVS/LIMS2/PIP4P1/SLC44A2/WDR48/NECTIN2/MYDGF/CYFIP2/S100A…	86	royalblue	BP
136	GO:0023056	positive regulation of signaling	97/665	400/3949	0.2425	1.44005	4.17711	4.01261e-05	0.00221768	0.00185998	MYO1C/MID1/PDPK1/PLXNB1/LAMTOR5/ACTN4/ARL6IP5/HRAS/VTN/CAT/GNAI2/APP/ITGB3/GPX1/CTSD/ANXA2/LAMB1/RHOC/CD63/CTSH/PRKAR1A/LAMC1/SRC/NID1/JUP/PRKCA/GJA1/PTPN2/PTPN1/CDH2/TGM2/BMP5/LAMA2/ATP6V0C/CALR/PML/ERP29/SRI/CTNNA1/CTNNB1/CSNK1E/PSEN1/BCAP31/MECP2/CTSC/CDH13/CD81/RAP1B/VSNL1/RAP1A/RAC1/ROR1/AKAP12/CAV1/RELA/MGAT5/AKAP13/STX4/ILK/SCRIB/MPP2/FLOT2/FKBP8/GAS6/GPNMB/EFNB3/OCIAD2/LAMTOR1/CSPG4/NPNT/…	97	royalblue	BP
137	GO:0061061	muscle structure development	60/665	221/3949	0.271493	1.61222	4.21467	4.90637e-05	0.00266407	0.00223437	PDLIM1/ACTN4/KLHL41/OBSL1/SORBS2/NRAS/LMNA/GPX1/LAMB1/PRKAR1A/MYL2/LAMC1/ACADM/COL6A1/ACTN1/NID1/MYL6B/GJA1/CDH2/CD9/LAMA2/CALR/SRI/GPC1/CTNNB1/MYH9/ACTN2/UTRN/EMD/PDLIM4/MECP2/MYOM2/NAGLU/CD81/ACTG1/CXADR/MEF2A/CAV1/AKAP13/PRKAA1/ITGA7/DAG1/FHL2/FLOT2/MYLK3/CAVIN4/SYPL2/NPNT/NRAP/LEMD2/ADPRHL1/BVES/PDLIM5/PKP2/SYNPO2L/POPDC2/JPH1/MBNL1/ITGA11/AFG3L2	60	royalblue	BP
138	GO:0006641	triglyceride metabolic process	14/665	28/3949	0.5	2.96917	4.70503	5.09506e-05	0.00271883	0.00228029	GNPAT/CAT/GPX1/GK/PNPLA4/CPT1A/CAV1/GPAT3/SCARB1/LPGAT1/TMEM68/MBOAT7/LMF1/TMX1	14	royalblue	BP
139	GO:0007010	cytoskeleton organization	101/665	423/3949	0.238771	1.4179	4.09263	5.38185e-05	0.00281124	0.0023578	POTEF/PDLIM1/MYO1C/ABLIM1/PPP1R12A/ARPC3/MID1/PDPK1/PLXNB1/DYNC1LI2/ZW10/ZNF207/ACTN4/MYO1B/PPL/KLHL41/OPHN1/OBSL1/PALM/SORBS2/HRAS/LMNA/THY1/ITGB3/RHOC/VIM/POTEI/PRKAR1A/MYL2/ACTN1/SRC/HSP90B1/RHOQ/GJA1/PTPN1/LMNB1/MDK/CFL1/CALR/MAP4/MARCKS/CTNNB1/RDX/MYH9/ACTN2/PXN/PDLIM4/VASP/RAB13/MECP2/SLC16A1/MYOM2/S100A10/ARF6/RAC1/ACTG1/CXADR/MEF2A/LMNB2/CALD1/CD47/AKAP13/ANK3/DLG1/PRKAA1/DAG1/CUL7/CNN3/Z…	101	royalblue	BP
140	GO:0001775	cell activation	56/665	203/3949	0.275862	1.63816	4.20044	5.44991e-05	0.00281124	0.0023578	SNAP23/STXBP3/ADAM10/PDPK1/DYSF/CLPTM1/THY1/APP/ITGB3/SLC25A5/YES1/CD55/PRKAR1A/LAMP1/SRC/XRCC6/UNG/PRKCA/GJA1/PTPN2/LGALS3/VCL/MDK/CD9/CTNNB1/MYH9/PSEN1/GNAQ/CTSC/NAGLU/CD81/RAP2B/B2M/GNAS/ACTG1/CXADR/SIRPA/AKAP12/CAV1/CD47/STX4/DLG1/ILK/SCRIB/FLOT2/GAS6/GPNMB/EFNB3/NECTIN2/PAWR/S100A13/EMILIN2/TMX1/EXOSC3/TLN1/F11R	56	royalblue	BP
141	GO:0040017	positive regulation of locomotion	43/665	144/3949	0.298611	1.77326	4.25329	5.64152e-05	0.00286238	0.00240069	MYO1C/ADAM10/PDPK1/ACTN4/CPNE3/HRAS/VTN/THY1/GNAI2/APP/ITGB3/LAMB1/RHOC/CTSH/RRAS/SRC/CD99/PRKCA/ITGA2/LGALS3/MDK/ITGA3/CALR/EPHA2/RDX/CDH13/RRAS2/ARF6/RAC1/ACTG1/AKAP12/CAV1/CD47/MGAT5/STX4/GAS6/GPNMB/CAVIN1/BVES/SCARB1/PDGFD/RTN4/TBC1D24	43	royalblue	BP
142	GO:0071711	basement membrane organization	12/665	22/3949	0.545455	3.2391	4.73862	5.91725e-05	0.00295385	0.00247741	SPINT2/LAMB1/LAMC1/COL6A1/NID1/LAMA2/CAV1/NID2/DAG1/PHLDB2/PXDN/POMT2	12	royalblue	BP
143	GO:2000147	positive regulation of cell motility	42/665	140/3949	0.3	1.7815	4.23631	6.11063e-05	0.00300197	0.00251776	MYO1C/ADAM10/PDPK1/ACTN4/CPNE3/HRAS/VTN/THY1/GNAI2/APP/ITGB3/LAMB1/RHOC/CTSH/RRAS/SRC/CD99/PRKCA/ITGA2/LGALS3/MDK/ITGA3/CALR/EPHA2/RDX/CDH13/RRAS2/ARF6/RAC1/ACTG1/AKAP12/CAV1/CD47/MGAT5/STX4/GAS6/GPNMB/CAVIN1/SCARB1/PDGFD/RTN4/TBC1D24	42	royalblue	BP
144	GO:0015850	organic hydroxy compound transport	22/665	57/3949	0.385965	2.29199	4.42088	6.52394e-05	0.00315494	0.00264606	ABCC4/VAPB/STARD3NL/ITGB3/ANXA2/TGM2/SCP2/MAOB/ABCD3/MECP2/SLC16A1/NPC2/CAV1/PRKAA1/MFSD10/LAMTOR1/LPCAT3/SLC44A2/SCARB1/SLC44A1/VAPA/LIMA1	22	royalblue	BP
145	GO:0042060	wound healing	38/665	123/3949	0.308943	1.83461	4.23118	6.80796e-05	0.00322883	0.00270804	STXBP3/PPL/HRAS/VTN/ITGB3/GPX1/ANXA2/RHOC/ANXA5/SRC/PRKCA/ITGA2/VCL/CD9/FBLN1/MYH9/GNAQ/S100A10/RAP2B/GNAS/ACTG1/CAV1/AHNAK/ILK/DAG1/SCRIB/GAS6/C6orf89/PHLDB2/SCARB1/CNN2/VKORC1/EMILIN2/LNPK/TMX1/PROCR/TLN1/F11R	38	royalblue	BP
146	GO:0010647	positive regulation of cell communication	95/665	395/3949	0.240506	1.42821	4.0364	6.88539e-05	0.00322883	0.00270804	MYO1C/MID1/PDPK1/PLXNB1/LAMTOR5/ACTN4/ARL6IP5/HRAS/VTN/CAT/GNAI2/APP/ITGB3/GPX1/CTSD/LAMB1/RHOC/CD63/CTSH/PRKAR1A/LAMC1/SRC/NID1/JUP/PRKCA/ITGA2/GJA1/PTPN2/PTPN1/CDH2/TGM2/BMP5/LAMA2/ATP6V0C/CALR/PML/ERP29/SRI/CTNNA1/CTNNB1/CSNK1E/BCAP31/MECP2/CTSC/CDH13/CD81/RAP1B/VSNL1/RAP1A/RAC1/ROR1/AKAP12/CAV1/RELA/MGAT5/AKAP13/STX4/ANK3/ILK/MPP2/FLOT2/FKBP8/GAS6/GPNMB/EFNB3/OCIAD2/LAMTOR1/CSPG4/NPNT/MAVS/LI…	95	royalblue	BP
147	GO:1901888	regulation of cell junction assembly	24/665	65/3949	0.369231	2.19262	4.36231	7.09423e-05	0.00327711	0.00274853	MYO1C/THY1/APP/SRC/VCL/PTPRD/EPHA2/CTNNB1/EPHB3/S100A10/RAP1B/ARF6/RAP1A/RAC1/ACTG1/CAV1/NECTIN1/EFNB3/PHLDB2/PDLIM5/CORO1C/TLN1/FARP1/F11R	24	royalblue	BP
148	GO:0098657	import into cell	69/665	267/3949	0.258427	1.53463	4.07065	7.4504e-05	0.00339103	0.00284407	ESYT2/MYO1C/SYNGR3/MYO1B/OPHN1/ARL6IP5/DYSF/ACSL3/HRAS/VTN/APP/ITGB3/ANXA2/YES1/CD63/SRC/RHOQ/ITGA2/LGALS3/PTPN1/CD9/TGM2/CALR/SLC6A6/MYH9/SLC1A4/CSNK1E/PSEN1/PPT1/ANXA11/RAB5C/CLCN5/CDH13/CD81/B2M/ARF6/RAC1/ACTG1/SIRPA/CAV1/BCL2L1/CD47/DLG1/GTF2H2/CACNA1C/SCRIB/GAS6/OCIAD2/SLC27A4/PIP4P2/ATAD1/SCARB1/SNX18/CNN2/RAB34/ISCU/EHD4/CDC42SE2/OCIAD1/EHD3/ATP6V1H/PACSIN3/TBC1D24/CORO1C/SHOC2/SLC27A6/HCN…	69	royalblue	BP
149	GO:0008360	regulation of cell shape	20/665	50/3949	0.4	2.37534	4.40368	7.75298e-05	0.0034776	0.00291668	PLXNB2/PLXNB1/PALM/HEXB/RHOQ/RDX/MYH9/RAC1/DLG1/ITGA7/DAG1/BVES/FBLIM1/PLXNA4/CDC42SE2/PARVA/LIMD1/PLXNA1/PALM2AKAP2/F11R	20	royalblue	BP
150	GO:0030335	positive regulation of cell migration	41/665	137/3949	0.29927	1.77717	4.16579	7.95117e-05	0.00351555	0.00294851	MYO1C/ADAM10/PDPK1/ACTN4/CPNE3/HRAS/VTN/THY1/GNAI2/APP/ITGB3/LAMB1/RHOC/CTSH/RRAS/SRC/CD99/PRKCA/ITGA2/LGALS3/MDK/ITGA3/CALR/EPHA2/RDX/CDH13/RRAS2/ARF6/RAC1/ACTG1/AKAP12/CAV1/CD47/MGAT5/STX4/GAS6/GPNMB/SCARB1/PDGFD/RTN4/TBC1D24	41	royalblue	BP
151	GO:0048584	positive regulation of response to stimulus	114/665	494/3949	0.230769	1.37039	3.95999	8.23268e-05	0.00355003	0.00297743	MYO1C/ADAM10/MID1/PDPK1/PLXNB1/LAMTOR5/ACTN4/BANF1/ARL6IP5/HRAS/VTN/CAT/THY1/GNAI2/APP/ITGB3/GPX1/CTSD/LAMB1/YES1/RHOC/CD55/CD63/CTSH/LAMC1/LAMP1/SRC/XRCC6/XRCC5/NID1/JUP/PVR/PRKCA/ITGA2/GJA1/PTPN2/LGALS3/PTPN1/CDH2/MDK/TGM2/BMP5/LAMA2/ATP6V0C/CALR/PML/ERP29/CTNNA1/CTNNB1/MASP1/CSNK1E/PSEN1/BCAP31/CTSC/NAGLU/CDH13/CD81/RAP1B/B2M/RAP1A/RAC1/ACTG1/ROR1/AKAP12/CAV1/RELA/CD47/MGAT5/AKAP13/STX4/ILK/FL…	114	royalblue	BP
152	GO:0042063	gliogenesis	31/665	94/3949	0.329787	1.95839	4.23148	8.25856e-05	0.00355003	0.00297743	TSPAN2/HRAS/VTN/APP/HEXB/LAMB1/VIM/CNP/RRAS/COL6A1/VCAN/CDH2/MDK/CD9/LAMA2/GPC1/CTNNB1/PSEN1/MECP2/NAGLU/RRAS2/ROR1/RELA/CNTN1/ILK/DAG1/SCRIB/CSPG4/MBOAT7/RTN4/MBD1	31	royalblue	BP
153	GO:0050808	synapse organization	39/665	129/3949	0.302326	1.79531	4.13237	9.29605e-05	0.00394127	0.00330556	POTEF/ADAM10/PLXNB2/GNPAT/PLXNB1/OPHN1/PALM/APP/ITGB3/POTEI/ACTN1/CDH2/PTPRD/CFL1/ITGA3/CTNNB1/PSEN1/MECP2/EPHB3/RAP1B/ARF6/ACTG1/CACNB2/ANK3/DLG1/DAG1/NECTIN1/EFNB3/DBN1/ACTBL2/PPFIBP1/ERC1/SYNPO/PDLIM5/PLXNA4/CTNND2/FARP1/AFG3L2/WASF2	39	royalblue	BP
154	GO:0046470	phosphatidylcholine metabolic process	13/665	26/3949	0.5	2.96917	4.53272	9.51815e-05	0.0039809	0.0033388	ACSL3/PCYT1A/MECP2/DHRS7B/LPCAT3/MBOAT2/SLC44A2/PNPLA6/LPCAT1/SCARB1/SLC44A1/LPGAT1/MBOAT7	13	royalblue	BP
155	GO:0086091	regulation of heart rate by cardiac conduction	10/665	17/3949	0.588235	3.49314	4.63514	0.000107532	0.00437908	0.00367275	SRC/JUP/DSC2/CAV1/CACNB2/CACNA1C/DSG2/PKP2/CTNNA3/HCN4	10	royalblue	BP
156	GO:0098901	regulation of cardiac muscle cell action potential	10/665	17/3949	0.588235	3.49314	4.63514	0.000107532	0.00437908	0.00367275	JUP/CXADR/DSC2/CAV1/DLG1/CACNA1C/DSG2/PKP2/CTNNA3/HCN4	10	royalblue	BP
157	GO:0007188	adenylate cyclase-modulating G protein-coupled receptor signaling pathway	15/665	33/3949	0.454545	2.69925	4.41052	0.000110816	0.00445423	0.00373578	ADCY6/ADCY9/PALM/ADCY5/GNAI2/ITGB3/PRKAR1A/PRKCA/NME2/GNAQ/GNB1/GNAS/AKAP12/AKAP13/WASF2	15	royalblue	BP
158	GO:0051017	actin filament bundle assembly	22/665	59/3949	0.372881	2.2143	4.22838	0.000119575	0.00468461	0.00392901	PDLIM1/MYO1B/RHOC/ACTN1/SRC/HSP90B1/MARCKS/RDX/PXN/S100A10/RAC1/ACTG1/CALD1/CD47/ZYX/PHLDB2/SYNPO/PAWR/SYNPO2L/LIMA1/F11R/WASF2	22	royalblue	BP
159	GO:0061572	actin filament bundle organization	22/665	59/3949	0.372881	2.2143	4.22838	0.000119575	0.00468461	0.00392901	PDLIM1/MYO1B/RHOC/ACTN1/SRC/HSP90B1/MARCKS/RDX/PXN/S100A10/RAC1/ACTG1/CALD1/CD47/ZYX/PHLDB2/SYNPO/PAWR/SYNPO2L/LIMA1/F11R/WASF2	22	royalblue	BP
160	GO:0061138	morphogenesis of a branching epithelium	16/665	37/3949	0.432432	2.56793	4.31148	0.00013621	0.00526963	0.00441966	SPINT2/CTSH/SRC/MDK/TGM2/EPHA2/PML/CTNNB1/DLG1/ILK/DAG1/NPNT/RDH10/RBM15/CTSZ/PLXNA1	16	royalblue	BP
161	GO:0030100	regulation of endocytosis	29/665	88/3949	0.329545	1.95695	4.08489	0.00014168	0.00541356	0.00454038	OPHN1/DYSF/VTN/ITGB3/ANXA2/CD63/SRC/ITGA2/LGALS3/PTPN1/TGM2/CALR/PPT1/CDH13/B2M/ARF6/RAC1/ACTG1/SIRPA/CAV1/CD47/SCRIB/GAS6/PIP4P2/ATAD1/SCARB1/CNN2/EHD4/PACSIN3	29	royalblue	BP
162	GO:0031344	regulation of cell projection organization	49/665	177/3949	0.276836	1.64395	3.94412	0.000146579	0.00553245	0.00464009	PLXNB2/PLXNB1/ADCY6/OBSL1/PALM/HRAS/THY1/VIM/SRC/RHOQ/ITGA2/CDH2/MDK/BMP5/NME2/PTPRD/CFL1/ITGA3/MAP4/EPHA2/SDC2/RDX/PSEN1/EPHB3/B2M/ARF6/RAP1A/RAC1/ROR1/CAV1/CNTN1/CRMP1/CUL7/EFNB3/DBN1/RETREG3/RTN4IP1/PDLIM5/MOV10/PLXNA4/RTN4/ITM2C/HECW2/PLXNA1/TBC1D24/CORO1C/SHOC2/ROBO1/WASF2	49	royalblue	BP
163	GO:0007040	lysosome organization	17/665	41/3949	0.414634	2.46224	4.23479	0.000158354	0.00583457	0.00489348	CLN5/HEXA/HEXB/GAA/ACP2/LAMP1/ATP6V0C/ATP6V1A/PPT1/NAGLU/ATP6AP1/LAMTOR1/RAB34/SPNS1/CLN6/TMEM9/ATP6V1H	17	royalblue	BP
164	GO:0080171	lytic vacuole organization	17/665	41/3949	0.414634	2.46224	4.23479	0.000158354	0.00583457	0.00489348	CLN5/HEXA/HEXB/GAA/ACP2/LAMP1/ATP6V0C/ATP6V1A/PPT1/NAGLU/ATP6AP1/LAMTOR1/RAB34/SPNS1/CLN6/TMEM9/ATP6V1H	17	royalblue	BP
165	GO:0002685	regulation of leukocyte migration	18/665	45/3949	0.4	2.37534	4.17502	0.000176601	0.00624311	0.00523612	ADAM10/THY1/APP/ITGB3/CD99/ITGA2/LGALS3/MDK/CD9/BMP5/CALR/CD81/RAC1/CD47/GAS6/CNN2/PDGFD/LRCH1	18	royalblue	BP
166	GO:0045806	negative regulation of endocytosis	12/665	24/3949	0.5	2.96917	4.35379	0.000178134	0.00624311	0.00523612	DYSF/ITGB3/ANXA2/LGALS3/ARF6/RAC1/SIRPA/CAV1/CD47/PIP4P2/CNN2/PACSIN3	12	royalblue	BP
167	GO:0071709	membrane assembly	12/665	24/3949	0.5	2.96917	4.35379	0.000178134	0.00624311	0.00523612	BANF1/ANXA2/COL6A1/CDH2/PTPRD/STX2/S100A10/CAV1/STX4/ANK3/RFTN1/REEP3	12	royalblue	BP
168	GO:0098900	regulation of action potential	12/665	24/3949	0.5	2.96917	4.35379	0.000178134	0.00624311	0.00523612	JUP/MECP2/SUMO1/CXADR/DSC2/CAV1/DLG1/CACNA1C/DSG2/PKP2/CTNNA3/HCN4	12	royalblue	BP
169	GO:0035239	tube morphogenesis	54/665	202/3949	0.267327	1.58748	3.85677	0.000184054	0.00624311	0.00523612	PLXNB2/PDPK1/SPINT2/THY1/ITGB3/GPX1/ANXA2/COL4A2/CTSH/RRAS/SRC/JUP/PRKCA/GJA1/CDH2/MDK/TGM2/BMP5/COL8A1/EPHA2/PML/CTNNB1/MYH9/BSG/PSEN1/VASP/MECP2/EPHB3/NAGLU/CDH13/RAP1A/ACTG1/CAV1/RELA/CALD1/CD47/DLG1/ILK/DAG1/SCRIB/GPNMB/CUL7/CSPG4/NPNT/RDH10/PXDN/MYDGF/RBM15/HTATIP2/EMILIN2/PARVA/CTSZ/ROBO1/WASF2	54	royalblue	BP
170	GO:0006811	monoatomic ion transport	74/665	299/3949	0.247492	1.46969	3.80101	0.000184071	0.00624311	0.00523612	COX7A2L/PGRMC2/ABCC4/PDPK1/ACTN4/TMEM63A/TSPAN13/TOMM40/CYB5A/THY1/GNAI2/ITGB3/SLC25A5/ANXA2/ANXA6/MELTF/CD63/GJA1/LGALS3/ATP6V1B2/ATP6V1C1/MAOB/ATP6V0C/PML/ATP5F1D/SRI/SLC6A6/CTNNB1/ACTN2/ATP6V1A/SLC1A4/UTRN/PSEN1/CLCN5/CLCN7/SLC16A1/ATP5F1E/B2M/SUMO1/CAV1/PLP2/CACNB2/AHNAK/CNTN1/ANK3/DLG1/NNT/TUSC3/CACNA1C/COX17/GAS6/LASP1/NECTIN1/ATP6AP1/CACHD1/LRRC8D/SLC22A18/SLC41A3/PKP2/HEPH/ISCU/TMX1/TMEM3…	74	royalblue	BP
171	GO:0048667	cell morphogenesis involved in neuron differentiation	45/665	160/3949	0.28125	1.67016	3.8938	0.000184106	0.00624311	0.00523612	POTEF/PLXNB2/PLXNB1/OPHN1/OBSL1/THY1/APP/HEXA/CNP/POTEI/VCL/CDH2/PTPRD/CFL1/LAMA2/SDC2/PSEN1/VASP/EPHB3/RAC1/ACTG1/MEF2A/CNTN1/ANK3/ALCAM/DAG1/SCRIB/CUL7/NECTIN1/EFNB3/DBN1/TPRN/ACTBL2/CYFIP2/PDLIM5/TRIOBP/PLXNA4/RTN4/HECW2/PLXNA1/TBC1D24/CTNND2/FARP1/AFG3L2/ROBO1	45	royalblue	BP
172	GO:0050900	leukocyte migration	28/665	85/3949	0.329412	1.95616	4.00977	0.000185579	0.00624311	0.00523612	ADAM10/THY1/APP/ITGB3/YES1/SRC/CD99/ITGA2/LGALS3/MDK/CD9/BMP5/PPIB/ITGA3/CALR/MYH9/BSG/CD81/RAC1/CXADR/SIRPA/CD47/ITGA7/GAS6/CNN2/PDGFD/LRCH1/F11R	28	royalblue	BP
173	GO:0006650	glycerophospholipid metabolic process	31/665	98/3949	0.316327	1.87846	3.96227	0.000197102	0.00650334	0.00545438	PITPNM1/GNPAT/DPM1/ACSL3/CDS2/ABHD16A/PCYT1A/MECP2/INPP5A/GPAT3/DHRS7B/LPCAT3/MBOAT2/PGAP1/PIP4P1/SLC44A2/PNPLA6/PIP4P2/LPCAT1/PIGO/SCARB1/SLC44A1/LPGAT1/MBOAT7/PTDSS2/ACP6/AGPAT4/SACM1L/SMPD4/GDE1/PISD	31	royalblue	BP
174	GO:0061097	regulation of protein tyrosine kinase activity	9/665	15/3949	0.6	3.56301	4.47483	0.000197517	0.00650334	0.00545438	APP/SRC/PTPN1/RAP2B/CAV1/MVP/GPRC5A/VPS25/RAP2C	9	royalblue	BP
175	GO:0043410	positive regulation of MAPK cascade	26/665	77/3949	0.337662	2.00516	4.00783	0.000199864	0.00651137	0.00546111	MID1/ARL6IP5/HRAS/GNAI2/APP/ITGB3/SRC/PRKCA/PTPN1/CDH2/ERP29/CTNNB1/CD81/RAP1B/RAP1A/AKAP12/AKAP13/GAS6/GPNMB/LAMTOR1/CSPG4/NPNT/MYDGF/TRAF4/PDGFD/ROBO1	26	royalblue	BP
176	GO:0050818	regulation of coagulation	10/665	18/3949	0.555556	3.29908	4.39883	0.000205723	0.00663243	0.00556265	VTN/ANXA2/ANXA5/CD9/PSEN1/CAV1/VKORC1/EMILIN2/TMX1/PROCR	10	royalblue	BP
177	GO:0050865	regulation of cell activation	33/665	107/3949	0.308411	1.83145	3.92327	0.000211745	0.00675618	0.00566644	PDPK1/CLPTM1/THY1/YES1/CD55/PRKAR1A/SRC/XRCC6/PRKCA/PTPN2/LGALS3/MDK/CD9/CTNNB1/GNAQ/CTSC/CD81/B2M/SIRPA/CAV1/CD47/DLG1/SCRIB/FLOT2/GAS6/GPNMB/EFNB3/NECTIN2/PAWR/EMILIN2/TMX1/EXOSC3/F11R	33	royalblue	BP
178	GO:0055007	cardiac muscle cell differentiation	17/665	42/3949	0.404762	2.40362	4.1148	0.000225102	0.00710908	0.00596241	OBSL1/SORBS2/LMNA/MYL2/ACADM/CALR/ACTN2/NAGLU/CXADR/MEF2A/AKAP13/FHL2/MYLK3/NRAP/ADPRHL1/BVES/PDLIM5	17	royalblue	BP
179	GO:0035295	tube development	63/665	247/3949	0.255061	1.51464	3.75864	0.000232811	0.00727828	0.00610432	PLXNB2/PDPK1/SPINT2/CAT/THY1/ITGB3/GPX1/ANXA2/COL4A2/CTSH/RRAS/COL6A1/SRC/JUP/AKR1B1/PRKCA/GJA1/CDH2/MDK/TGM2/BMP5/ITGA3/COL8A1/EPHA2/PML/MARCKS/CTNNB1/MYH9/BSG/PSEN1/VASP/MECP2/EPHB3/NAGLU/CDH13/RAP1A/ACTG1/CAV1/RELA/CALD1/CD47/DLG1/ILK/DAG1/SCRIB/FKBP8/GPNMB/CUL7/CSPG4/NPNT/RDH10/WDR48/PXDN/MYDGF/RBM15/HTATIP2/TRAF4/EMILIN2/PLXNA4/PARVA/CTSZ/ROBO1/WASF2	63	royalblue	BP
180	GO:1902533	positive regulation of intracellular signal transduction	58/665	223/3949	0.26009	1.5445	3.76642	0.000238075	0.00736842	0.00617993	MID1/PDPK1/PLXNB1/LAMTOR5/ACTN4/ARL6IP5/HRAS/CAT/GNAI2/APP/ITGB3/GPX1/RHOC/SRC/PRKCA/GJA1/PTPN2/PTPN1/CDH2/TGM2/BMP5/CALR/PML/ERP29/CTNNB1/BCAP31/CDH13/CD81/RAP1B/RAP1A/RAC1/ROR1/AKAP12/CAV1/RELA/AKAP13/ILK/FLOT2/GAS6/GPNMB/LAMTOR1/CSPG4/NPNT/MAVS/PIP4P1/SLC44A2/MYDGF/S100A13/TRAF4/MLST8/PDGFD/SYNPO2L/RTN4/BCLAF1/VAPA/SHOC2/F11R/ROBO1	58	royalblue	BP
181	GO:0010975	regulation of neuron projection development	36/665	121/3949	0.297521	1.76678	3.85457	0.00024605	0.00747919	0.00627283	PLXNB2/PLXNB1/ADCY6/OBSL1/THY1/VIM/CDH2/MDK/BMP5/NME2/PTPRD/CFL1/ITGA3/SDC2/PSEN1/EPHB3/B2M/ARF6/RAP1A/ROR1/CNTN1/CRMP1/CUL7/EFNB3/DBN1/RETREG3/RTN4IP1/PDLIM5/PLXNA4/RTN4/ITM2C/HECW2/PLXNA1/TBC1D24/SHOC2/ROBO1	36	royalblue	BP
182	GO:0006638	neutral lipid metabolic process	15/665	35/3949	0.428571	2.54501	4.13096	0.000248904	0.00747919	0.00627283	GNPAT/ABHD16A/CAT/GPX1/GK/PNPLA4/CPT1A/CAV1/GPAT3/SCARB1/LPGAT1/TMEM68/MBOAT7/LMF1/TMX1	15	royalblue	BP
183	GO:0006639	acylglycerol metabolic process	15/665	35/3949	0.428571	2.54501	4.13096	0.000248904	0.00747919	0.00627283	GNPAT/ABHD16A/CAT/GPX1/GK/PNPLA4/CPT1A/CAV1/GPAT3/SCARB1/LPGAT1/TMEM68/MBOAT7/LMF1/TMX1	15	royalblue	BP
184	GO:0007267	cell-cell signaling	79/665	327/3949	0.24159	1.43465	3.69261	0.000257378	0.00765946	0.00642402	SNAP23/STXBP3/ADAM10/ABCC4/STRN/OPHN1/DYSF/ADCY5/HRAS/THY1/GNAI2/APP/CNP/PRKAR1A/COL6A1/SRC/NID1/JUP/GJA1/CDH2/MDK/TGM2/PTPRD/LAMA2/ITGA3/MAOB/ATP6V0C/SRI/SLC6A6/STX2/CTNNB1/SLC1A4/UTRN/CSNK1E/PSEN1/GNAQ/EMD/CPT1A/PDLIM4/PPT1/MECP2/SLC16A1/RAP1B/VSNL1/RAP1A/GNB1/RAC1/CXADR/ROR1/GUCY1B1/AKAP12/CAV1/RELA/CACNB2/STX4/DLG1/PRKAA1/ILK/CACNA1C/DAG1/SCRIB/MPP2/GPNMB/EFNB3/ZYX/DBN1/ERC1/ATAD1/CCNY/PKP2/R…	79	royalblue	BP
185	GO:0007600	sensory perception	22/665	62/3949	0.354839	2.10715	3.95362	0.00027598	0.00806638	0.00676531	ABLIM1/CLN5/HEXA/GPX1/HEXB/COL6A1/ITGA2/PPT1/MECP2/B2M/GNB1/GNAS/ROR1/CACNB2/TPRN/PGAP1/RDH10/RDH11/NIPSNAP1/REEP2/TRIOBP/CLN6	22	royalblue	BP
186	GO:0009887	animal organ morphogenesis	50/665	186/3949	0.268817	1.59633	3.74864	0.000276264	0.00806638	0.00676531	ABLIM1/HRAS/THY1/LAMB1/CTSH/GAA/MYL2/COL6A1/SRC/BMP1/ITGA2/GJA1/CDH2/MDK/TGM2/BMP5/COL8A1/EPHA2/PML/STX2/CTNNA1/CTNNB1/BSG/PSEN1/SERPINH1/NAGLU/CAV1/RELA/DLG1/ILK/DAG1/SCRIB/FHL2/NECTIN1/TPRN/NPNT/LIMS2/RDH10/LEMD2/ADPRHL1/WDR48/RBM15/PKP2/TRIOBP/SYNPO2L/RTN4/PARVA/CTSZ/PLXNA1/ROBO1	50	royalblue	BP
187	GO:0044255	cellular lipid metabolic process	80/665	333/3949	0.24024	1.42663	3.66064	0.000284941	0.00824199	0.0069126	HACD1/AGPS/PITPNM1/ABCD4/GNPAT/DPM1/ACSL3/CDS2/ABHD16A/CAT/HEXA/GPX1/HEXB/ACADM/AKR1B1/GM2A/SCP2/ABCD3/GK/PNPLA4/ECI1/PCYT1A/CPT1A/PPT1/MECP2/NAGLU/NPC2/CAV1/ECH1/PRKAA1/INPP5A/GPAT3/HSD17B12/TECRL/THEM4/DHRS7B/ACAD10/RETSAT/LPCAT3/SLC27A4/PLBD1/HACD2/CERS6/MBOAT2/PGAP1/SCD5/PIP4P1/SLC44A2/PNPLA6/RDH10/PIP4P2/SCCPDH/LPCAT1/PLBD2/RDH11/PIGO/SCARB1/SLC44A1/LPGAT1/TMEM68/MBOAT7/LMF1/ACOX2/DHRS4/PTDS…	80	royalblue	BP
188	GO:0051049	regulation of transport	102/665	446/3949	0.2287	1.3581	3.61282	0.000299131	0.00857233	0.00718965	STXBP3/PPP1R12A/PDPK1/ACTN4/SYNGR3/OPHN1/RTN2/ARL6IP5/DYSF/ACSL3/ADCY5/TSPAN13/VTN/THY1/GNAI2/APP/ITGB3/SLC25A5/ANXA2/YES1/CD63/PRKAR1A/LAMP1/SRC/JUP/RHOQ/ITGA2/GJA1/LGALS3/PTPN1/CDH2/TGM2/SCP2/MAOB/CALR/PML/ERP29/SRI/CTNNB1/RDX/ACTN2/UTRN/PSEN1/EMD/CPT1A/PPT1/RAB13/BCAP31/MECP2/SLC16A1/CDH13/CD81/S100A10/RAP1B/B2M/ARF6/VSNL1/RAP1A/RAC1/SUMO1/ACTG1/SIRPA/REEP5/MEF2A/CAV1/CACNB2/CD47/AHNAK/STX4/CN…	102	royalblue	BP
189	GO:0009611	response to wounding	43/665	154/3949	0.279221	1.65811	3.74844	0.000304449	0.00864469	0.00725034	STXBP3/PPL/HRAS/VTN/ITGB3/GPX1/ANXA2/RHOC/ANXA5/COL6A1/SRC/PRKCA/ITGA2/VCL/MDK/CD9/FBLN1/CTNNA1/MYH9/GNAQ/NAGLU/S100A10/RAP2B/RAC1/GNAS/ACTG1/CAV1/AHNAK/ILK/DAG1/SCRIB/GAS6/C6orf89/PHLDB2/SCARB1/CNN2/VKORC1/EMILIN2/LNPK/TMX1/PROCR/TLN1/F11R	43	royalblue	BP
190	GO:0007507	heart development	47/665	173/3949	0.271676	1.61331	3.71179	0.000323416	0.00909974	0.00763199	PDLIM1/OBSL1/SORBS2/LMNA/GAA/PRKAR1A/MYL2/ACADM/COL6A1/GJA1/BMP5/ITGA3/CALR/SRI/CTNNB1/ACTN2/PSEN1/PDLIM4/MECP2/NAGLU/CXADR/MEF2A/AKAP13/ILK/CACNA1C/DAG1/DSG2/FHL2/MYLK3/SYPL2/TMEM65/NRAP/LEMD2/ADPRHL1/BVES/PDLIM5/CRELD1/RBM15/PKP2/SYNPO2L/POPDC2/PLXNA4/RTN4/PARVA/MBD1/HCN4/ROBO1	47	royalblue	BP
191	GO:0003008	system process	93/665	401/3949	0.23192	1.37722	3.58571	0.000341676	0.0095269	0.00799025	ABLIM1/ABCC4/ADCY6/KLHL41/CLN5/ARL6IP5/SORBS2/ADCY5/LMNA/GNAI2/APP/HEXA/GPX1/HEXB/YES1/SOD3/GAA/MYL2/COL6A1/SRC/MYL6B/JUP/AKR1B1/PRKCA/ITGA2/GJA1/GM2A/MDK/ITGA3/SRI/SLC6A6/SLC1A4/UTRN/PSEN1/EMD/PPT1/MECP2/CLCN5/CTSC/SLC16A1/MYOM2/B2M/GNB1/GNAS/CXADR/ROR1/MEF2A/GUCY1B1/DSC2/AKAP12/CAV1/CALD1/CACNB2/AKAP13/ANK3/DLG1/TUSC3/CACNA1C/DAG1/DSG2/MPP2/GAS6/MYLK3/TPRN/MLIP/LPCAT3/SLC27A4/TMEM65/NPNT/PGAP1/…	93	royalblue	BP
192	GO:0044409	symbiont entry into host	23/665	67/3949	0.343284	2.03854	3.85771	0.000352179	0.00973209	0.00816234	ITGB3/P4HB/CTSB/CD55/LAMP1/SRC/IFITM1/PVR/ITGA2/EPHA2/BSG/CLDN6/CD81/CXADR/CAV1/DAG1/GAS6/NECTIN1/EFNB3/SCARB1/NECTIN2/FUCA2/F11R	23	royalblue	BP
193	GO:0050673	epithelial cell proliferation	28/665	88/3949	0.318182	1.88947	3.79684	0.000357756	0.00979873	0.00821823	PDPK1/NRAS/HRAS/ITGB3/GPX1/LAMB1/LAMC1/PRKCA/MDK/BMP5/NME2/COL8A1/EPHA2/CTNNB1/PSEN1/CDH13/B2M/CAV1/BCL2L1/DLG1/PTPRK/C6orf89/LIMS2/WDR48/SCARB1/MYDGF/RTN4/ROBO1	28	royalblue	BP
194	GO:1903053	regulation of extracellular matrix organization	10/665	19/3949	0.526316	3.12545	4.17858	0.000369384	0.0100285	0.00841091	ITGB3/LAMB1/MELTF/LAMC1/COL6A1/NID1/LAMA2/DAG1/PHLDB2/COLGALT1	10	royalblue	BP
195	GO:0032970	regulation of actin filament-based process	38/665	133/3949	0.285714	1.69667	3.67745	0.000413036	0.0110202	0.00924271	ARPC3/HRAS/ITGB3/RHOC/JUP/RHOQ/SRI/RDX/MYH9/ACTN2/PXN/VASP/S100A10/ARF6/RAC1/ACTG1/DSC2/CAV1/CD47/AKAP13/DLG1/CACNA1C/DSG2/MYLK3/KANK2/PHLDB2/SYNPO/CYFIP2/CNN2/PKP2/MLST8/TRIOBP/SYNPO2L/LIMA1/CTNNA3/HCN4/F11R/WASF2	38	royalblue	BP
196	GO:1990778	protein localization to cell periphery	38/665	133/3949	0.285714	1.69667	3.67745	0.000413036	0.0110202	0.00924271	ADAM10/PDPK1/PALM/ARL6IP5/ACSL3/HRAS/JUP/RHOQ/LGALS3/CDH2/ITGA3/EPHA2/RDX/ACTN2/BSG/RAB13/CD81/S100A10/ARF6/RAP1A/CAV1/BCL2L1/CACNB2/STX4/ANK3/DLG1/DAG1/SCRIB/FLOT2/GAS6/ATP6AP1/RILPL1/PKP2/RAB34/EHD4/EHD3/F11R/GPC6	38	royalblue	BP
197	GO:0006644	phospholipid metabolic process	36/665	124/3949	0.290323	1.72404	3.68598	0.000417106	0.0110337	0.00925402	PITPNM1/GNPAT/DPM1/ACSL3/CDS2/ABHD16A/HEXB/PCYT1A/MECP2/INPP5A/GPAT3/DHRS7B/LPCAT3/PLBD1/MBOAT2/PGAP1/PIP4P1/SLC44A2/PNPLA6/PIP4P2/LPCAT1/PLBD2/PIGO/SCARB1/SLC44A1/LPGAT1/MBOAT7/PTDSS2/ACP6/AGPAT4/SACM1L/SMPD4/GDE1/VAPA/ORMDL1/PISD	36	royalblue	BP
198	GO:0120035	regulation of plasma membrane bounded cell projection organization	47/665	175/3949	0.268571	1.59487	3.62191	0.000430497	0.0112914	0.00947016	PLXNB2/PLXNB1/ADCY6/OBSL1/PALM/HRAS/THY1/VIM/SRC/RHOQ/CDH2/MDK/BMP5/NME2/PTPRD/CFL1/ITGA3/MAP4/EPHA2/SDC2/RDX/PSEN1/EPHB3/B2M/ARF6/RAP1A/RAC1/ROR1/CAV1/CNTN1/CRMP1/CUL7/EFNB3/DBN1/RETREG3/RTN4IP1/PDLIM5/PLXNA4/RTN4/ITM2C/HECW2/PLXNA1/TBC1D24/CORO1C/SHOC2/ROBO1/WASF2	47	royalblue	BP
199	GO:0044091	membrane biogenesis	12/665	26/3949	0.461538	2.74078	4.00699	0.000458366	0.0118989	0.00997967	BANF1/ANXA2/COL6A1/CDH2/PTPRD/STX2/S100A10/CAV1/STX4/ANK3/RFTN1/REEP3	12	royalblue	BP
200	GO:0048858	cell projection morphogenesis	49/665	185/3949	0.264865	1.57286	3.59093	0.000463427	0.0118989	0.00997967	POTEF/PLXNB2/PLXNB1/OPHN1/OBSL1/THY1/APP/CNP/POTEI/SRC/VCL/CDH2/MDK/PTPRD/CFL1/LAMA2/SDC2/CTNNB1/PSEN1/VASP/MECP2/EPHB3/RAC1/ACTG1/MEF2A/CNTN1/ANK3/ALCAM/DAG1/CUL7/NECTIN1/EFNB3/DBN1/ACTBL2/CYFIP2/PDLIM5/MOV10/CPNE5/PLXNA4/RTN4/HECW2/PLXNA1/TBC1D24/CORO1C/CTNND2/FARP1/AFG3L2/ROBO1/WASF2	49	royalblue	BP
201	GO:0099173	postsynapse organization	21/665	60/3949	0.35	2.07842	3.78741	0.000469004	0.0118989	0.00997967	POTEF/ADAM10/OPHN1/ITGB3/POTEI/ACTN1/CDH2/PTPRD/CFL1/ITGA3/PSEN1/EPHB3/ARF6/ACTG1/DLG1/DBN1/ACTBL2/PDLIM5/CTNND2/FARP1/WASF2	21	royalblue	BP
202	GO:0022407	regulation of cell-cell adhesion	30/665	98/3949	0.306122	1.81786	3.68896	0.00046995	0.0118989	0.00997967	PDPK1/SPINT2/THY1/YES1/CD55/PRKAR1A/SRC/PRKCA/PTPN2/LGALS3/MDK/CD9/RDX/EPHB3/CD81/B2M/SIRPA/CAV1/RELA/CD47/ANK3/DLG1/SCRIB/FLOT2/GPNMB/EFNB3/PAWR/EMILIN2/TMX1/F11R	30	royalblue	BP
203	GO:0042692	muscle cell differentiation	40/665	143/3949	0.27972	1.66108	3.62312	0.000472881	0.0118989	0.00997967	ACTN4/KLHL41/OBSL1/SORBS2/LMNA/GPX1/LAMB1/PRKAR1A/MYL2/LAMC1/ACADM/COL6A1/ACTN1/NID1/CDH2/CD9/LAMA2/CALR/CTNNB1/MYH9/ACTN2/MECP2/MYOM2/NAGLU/CD81/ACTG1/CXADR/MEF2A/AKAP13/FHL2/MYLK3/SYPL2/NPNT/NRAP/ADPRHL1/BVES/PDLIM5/SYNPO2L/POPDC2/AFG3L2	40	royalblue	BP
204	GO:0010256	endomembrane system organization	60/665	239/3949	0.251046	1.4908	3.52219	0.000517309	0.0129119	0.0108292	ESYT2/SNAP23/ZW10/OBSL1/BANF1/VAPB/CAVIN2/LMNA/ANXA2/COL6A1/PRKCA/LMNB1/CD9/ATP6V0C/STX2/MYH9/ATP6V1A/EMD/NAGLU/S100A10/REEP5/CAV1/LMNB2/AHNAK/STX4/ANK3/STX5/CUL7/NOMO1/ATP6AP1/EMC4/TOR1AIP1/SYPL2/ATL3/LAMTOR1/REEP3/LPCAT3/RETREG3/LEMD2/NECTIN2/CLPTM1L/SNX18/VPS25/REEP2/ESYT1/TMEM43/LNPK/TMEM38A/RTN4/RAB6B/SMPD4/EHD3/VAPA/TMEM9/STX18/ATP6V1H/PACSIN3/CORO1C/AKAP8L/SH3GLB1	60	royalblue	BP
205	GO:0006897	endocytosis	55/665	215/3949	0.255814	1.51911	3.52201	0.00054099	0.0133949	0.0112344	ESYT2/MYO1C/MYO1B/OPHN1/DYSF/HRAS/VTN/APP/ITGB3/ANXA2/YES1/CD63/SRC/RHOQ/ITGA2/LGALS3/PTPN1/CD9/TGM2/CALR/MYH9/CSNK1E/PPT1/ANXA11/RAB5C/CLCN5/CDH13/CD81/B2M/ARF6/RAC1/ACTG1/SIRPA/CAV1/BCL2L1/CD47/GTF2H2/SCRIB/GAS6/OCIAD2/PIP4P2/ATAD1/SCARB1/SNX18/CNN2/RAB34/EHD4/CDC42SE2/OCIAD1/EHD3/ATP6V1H/PACSIN3/TBC1D24/CORO1C/WASF2	55	royalblue	BP
206	GO:0006629	lipid metabolic process	97/665	427/3949	0.227166	1.34899	3.43584	0.000552009	0.0135593	0.0113722	HACD1/AGPS/PITPNM1/ABCD4/GNPAT/BCAT2/DPM1/ACSL3/CDS2/ABHD16A/CAT/APP/HEXA/GPX1/HEXB/ACADM/AKR1B1/GM2A/BCKDHB/BMP5/SCP2/FDXR/ABCD3/GK/HMGCL/PNPLA4/ECI1/PCYT1A/SULT1A1/CPT1A/PPT1/MECP2/SLC25A1/SLC16A1/NAGLU/NPC2/LACTB/CAV1/ECH1/PRKAA1/INPP5A/NSDHL/GPAT3/HSD17B12/TECRL/THEM4/DHRS7B/ACAD10/RETSAT/LPCAT3/SLC27A4/PLBD1/HACD2/CERS6/MBOAT2/PGAP1/BTN2A1/SCD5/PIP4P1/SLC44A2/PNPLA6/RDH10/PIP4P2/SCCPDH/LPCAT…	97	royalblue	BP
207	GO:0120039	plasma membrane bounded cell projection morphogenesis	48/665	182/3949	0.263736	1.56616	3.51862	0.00058763	0.0142929	0.0119875	POTEF/PLXNB2/PLXNB1/OPHN1/OBSL1/THY1/APP/CNP/POTEI/SRC/VCL/CDH2/PTPRD/CFL1/LAMA2/SDC2/CTNNB1/PSEN1/VASP/MECP2/EPHB3/RAC1/ACTG1/MEF2A/CNTN1/ANK3/ALCAM/DAG1/CUL7/NECTIN1/EFNB3/DBN1/ACTBL2/CYFIP2/PDLIM5/MOV10/CPNE5/PLXNA4/RTN4/HECW2/PLXNA1/TBC1D24/CORO1C/CTNND2/FARP1/AFG3L2/ROBO1/WASF2	48	royalblue	BP
208	GO:0050730	regulation of peptidyl-tyrosine phosphorylation	17/665	45/3949	0.377778	2.24338	3.77443	0.00059111	0.0142929	0.0119875	VTN/APP/ITGB3/YES1/SRC/PTPN2/PTPN1/RAP2B/CAV1/MVP/CSPG4/GPRC5A/VPS25/MLST8/PDGFD/EHD4/RAP2C	17	royalblue	BP
209	GO:0030048	actin filament-based movement	20/665	57/3949	0.350877	2.08363	3.70792	0.000614031	0.014732	0.0123558	MYO1C/ACTN4/MYO1B/MYL6B/JUP/GJA1/SRI/MYH9/DSC2/CAV1/CACNB2/DLG1/CACNA1C/DSG2/PKP2/PARVA/CTNNA3/EPDR1/HCN4/WASF2	20	royalblue	BP
210	GO:0055013	cardiac muscle cell development	14/665	34/3949	0.411765	2.4452	3.80802	0.000654891	0.0154294	0.0129407	OBSL1/SORBS2/LMNA/MYL2/ACTN2/NAGLU/CXADR/MEF2A/FHL2/MYLK3/NRAP/ADPRHL1/BVES/PDLIM5	14	royalblue	BP
211	GO:0042572	retinol metabolic process	7/665	3949-11-01	0.636364	3.77895	4.15276	0.000658054	0.0154294	0.0129407	AKR1B1/PNPLA4/RETSAT/RDH10/RDH11/DHRS4/DHRS7	7	royalblue	BP
212	GO:2001044	regulation of integrin-mediated signaling pathway	7/665	3949-11-01	0.636364	3.77895	4.15276	0.000658054	0.0154294	0.0129407	LAMB1/CD63/LAMC1/NID1/LAMA2/CTNNA1/LIMS2	7	royalblue	BP
213	GO:0072659	protein localization to plasma membrane	33/665	114/3949	0.289474	1.71899	3.50504	0.000761809	0.0177278	0.0148684	PDPK1/PALM/ARL6IP5/ACSL3/JUP/RHOQ/LGALS3/CDH2/ITGA3/EPHA2/RDX/ACTN2/BSG/RAB13/CD81/S100A10/ARF6/RAP1A/BCL2L1/CACNB2/STX4/ANK3/DLG1/SCRIB/FLOT2/GAS6/ATP6AP1/RILPL1/PKP2/RAB34/EHD4/EHD3/F11R	33	royalblue	BP
214	GO:0070371	ERK1 and ERK2 cascade	21/665	62/3949	0.33871	2.01138	3.61159	0.000772904	0.0178518	0.0149724	HRAS/GNAI2/APP/ITGB3/CTSH/RRAS/SRC/PRKCA/PTPN2/PTPN1/FBLN1/EPHA2/RAP1B/RAP1A/SIRPA/AKAP12/DLG1/GAS6/GPNMB/NPNT/PDGFD	21	royalblue	BP
215	GO:0070372	regulation of ERK1 and ERK2 cascade	20/665	58/3949	0.344828	2.04771	3.61677	0.000792543	0.0181698	0.0152391	HRAS/GNAI2/APP/ITGB3/RRAS/SRC/PRKCA/PTPN2/PTPN1/FBLN1/EPHA2/RAP1B/RAP1A/SIRPA/AKAP12/DLG1/GAS6/GPNMB/NPNT/PDGFD	20	royalblue	BP
216	GO:0048754	branching morphogenesis of an epithelial tube	13/665	31/3949	0.419355	2.49027	3.74811	0.000828534	0.0187176	0.0156985	CTSH/SRC/MDK/EPHA2/PML/CTNNB1/DLG1/ILK/DAG1/NPNT/RDH10/RBM15/CTSZ	13	royalblue	BP
217	GO:0070374	positive regulation of ERK1 and ERK2 cascade	13/665	31/3949	0.419355	2.49027	3.74811	0.000828534	0.0187176	0.0156985	HRAS/GNAI2/APP/ITGB3/SRC/PRKCA/RAP1B/RAP1A/AKAP12/GAS6/GPNMB/NPNT/PDGFD	13	royalblue	BP
218	GO:0042391	regulation of membrane potential	31/665	106/3949	0.292453	1.73669	3.45938	0.000905199	0.0203014	0.0170269	ARL6IP5/APP/COL6A1/SRC/JUP/GJA1/SRI/ACTN2/PSEN1/GNAQ/MECP2/SUMO1/CXADR/DSC2/CAV1/BCL2L1/CACNB2/ANK3/DLG1/NNT/CACNA1C/DSG2/MPP2/BVES/PKP2/PPA2/POPDC2/EHD3/CTNNA3/TBC1D24/HCN4	31	royalblue	BP
219	GO:0001568	blood vessel development	45/665	171/3949	0.263158	1.56272	3.385	0.000913443	0.0203389	0.0170583	PDPK1/THY1/ITGB3/GPX1/ANXA2/COL4A2/CTSH/GAA/RRAS/JUP/PRKCA/GJA1/CDH2/MDK/COL8A1/EPHA2/PML/CTNNB1/MYH9/BSG/PSEN1/MECP2/EPHB3/NAGLU/CDH13/RAP1A/ACTG1/CAV1/RELA/CALD1/CD47/DAG1/GPNMB/CUL7/NSDHL/CSPG4/PXDN/MYDGF/RBM15/HTATIP2/EMILIN2/PDGFD/PARVA/ROBO1/WASF2	45	royalblue	BP
220	GO:0055006	cardiac cell development	14/665	35/3949	0.4	2.37534	3.67732	0.000925549	0.0204612	0.0171609	OBSL1/SORBS2/LMNA/MYL2/ACTN2/NAGLU/CXADR/MEF2A/FHL2/MYLK3/NRAP/ADPRHL1/BVES/PDLIM5	14	royalblue	BP
221	GO:0010001	glial cell differentiation	22/665	67/3949	0.328358	1.9499	3.52848	0.00094028	0.0206395	0.0173104	TSPAN2/HRAS/VTN/APP/VIM/CNP/COL6A1/VCAN/CDH2/MDK/LAMA2/GPC1/CTNNB1/PSEN1/MECP2/NAGLU/ROR1/RELA/CNTN1/ILK/DAG1/MBD1	22	royalblue	BP
222	GO:0046718	symbiont entry into host cell	21/665	63/3949	0.333333	1.97945	3.52613	0.000980201	0.0213642	0.0179183	ITGB3/P4HB/CTSB/CD55/LAMP1/IFITM1/PVR/ITGA2/EPHA2/BSG/CLDN6/CD81/CXADR/CAV1/DAG1/GAS6/NECTIN1/EFNB3/SCARB1/NECTIN2/F11R	21	royalblue	BP
223	GO:0008347	glial cell migration	10/665	21/3949	0.47619	2.82778	3.77874	0.00102112	0.0214393	0.0179812	HEXB/LAMB1/RRAS/CD9/CTNNB1/RRAS2/SCRIB/CSPG4/MBOAT7/RTN4	10	royalblue	BP
224	GO:0035751	regulation of lysosomal lumen pH	10/665	21/3949	0.47619	2.82778	3.77874	0.00102112	0.0214393	0.0179812	CLN5/LAMP1/ATP6V0C/ATP6V1A/PPT1/ATP6AP1/SPNS1/CLN6/TMEM9/ATP6V1H	10	royalblue	BP
225	GO:0043297	apical junction assembly	10/665	21/3949	0.47619	2.82778	3.77874	0.00102112	0.0214393	0.0179812	MYO1C/STRN/RHOC/VCL/EPHA2/CTNNA1/RAB13/CLDN6/DLG1/F11R	10	royalblue	BP
226	GO:0086002	cardiac muscle cell action potential involved in contraction	10/665	21/3949	0.47619	2.82778	3.77874	0.00102112	0.0214393	0.0179812	JUP/GJA1/DSC2/CAV1/CACNB2/DLG1/CACNA1C/DSG2/PKP2/CTNNA3	10	royalblue	BP
227	GO:0086004	regulation of cardiac muscle cell contraction	10/665	21/3949	0.47619	2.82778	3.77874	0.00102112	0.0214393	0.0179812	JUP/SRI/DSC2/CAV1/DLG1/CACNA1C/DSG2/PKP2/CTNNA3/HCN4	10	royalblue	BP
228	GO:0060429	epithelium development	65/665	270/3949	0.240741	1.4296	3.29064	0.0010267	0.0214393	0.0179812	PLXNB2/PDPK1/SPINT2/PPL/OPHN1/CAT/ITGB3/GPX1/CTSB/RHOC/VIM/ANXA4/CTSH/COL6A1/SRC/AKR1B1/ITGA2/GJA1/LGALS3/VCL/CDH2/ERCC3/GSTM3/MDK/TGM2/BMP5/NME2/EPHA2/PML/MARCKS/CTNNB1/RDX/PSEN1/CPT1A/VASP/RAB13/NAGLU/RAP1B/RAP1A/ACTG1/CAV1/RELA/DLG1/ILK/DAG1/SCRIB/FKBP8/CNN3/NSDHL/TPRN/RILPL1/KANK2/NPNT/PHLDB2/TMEM135/RDH10/RBM15/TRIOBP/PLXNA4/RTN4/CTSZ/PLXNA1/RAP2C/F11R/ROBO1	65	royalblue	BP
229	GO:0030879	mammary gland development	12/665	28/3949	0.428571	2.54501	3.69155	0.00104119	0.0214393	0.0179812	GPX1/UMPS/SRC/ITGA2/GJA1/EPHA2/PML/CAV1/MTX1/SCRIB/RTN4/ROBO1	12	royalblue	BP
230	GO:0048514	blood vessel morphogenesis	41/665	153/3949	0.267974	1.59132	3.35663	0.00104242	0.0214393	0.0179812	PDPK1/THY1/ITGB3/GPX1/ANXA2/COL4A2/CTSH/RRAS/JUP/PRKCA/GJA1/CDH2/MDK/COL8A1/EPHA2/PML/CTNNB1/MYH9/BSG/MECP2/EPHB3/NAGLU/CDH13/RAP1A/ACTG1/CAV1/RELA/CALD1/CD47/DAG1/GPNMB/CUL7/CSPG4/PXDN/MYDGF/RBM15/HTATIP2/EMILIN2/PARVA/ROBO1/WASF2	41	royalblue	BP
231	GO:0040013	negative regulation of locomotion	24/665	76/3949	0.315789	1.87527	3.46674	0.00104898	0.0214393	0.0179812	SPINT2/THY1/RRAS/IFITM1/JUP/GJA1/PTPN2/VCL/BMP5/FBLN1/CALR/CTNNA1/MECP2/RAP2B/RAC1/DAG1/PTPRK/PHLDB2/CNN2/EMILIN2/CORO1C/LRCH1/RAP2C/ROBO1	24	royalblue	BP
232	GO:0001508	action potential	17/665	47/3949	0.361702	2.14791	3.56215	0.00105291	0.0214393	0.0179812	JUP/GJA1/SRI/GNAQ/MECP2/SUMO1/CXADR/DSC2/CAV1/CACNB2/ANK3/DLG1/CACNA1C/DSG2/PKP2/CTNNA3/HCN4	17	royalblue	BP
233	GO:0060537	muscle tissue development	36/665	130/3949	0.276923	1.64447	3.36197	0.00110002	0.0222521	0.0186629	KLHL41/OBSL1/SORBS2/LMNA/GPX1/PRKAR1A/MYL2/ACADM/COL6A1/MYL6B/GJA1/BMP5/CALR/GPC1/CTNNB1/ACTN2/EMD/MYOM2/NAGLU/CXADR/MEF2A/CAV1/AKAP13/DLG1/PRKAA1/DSG2/FHL2/MYLK3/NRAP/LEMD2/ADPRHL1/BVES/PDLIM5/PKP2/POPDC2/HCN4	36	royalblue	BP
234	GO:2000146	negative regulation of cell motility	23/665	72/3949	0.319444	1.89697	3.45617	0.00111285	0.0223653	0.0187579	SPINT2/THY1/RRAS/IFITM1/JUP/GJA1/VCL/BMP5/FBLN1/CALR/CTNNA1/MECP2/RAP2B/RAC1/DAG1/PTPRK/PHLDB2/CNN2/EMILIN2/CORO1C/LRCH1/RAP2C/ROBO1	23	royalblue	BP
235	GO:0002687	positive regulation of leukocyte migration	13/665	32/3949	0.40625	2.41245	3.60969	0.00118426	0.023281	0.0195259	ADAM10/THY1/APP/ITGB3/CD99/ITGA2/LGALS3/MDK/CALR/RAC1/CD47/GAS6/PDGFD	13	royalblue	BP
236	GO:0007042	lysosomal lumen acidification	9/665	18/3949	0.5	2.96917	3.76761	0.00118644	0.023281	0.0195259	CLN5/LAMP1/ATP6V0C/ATP6V1A/PPT1/ATP6AP1/CLN6/TMEM9/ATP6V1H	9	royalblue	BP
237	GO:0051057	positive regulation of small GTPase mediated signal transduction	9/665	18/3949	0.5	2.96917	3.76761	0.00118644	0.023281	0.0195259	PLXNB1/SRC/TGM2/RAC1/AKAP13/SYNPO2L/SHOC2/F11R/ROBO1	9	royalblue	BP
238	GO:0048812	neuron projection morphogenesis	45/665	173/3949	0.260116	1.54466	3.29631	0.0011885	0.023281	0.0195259	POTEF/PLXNB2/PLXNB1/OPHN1/OBSL1/THY1/APP/CNP/POTEI/VCL/CDH2/PTPRD/CFL1/LAMA2/SDC2/CTNNB1/PSEN1/VASP/MECP2/EPHB3/RAC1/ACTG1/MEF2A/CNTN1/ANK3/ALCAM/DAG1/CUL7/NECTIN1/EFNB3/DBN1/ACTBL2/CYFIP2/PDLIM5/MOV10/CPNE5/PLXNA4/RTN4/HECW2/PLXNA1/TBC1D24/CTNND2/FARP1/AFG3L2/ROBO1	45	royalblue	BP
239	GO:0001944	vasculature development	46/665	178/3949	0.258427	1.53463	3.28422	0.00121873	0.023723	0.0198966	ADAM10/PDPK1/THY1/ITGB3/GPX1/ANXA2/COL4A2/CTSH/GAA/RRAS/JUP/PRKCA/GJA1/CDH2/MDK/COL8A1/EPHA2/PML/CTNNB1/MYH9/BSG/PSEN1/MECP2/EPHB3/NAGLU/CDH13/RAP1A/ACTG1/CAV1/RELA/CALD1/CD47/DAG1/GPNMB/CUL7/NSDHL/CSPG4/PXDN/MYDGF/RBM15/HTATIP2/EMILIN2/PDGFD/PARVA/ROBO1/WASF2	46	royalblue	BP
240	GO:0051701	biological process involved in interaction with host	24/665	77/3949	0.311688	1.85091	3.39282	0.00128768	0.0249086	0.0208909	ITGB3/P4HB/CTSB/CD55/LAMP1/SRC/IFITM1/PVR/ITGA2/EPHA2/BSG/CLDN6/CD81/CXADR/CAV1/DAG1/GAS6/NECTIN1/EFNB3/SCARB1/NECTIN2/FUCA2/VAPA/F11R	24	royalblue	BP
241	GO:0086005	ventricular cardiac muscle cell action potential	8/665	15/3949	0.533333	3.16712	3.78363	0.00131712	0.0253198	0.0212358	JUP/DSC2/CAV1/DLG1/CACNA1C/DSG2/PKP2/CTNNA3	8	royalblue	BP
242	GO:0050856	regulation of T cell receptor signaling pathway	7/665	3949-12-01	0.583333	3.46404	3.84638	0.00135107	0.025606	0.0214758	THY1/PTPN2/LGALS3/CD81/RELA/NECTIN2/PAWR	7	royalblue	BP
243	GO:1902683	regulation of receptor localization to synapse	7/665	3949-12-01	0.583333	3.46404	3.84638	0.00135107	0.025606	0.0214758	ADAM10/HRAS/ITGB3/RAP1A/DAG1/DBN1/GPC6	7	royalblue	BP
244	GO:0055001	muscle cell development	26/665	86/3949	0.302326	1.79531	3.35524	0.00135683	0.025606	0.0214758	ACTN4/KLHL41/OBSL1/SORBS2/LMNA/GPX1/PRKAR1A/MYL2/COL6A1/ACTN1/ACTN2/MYOM2/NAGLU/ACTG1/CXADR/MEF2A/AKAP13/FHL2/MYLK3/SYPL2/NRAP/ADPRHL1/BVES/PDLIM5/SYNPO2L/AFG3L2	26	royalblue	BP
245	GO:0061337	cardiac conduction	17/665	48/3949	0.354167	2.10316	3.45996	0.00138057	0.0258961	0.0217192	SRC/JUP/GJA1/SRI/CXADR/MEF2A/DSC2/CAV1/CACNB2/CACNA1C/DSG2/TMEM65/PKP2/EHD3/CTNNA3/HCN4/CORIN	17	royalblue	BP
246	GO:0001525	angiogenesis	36/665	132/3949	0.272727	1.61955	3.25761	0.00148421	0.0275067	0.02307	PDPK1/THY1/ITGB3/GPX1/ANXA2/COL4A2/CTSH/RRAS/JUP/PRKCA/MDK/COL8A1/EPHA2/PML/CTNNB1/MYH9/BSG/MECP2/EPHB3/CDH13/ACTG1/CAV1/RELA/CALD1/CD47/DAG1/GPNMB/CSPG4/PXDN/MYDGF/RBM15/HTATIP2/EMILIN2/PARVA/ROBO1/WASF2	36	royalblue	BP
247	GO:0043408	regulation of MAPK cascade	36/665	132/3949	0.272727	1.61955	3.25761	0.00148421	0.0275067	0.02307	MID1/ARL6IP5/HRAS/GNAI2/APP/ITGB3/RRAS/SRC/PRKCA/PTPN2/PTPN1/CDH2/FBLN1/EPHA2/ERP29/CTNNB1/CD81/RAP1B/RAP1A/SIRPA/AKAP12/CAV1/AKAP13/DLG1/DAG1/GAS6/GPNMB/LAMTOR1/CSPG4/NPNT/LEMD2/MYDGF/TRAF4/SPRY4/PDGFD/ROBO1	36	royalblue	BP
248	GO:0022408	negative regulation of cell-cell adhesion	12/665	29/3949	0.413793	2.45725	3.54394	0.00150881	0.0277962	0.0233128	SPINT2/PRKAR1A/PTPN2/LGALS3/MDK/CD9/RDX/DLG1/SCRIB/GPNMB/PAWR/TMX1	12	royalblue	BP
249	GO:0007186	G protein-coupled receptor signaling pathway	29/665	100/3949	0.29	1.72212	3.29104	0.00151879	0.0278145	0.0233281	ADCY6/ADCY9/PALM/ADCY5/GNAI2/ITGB3/PRKAR1A/SRC/PRKCA/TGM2/NME2/ACTN2/GNAQ/GNB1/RAC1/GNAS/AKAP12/CAV1/RELA/AKAP13/GTF2H2/INPP5A/GPR180/GPRC5A/RDH11/KCTD12/RBM15/ROBO1/WASF2	29	royalblue	BP
250	GO:0009719	response to endogenous stimulus	98/665	445/3949	0.220225	1.30777	3.10115	0.00157862	0.0285098	0.0239113	MYO1C/STXBP3/ARPC3/PGRMC2/PDPK1/DYNC1LI2/SPINT2/ADCY6/LAMTOR5/CPNE3/PALM/ADCY5/HRAS/VTN/CAT/GNAI2/APP/ITGB3/GPX1/CTSD/CTSB/YES1/COL4A2/VIM/CD63/CTSH/PRKAR1A/COL6A1/SRC/HSP90B1/JUP/RHOQ/PRKCA/ITGA2/GJA1/PTPN2/PTPN1/GSTM3/CD9/BCKDHB/TGM2/BMP5/NME2/ITGA3/MAOB/CALR/EPHA2/PML/GPC1/CTNNA1/CTNNB1/RDX/ACTN2/BSG/PXN/CSNK1E/PSEN1/GNAQ/EMD/RAB13/MECP2/CDH13/CD81/RAP1B/ARF6/RAP1A/GNB1/GNAS/CAV1/RELA/BCL2L1/S…	98	royalblue	BP
251	GO:0007035	vacuolar acidification	10/665	22/3949	0.454545	2.69925	3.59613	0.0015936	0.0285098	0.0239113	CLN5/LAMP1/ATP6V1B2/ATP6V0C/ATP6V1A/PPT1/ATP6AP1/CLN6/TMEM9/ATP6V1H	10	royalblue	BP
252	GO:0035023	regulation of Rho protein signal transduction	10/665	22/3949	0.454545	2.69925	3.59613	0.0015936	0.0285098	0.0239113	PLXNB1/OPHN1/ITGA3/RAC1/AKAP13/KANK2/SYNPO2L/CDC42SE2/F11R/ROBO1	10	royalblue	BP
253	GO:2000177	regulation of neural precursor cell proliferation	10/665	22/3949	0.454545	2.69925	3.59613	0.0015936	0.0285098	0.0239113	SPINT2/GNAI2/VCAN/CDH2/MDK/CTNNA1/CTNNB1/ILK/LIMS2/SHOC2	10	royalblue	BP
254	GO:0006909	phagocytosis	19/665	57/3949	0.333333	1.97945	3.35143	0.00168952	0.0298886	0.0250677	DYSF/ITGB3/YES1/SRC/ITGA2/TGM2/CALR/MYH9/ANXA11/RAC1/SIRPA/CD47/GAS6/PIP4P2/SCARB1/CNN2/RAB34/CDC42SE2/CORO1C	19	royalblue	BP
255	GO:0097435	supramolecular fiber organization	66/665	280/3949	0.235714	1.39975	3.12244	0.00168998	0.0298886	0.0250677	PDLIM1/MYO1C/ARPC3/MID1/ZNF207/MYO1B/KLHL41/OBSL1/APP/GPX1/ANXA2/RHOC/VIM/PRKAR1A/MYL2/COL6A1/ACTN1/SRC/BMP1/HSP90B1/RHOQ/CFL1/MAP4/MARCKS/RDX/ACTN2/PXN/PSEN1/SERPINH1/VASP/MECP2/MYOM2/S100A10/B2M/ARF6/RAC1/ACTG1/MEF2A/CALD1/CD47/AKAP13/DLG1/CNN3/ZYX/DBN1/INF2/MYLK3/KANK2/CORO6/PHLDB2/NRAP/SYNPO/COLGALT1/ADPRHL1/PXDN/CYFIP2/PAWR/CNN2/PKP2/MLST8/TRIOBP/SYNPO2L/LIMA1/CORO1C/F11R/WASF2	66	royalblue	BP
256	GO:0035051	cardiocyte differentiation	17/665	49/3949	0.346939	2.06024	3.36023	0.00179041	0.0311248	0.0261045	OBSL1/SORBS2/LMNA/MYL2/ACADM/CALR/ACTN2/NAGLU/CXADR/MEF2A/AKAP13/FHL2/MYLK3/NRAP/ADPRHL1/BVES/PDLIM5	17	royalblue	BP
257	GO:0016485	protein processing	22/665	70/3949	0.314286	1.86634	3.29059	0.00179797	0.0311248	0.0261045	ADAM10/CLN5/P4HB/ANXA2/MELTF/CTSH/SRC/BMP1/MYH9/MASP1/PSEN1/NAGLU/S100A10/SPCS3/SEC11A/HM13/CYFIP2/CTSZ/PISD/AFG3L2/CORIN/SPCS1	22	royalblue	BP
258	GO:0007272	ensheathment of neurons	16/665	45/3949	0.355556	2.11141	3.37384	0.00181017	0.0311248	0.0261045	GNPAT/TSPAN2/HRAS/HEXA/HEXB/COL6A1/CD9/GPC1/CTNNB1/CTSC/CNTN1/DLG1/ILK/DAG1/ORMDL1/AFG3L2	16	royalblue	BP
259	GO:0008366	axon ensheathment	16/665	45/3949	0.355556	2.11141	3.37384	0.00181017	0.0311248	0.0261045	GNPAT/TSPAN2/HRAS/HEXA/HEXB/COL6A1/CD9/GPC1/CTNNB1/CTSC/CNTN1/DLG1/ILK/DAG1/ORMDL1/AFG3L2	16	royalblue	BP
260	GO:0042552	myelination	16/665	45/3949	0.355556	2.11141	3.37384	0.00181017	0.0311248	0.0261045	GNPAT/TSPAN2/HRAS/HEXA/HEXB/COL6A1/CD9/GPC1/CTNNB1/CTSC/CNTN1/DLG1/ILK/DAG1/ORMDL1/AFG3L2	16	royalblue	BP
261	GO:0141124	intracellular signaling cassette	90/665	405/3949	0.222222	1.31963	3.05513	0.00186037	0.0318114	0.0266803	MID1/PDPK1/PLXNB1/LAMTOR5/ACTN4/OPHN1/ARL6IP5/NRAS/HRAS/CAT/GNAI2/APP/ITGB3/GPX1/RHOC/CTSH/RRAS/COL6A1/SRC/RHOQ/PRKCA/GJA1/PTPN2/PTPN1/CDH2/TGM2/BMP5/FBLN1/CFL1/ITGA3/CALR/EPHA2/PML/ERP29/CTNNB1/RDX/BCAP31/CDH13/CD81/RAP1B/RAP2B/RRAS2/ARF6/RAP1A/GNB1/RAC1/SIRPA/ROR1/MEF2A/GUCY1B1/AKAP12/CAV1/RELA/AKAP13/DLG1/PRKAA1/ILK/CACNA1C/DAG1/FHL2/FLOT2/GAS6/GPNMB/RAB35/RILPL1/THEM4/KANK2/LAMTOR1/CSPG4/NPNT…	90	royalblue	BP
262	GO:0006998	nuclear envelope organization	11/665	26/3949	0.423077	2.51238	3.48125	0.0019111	0.0324992	0.0272573	BANF1/LMNA/PRKCA/LMNB1/EMD/LMNB2/TOR1AIP1/REEP3/LEMD2/TMEM43/AKAP8L	11	royalblue	BP
263	GO:1900026	positive regulation of substrate adhesion-dependent cell spreading	9/665	19/3949	0.473684	2.8129	3.56412	0.00192179	0.0325025	0.02726	ITGB3/P4HB/MDK/CALR/S100A10/RAC1/ILK/LIMS2/TRIOBP	9	royalblue	BP
264	GO:0099536	synaptic signaling	41/665	158/3949	0.259494	1.54096	3.12261	0.00204253	0.0343567	0.0288151	SNAP23/STXBP3/OPHN1/DYSF/HRAS/GNAI2/APP/CNP/CDH2/PTPRD/LAMA2/SLC6A6/STX2/CTNNB1/SLC1A4/UTRN/PSEN1/GNAQ/PDLIM4/PPT1/MECP2/RAP1B/RAP1A/GNB1/GUCY1B1/AKAP12/RELA/CACNB2/STX4/DLG1/DAG1/SCRIB/MPP2/EFNB3/DBN1/ERC1/ATAD1/RTN4/TBC1D24/FARP1/SLC12A7	41	royalblue	BP
265	GO:0051130	positive regulation of cellular component organization	78/665	344/3949	0.226744	1.34649	3.02628	0.00211735	0.0354228	0.0297092	PLXNB2/PLXNB1/OBSL1/PALM/HRAS/VTN/THY1/APP/SLC25A5/GPX1/ANXA2/RHOC/MELTF/CD63/SRC/XRCC5/RHOQ/ITGA2/LGALS3/MDK/BMP5/NME2/PTPRD/ITGA3/CALR/EPHA2/PML/CTNNB1/ACTN2/PXN/PSEN1/VASP/PPT1/MECP2/EPHB3/S100A10/RAP1B/B2M/ARF6/PSMC6/RAP1A/RAC1/SUMO1/SIRPA/ROR1/CAV1/CD47/AHNAK/CNTN1/DLG1/GTF2H2/DAG1/ENDOG/GAS6/CUL7/EFNB3/DBN1/MYLK3/ATL3/MAVS/PHLDB2/RETREG3/SYNPO/COLGALT1/ATAD1/SNX18/MLST8/LNPK/SYNPO2L/PLXNA4/…	78	royalblue	BP
266	GO:0086065	cell communication involved in cardiac conduction	12/665	30/3949	0.4	2.37534	3.40236	0.0021367	0.0355542	0.0298194	JUP/GJA1/SRI/CXADR/DSC2/CAV1/CACNB2/CACNA1C/DSG2/PKP2/CTNNA3/HCN4	12	royalblue	BP
267	GO:0086001	cardiac muscle cell action potential	13/665	34/3949	0.382353	2.27054	3.34781	0.00228009	0.0376287	0.0315594	JUP/GJA1/CXADR/DSC2/CAV1/CACNB2/ANK3/DLG1/CACNA1C/DSG2/PKP2/CTNNA3/HCN4	13	royalblue	BP
268	GO:0018108	peptidyl-tyrosine phosphorylation	17/665	50/3949	0.34	2.01904	3.26284	0.00229785	0.0376287	0.0315594	VTN/APP/ITGB3/YES1/SRC/PTPN2/PTPN1/RAP2B/CAV1/MVP/CSPG4/GPRC5A/VPS25/MLST8/PDGFD/EHD4/RAP2C	17	royalblue	BP
269	GO:0018212	peptidyl-tyrosine modification	17/665	50/3949	0.34	2.01904	3.26284	0.00229785	0.0376287	0.0315594	VTN/APP/ITGB3/YES1/SRC/PTPN2/PTPN1/RAP2B/CAV1/MVP/CSPG4/GPRC5A/VPS25/MLST8/PDGFD/EHD4/RAP2C	17	royalblue	BP
270	GO:0007015	actin filament organization	41/665	159/3949	0.257862	1.53127	3.07676	0.00232114	0.037692	0.0316124	PDLIM1/MYO1C/ARPC3/MYO1B/RHOC/ACTN1/SRC/HSP90B1/RHOQ/CFL1/MARCKS/RDX/ACTN2/PXN/VASP/S100A10/ARF6/RAC1/ACTG1/CALD1/CD47/DLG1/CNN3/ZYX/DBN1/INF2/KANK2/CORO6/PHLDB2/NRAP/SYNPO/CYFIP2/PAWR/CNN2/MLST8/TRIOBP/SYNPO2L/LIMA1/CORO1C/F11R/WASF2	41	royalblue	BP
271	GO:0007416	synapse assembly	14/665	38/3949	0.368421	2.18781	3.3105	0.00235486	0.037692	0.0316124	PLXNB2/GNPAT/PLXNB1/APP/CDH2/PTPRD/CTNNB1/MECP2/EPHB3/ARF6/NECTIN1/EFNB3/PDLIM5/FARP1	14	royalblue	BP
272	GO:0071363	cellular response to growth factor stimulus	42/665	164/3949	0.256098	1.5208	3.06517	0.00237279	0.037692	0.0316124	MYO1C/ARPC3/PDPK1/DYNC1LI2/SPINT2/CPNE3/VTN/CAT/ITGB3/YES1/COL4A2/CD63/SRC/PTPN1/BMP5/ITGA3/PML/GPC1/CTNNB1/RDX/PXN/CSNK1E/EMD/ARF6/RAP1A/CAV1/RELA/ILK/FKBP8/GAS6/PTPRK/RAB35/ZYX/NPNT/HTRA1/CYFIP2/SPRY4/PDGFD/EHD4/INTS9/SHOC2/ROBO1	42	royalblue	BP
273	GO:0001704	formation of primary germ layer	15/665	42/3949	0.357143	2.12084	3.28582	0.00237478	0.037692	0.0316124	VTN/ITGB3/LAMB1/COL4A2/PRKAR1A/COL6A1/ITGA2/GJA1/ITGA3/COL8A1/EPHA2/CTNNB1/MYH9/ITGA7/POFUT2	15	royalblue	BP
274	GO:0050679	positive regulation of epithelial cell proliferation	15/665	42/3949	0.357143	2.12084	3.28582	0.00237478	0.037692	0.0316124	PDPK1/NRAS/HRAS/ITGB3/LAMB1/LAMC1/PRKCA/MDK/BMP5/NME2/CTNNB1/CDH13/WDR48/MYDGF/RTN4	15	royalblue	BP
275	GO:0098742	cell-cell adhesion via plasma-membrane adhesion molecules	15/665	42/3949	0.357143	2.12084	3.28582	0.00237478	0.037692	0.0316124	PLXNB2/PCDH7/PVR/CDH2/PTPRD/ITGA3/CDH13/CLDN6/CXADR/DSC2/ALCAM/DSG2/NECTIN1/NECTIN2/ROBO1	15	royalblue	BP
276	GO:0070050	neuron cellular homeostasis	10/665	23/3949	0.434783	2.58189	3.42344	0.00240083	0.037911	0.0317961	APP/HEXB/ATP6V1B2/ATP6V1C1/ATP6V1A/PSEN1/CACNB2/PRKAA1/ATP6AP1/ATP6V1H	10	royalblue	BP
277	GO:0035633	maintenance of blood-brain barrier	7/665	13/3949	0.538462	3.19757	3.57096	0.00250546	0.0387721	0.0325183	LAMC1/GJA1/VCL/LAMA2/NAGLU/ACTG1/F11R	7	royalblue	BP
278	GO:0061180	mammary gland epithelium development	7/665	13/3949	0.538462	3.19757	3.57096	0.00250546	0.0387721	0.0325183	GPX1/SRC/EPHA2/PML/SCRIB/RTN4/ROBO1	7	royalblue	BP
279	GO:0062237	protein localization to postsynapse	7/665	13/3949	0.538462	3.19757	3.57096	0.00250546	0.0387721	0.0325183	ADAM10/HRAS/RAP1A/DLG1/DAG1/SCRIB/GPC6	7	royalblue	BP
280	GO:1903539	protein localization to postsynaptic membrane	7/665	13/3949	0.538462	3.19757	3.57096	0.00250546	0.0387721	0.0325183	ADAM10/HRAS/RAP1A/DLG1/DAG1/SCRIB/GPC6	7	royalblue	BP
281	GO:0097106	postsynaptic density organization	6/665	3949-10-01	0.6	3.56301	3.65136	0.00254046	0.039004	0.0327128	OPHN1/ITGB3/CDH2/PTPRD/ARF6/DLG1	6	royalblue	BP
282	GO:0010876	lipid localization	32/665	117/3949	0.273504	1.62416	3.08373	0.00254566	0.039004	0.0327128	ESYT2/PITPNM1/ABCD4/ABCC4/VAPB/ACSL3/CDS2/STARD3NL/ITGB3/HEXA/ANXA2/HEXB/PTPN2/GM2A/SCP2/ABCD3/CPT1A/NPC2/CAV1/PRKAA1/LAMTOR1/LPCAT3/SLC27A4/SCARB1/CLPTM1L/ESYT1/SPNS1/VAPA/SLC25A10/PISD/LIMA1/SLC27A6	32	royalblue	BP
283	GO:0051960	regulation of nervous system development	30/665	108/3949	0.277778	1.64954	3.0796	0.0026552	0.040482	0.0339524	PLXNB2/PLXNB1/OBSL1/THY1/ANXA2/XRCC5/VCAN/MDK/TGM2/PTPRD/CTNNA1/CTNNB1/PSEN1/MECP2/CTSC/EPHB3/S100A10/B2M/RELA/DLG1/DAG1/CUL7/EFNB3/DBN1/PLXNA4/RTN4/MBD1/PLXNA1/TBC1D24/ROBO1	30	royalblue	BP
284	GO:0007169	transmembrane receptor protein tyrosine kinase signaling pathway	38/665	146/3949	0.260274	1.5456	3.02262	0.00278136	0.0421975	0.0353913	MYO1C/PDPK1/CPNE3/HRAS/VTN/GNAI2/ITGB3/CTSD/YES1/COL4A2/CD63/COL6A1/SRC/RHOQ/PTPN2/PTPN1/BMP5/EPHA2/GPC1/CTNNB1/PXN/EPHB3/CDH13/RAC1/RELA/PRKAA1/MVP/EFNB3/SLC27A4/CSPG4/GPRC5A/CYFIP2/VPS25/SPRY4/PDGFD/RTN4/SHOC2/ROBO1	38	royalblue	BP
285	GO:0000165	MAPK cascade	39/665	151/3949	0.258278	1.53374	3.00914	0.00285398	0.0430882	0.0361382	MID1/ARL6IP5/NRAS/HRAS/GNAI2/APP/ITGB3/CTSH/RRAS/SRC/PRKCA/PTPN2/PTPN1/CDH2/FBLN1/EPHA2/ERP29/CTNNB1/CD81/RAP1B/RAP1A/SIRPA/MEF2A/AKAP12/CAV1/AKAP13/DLG1/DAG1/GAS6/GPNMB/LAMTOR1/CSPG4/NPNT/LEMD2/MYDGF/TRAF4/SPRY4/PDGFD/ROBO1	39	royalblue	BP
286	GO:0001954	positive regulation of cell-matrix adhesion	9/665	20/3949	0.45	2.67226	3.37345	0.00297993	0.0447646	0.0375443	THY1/ITGB3/RRAS/JUP/UTRN/CDH13/S100A10/RAC1/DAG1	9	royalblue	BP
287	GO:0002429	immune response-activating cell surface receptor signaling pathway	16/665	47/3949	0.340426	2.02156	3.17007	0.00302288	0.0447646	0.0375443	HRAS/THY1/YES1/SRC/PTPN2/LGALS3/PSEN1/NAGLU/CD81/RELA/CD47/RFTN1/BTN2A1/NECTIN2/PAWR/TMEM126A	16	royalblue	BP
288	GO:0002768	immune response-regulating cell surface receptor signaling pathway	16/665	47/3949	0.340426	2.02156	3.17007	0.00302288	0.0447646	0.0375443	HRAS/THY1/YES1/SRC/PTPN2/LGALS3/PSEN1/NAGLU/CD81/RELA/CD47/RFTN1/BTN2A1/NECTIN2/PAWR/TMEM126A	16	royalblue	BP
289	GO:0007009	plasma membrane organization	16/665	47/3949	0.340426	2.02156	3.17007	0.00302288	0.0447646	0.0375443	CAVIN2/ANXA2/COL6A1/CD9/STX2/MYH9/S100A10/CAV1/AHNAK/STX4/ANK3/SYPL2/CLPTM1L/SNX18/PACSIN3/SH3GLB1	16	royalblue	BP
290	GO:0010927	cellular component assembly involved in morphogenesis	20/665	64/3949	0.3125	1.85573	3.10549	0.0030855	0.0453688	0.038051	GNPAT/KLHL41/OBSL1/PRKAR1A/MYL2/CD9/GPC1/ACTN2/MYOM2/ACTG1/MEF2A/AKAP13/CNTN1/DAG1/MYLK3/PHLDB2/NRAP/ADPRHL1/NECTIN2/SYNPO2L	20	royalblue	BP
291	GO:0001952	regulation of cell-matrix adhesion	15/665	43/3949	0.348837	2.07152	3.17881	0.00309299	0.0453688	0.038051	THY1/ITGB3/RRAS/SRC/JUP/VCL/UTRN/CDH13/S100A10/RAC1/ACTG1/DAG1/PHLDB2/CORO1C/TLN1	15	royalblue	BP
292	GO:0050863	regulation of T cell activation	22/665	73/3949	0.30137	1.78964	3.06405	0.00324724	0.0474067	0.0397602	PDPK1/CLPTM1/THY1/YES1/CD55/PRKAR1A/SRC/PTPN2/LGALS3/MDK/CTNNB1/CD81/B2M/SIRPA/CAV1/CD47/DLG1/SCRIB/FLOT2/GPNMB/EFNB3/PAWR	22	royalblue	BP
293	GO:0002181	cytoplasmic translation	71/431	130/3949	0.546154	5.00409	16.2472	3.80776e-36	1.02657e-32	1.02657e-32	EIF3F/EIF3D/EIF3H/CSDE1/EIF3G/RPLP0/RPS17/RPSA/PABPC1/RPS2/RPL35A/RPL7/RPL17/EIF2S2/RPS3/RPL10/RPL12/RPL22/RPL4/RPS19/RPL3/RPL13A/RPL27A/RPL5/RPL21/RPL28/RPS9/RPS5/RPS10/RPL14/EIF3B/EIF3E/RPS20/RPS3A/RPL15/RPL27/RPL37A/RPS7/RPS8/RPS15A/RPS16/RPS14/RPS23/RPS13/RPS11/RPS4X/RPS6/RPS15/RPS24/RPL39/RPL31/RPL11/RPL8/RACK1/RPL24/RPL36A/RPL19/RPL18A/EIF4G1/RPL18/EIF3I/EIF3A/EIF4A2/CPEB4/EIF3M/DHX29/EIF3C…	71	lightyellow	BP
294	GO:0006412	translation	114/431	395/3949	0.288608	2.64434	12.0562	6.18023e-26	8.33096e-23	8.33096e-23	CNOT1/EIF3F/DDX3X/EIF3D/EIF3H/EEF1E1/CSDE1/EIF3G/RPLP0/EIF4E/RPS17/RPSA/PABPC1/RPS2/RPL35A/RPL7/RPL17/EIF2AK2/EIF2S2/RPS3/EIF4B/DDX6/RPL10/RPL12/RPL22/RPL4/EIF4A3/RPS19/RPL3/RPL13A/RPL27A/RPL5/RPL21/RPL28/RPS9/RPS5/RPS10/RPL14/FXR1/FXR2/MRPL12/EIF3B/EIF3E/RPS20/RPS3A/RPL15/MAGOH/RPL27/RPL37A/RPS7/PPP1CA/RPS8/RPS15A/RPS16/RPS14/RPS23/RPS13/RPS11/RPS4X/RPS6/RPS15/RPS24/RPL39/RPL31/RPL11/RPL8/RACK1/…	114	lightyellow	BP
295	GO:0043043	peptide biosynthetic process	114/431	402/3949	0.283582	2.5983	11.8337	3.4146e-25	3.06859e-22	3.06859e-22	CNOT1/EIF3F/DDX3X/EIF3D/EIF3H/EEF1E1/CSDE1/EIF3G/RPLP0/EIF4E/RPS17/RPSA/PABPC1/RPS2/RPL35A/RPL7/RPL17/EIF2AK2/EIF2S2/RPS3/EIF4B/DDX6/RPL10/RPL12/RPL22/RPL4/EIF4A3/RPS19/RPL3/RPL13A/RPL27A/RPL5/RPL21/RPL28/RPS9/RPS5/RPS10/RPL14/FXR1/FXR2/MRPL12/EIF3B/EIF3E/RPS20/RPS3A/RPL15/MAGOH/RPL27/RPL37A/RPS7/PPP1CA/RPS8/RPS15A/RPS16/RPS14/RPS23/RPS13/RPS11/RPS4X/RPS6/RPS15/RPS24/RPL39/RPL31/RPL11/RPL8/RACK1/…	114	lightyellow	BP
296	GO:0043604	amide biosynthetic process	118/431	455/3949	0.259341	2.37619	10.922	2.22747e-22	1.50132e-19	1.50132e-19	CNOT1/EIF3F/DDX3X/DEGS1/EIF3D/EIF3H/EEF1E1/CSDE1/EIF3G/RPLP0/EIF4E/RPS17/RPSA/PABPC1/RPS2/RPL35A/RPL7/RPL17/PAM/EIF2AK2/EIF2S2/RPS3/EIF4B/DDX6/RPL10/RPL12/RPL22/RPL4/EIF4A3/RPS19/RPL3/RPL13A/RPL27A/RPL5/RPL21/RPL28/RPS9/RPS5/RPS10/RPL14/FXR1/FXR2/MRPL12/EIF3B/EIF3E/RPS20/RPS3A/RPL15/MAGOH/RPL27/RPL37A/RPS7/PPP1CA/RPS8/RPS15A/RPS16/RPS14/RPS23/RPS13/RPS11/RPS4X/RPS6/RPS15/RPS24/RPL39/RPL31/RPL11/R…	118	lightyellow	BP
297	GO:0006518	peptide metabolic process	120/431	472/3949	0.254237	2.32943	10.7724	5.69102e-22	3.0686e-19	3.0686e-19	CNOT1/EIF3F/DDX3X/EIF3D/EIF3H/EEF1E1/CSDE1/EIF3G/CPD/APOE/RPLP0/EIF4E/RPS17/RPSA/PABPC1/RPS2/RPL35A/RPL7/RPL17/PAM/EIF2AK2/EIF2S2/RPS3/EIF4B/DDX6/RPL10/RPL12/RPL22/RPL4/EIF4A3/RPS19/RPL3/RPL13A/RPL27A/RPL5/RPL21/RPL28/RPS9/RPS5/RPS10/RPL14/FXR1/FXR2/MRPL12/EIF3B/EIF3E/RPS20/RPS3A/RPL15/MAGOH/RPL27/RPL37A/RPS7/PPP1CA/RPS8/RPS15A/RPS16/RPS14/RPS23/RPS13/RPS11/RPS4X/RPS6/RPS15/RPS24/RPL39/RPL31/RPL1…	120	lightyellow	BP
298	GO:0045653	negative regulation of megakaryocyte differentiation	14/431	15/3949	0.933333	8.55159	10.2552	3.80254e-13	1.70861e-10	1.70861e-10	H4C13/H4C6/H4C12/H4C11/H4C15/H4C8/H4C1/H4C9/H4C5/H4C2/H4C16/H4C4/H4C14/H4C3	14	lightyellow	BP
299	GO:0061644	protein localization to CENP-A containing chromatin	14/431	16/3949	0.875	8.01711	9.84319	2.74123e-12	1.05576e-09	1.05576e-09	H4C13/H4C6/H4C12/H4C11/H4C15/H4C8/H4C1/H4C9/H4C5/H4C2/H4C16/H4C4/H4C14/H4C3	14	lightyellow	BP
300	GO:0006413	translational initiation	29/431	72/3949	0.402778	3.69042	8.06338	6.80795e-11	2.29428e-08	2.29428e-08	EIF3F/DDX3X/EIF3D/EIF3H/CSDE1/EIF3G/EIF4E/RPS17/EIF2AK2/EIF2S2/RPS3/EIF4B/RPL13A/RPS5/EIF3B/EIF3E/RPS3A/PPP1CA/EIF4G1/EIF3I/EIF3A/EIF4A2/LARP1/EIF3M/DHX29/EIF3C/MTIF3/EIF3K/EIF3L	29	lightyellow	BP
301	GO:0001732	formation of cytoplasmic translation initiation complex	12/431	14/3949	0.857143	7.8535	8.99049	1.84199e-10	5.24094e-08	5.24094e-08	EIF3F/EIF3D/EIF3H/EIF3G/EIF3B/EIF3E/EIF3I/EIF3A/EIF3M/EIF3C/EIF3K/EIF3L	12	lightyellow	BP
302	GO:0045652	regulation of megakaryocyte differentiation	14/431	19/3949	0.736842	6.75125	8.79472	1.94397e-10	5.24094e-08	5.24094e-08	H4C13/H4C6/H4C12/H4C11/H4C15/H4C8/H4C1/H4C9/H4C5/H4C2/H4C16/H4C4/H4C14/H4C3	14	lightyellow	BP
303	GO:0071168	protein localization to chromatin	17/431	29/3949	0.586207	5.37107	8.26843	4.91628e-10	1.20494e-07	1.20494e-07	CDK9/H4C13/H4C6/H4C12/H4C11/H4C15/H4C8/H4C1/H4C9/H4C5/H4C2/H4C16/H4C4/H4C14/H4C3/ZMYND8/RUVBL2	17	lightyellow	BP
304	GO:0071459	protein localization to chromosome, centromeric region	15/431	23/3949	0.652174	5.97549	8.37536	6.34494e-10	1.4255e-07	1.4255e-07	H4C13/H4C6/H4C12/H4C11/H4C15/H4C8/H4C1/H4C9/H4C5/H4C2/H4C16/H4C4/H4C14/H4C3/CHAMP1	15	lightyellow	BP
305	GO:0022613	ribonucleoprotein complex biogenesis	60/431	255/3949	0.235294	2.15586	6.67893	1.82655e-09	3.78798e-07	3.78798e-07	EIF3F/DDX3X/EIF3D/EIF3H/SF3B1/EIF3G/RPLP0/RPS17/RPSA/RPL35A/RPL7/EIF2S2/RPL10/EIF4A3/RPS19/RPL13A/RPL5/RPS9/RPS5/RPL14/EIF3B/EIF3E/RPS3A/RPL27/RPS7/RPS8/RPS15A/RPS16/RPS14/RPS23/RPS13/RPS11/SNRPD1/RPS4X/RPS6/RPS15/RPS24/RPL11/EIF3I/EIF3A/SF3B3/RRP12/EIF3M/DHX29/NGDN/EIF3C/MTG2/NOL6/METTL17/DDX28/SDAD1/LYAR/EIF3K/RUVBL2/EIF3L/RUVBL1/SBDS/STRAP/LSM4/DDX49	60	lightyellow	BP
306	GO:0002183	cytoplasmic translational initiation	17/431	32/3949	0.53125	4.86753	7.68797	3.91636e-09	7.54179e-07	7.54179e-07	EIF3F/EIF3D/EIF3H/EIF3G/EIF2S2/RPL13A/EIF3B/EIF3E/EIF4G1/EIF3I/EIF3A/EIF4A2/EIF3M/DHX29/EIF3C/EIF3K/EIF3L	17	lightyellow	BP
307	GO:0006417	regulation of translation	44/431	170/3949	0.258824	2.37145	6.39727	1.60188e-08	2.87911e-06	2.87911e-06	CNOT1/DDX3X/EIF3D/EIF3H/CSDE1/EIF4E/PABPC1/EIF2AK2/RPS3/EIF4B/DDX6/RPL10/EIF4A3/RPL13A/RPL5/RPS9/FXR1/FXR2/EIF3B/EIF3E/MAGOH/PPP1CA/RPS14/RPS4X/RACK1/PURA/EIF4G1/EIF4A2/PUM1/CPEB4/LARP1/LARP4/DHX29/XRN1/SERBP1/NGDN/LARP4B/MSI2/EIF3C/TACO1/DHX36/MTG2/EIF3K/IGF2BP2	44	lightyellow	BP
308	GO:0042274	ribosomal small subunit biogenesis	21/431	52/3949	0.403846	3.70021	6.85982	2.99496e-08	5.0465e-06	5.0465e-06	RPS17/RPSA/RPS19/RPS9/RPS5/RPS3A/RPS7/RPS8/RPS15A/RPS16/RPS14/RPS23/RPS13/RPS11/RPS4X/RPS6/RPS15/RPS24/NGDN/NOL6/METTL17	21	lightyellow	BP
309	GO:0030219	megakaryocyte differentiation	14/431	27/3949	0.518519	4.75088	6.84448	1.46064e-07	2.31641e-05	2.31641e-05	H4C13/H4C6/H4C12/H4C11/H4C15/H4C8/H4C1/H4C9/H4C5/H4C2/H4C16/H4C4/H4C14/H4C3	14	lightyellow	BP
310	GO:0010608	post-transcriptional regulation of gene expression	52/431	234/3949	0.222222	2.03609	5.71881	1.88787e-07	2.82761e-05	2.82761e-05	CNOT1/DDX3X/EIF3D/EIF3H/CSDE1/EIF4E/PABPC1/EIF2AK2/RPS3/EIF4B/DDX6/RPL10/FUS/EIF4A3/RPL13A/MATR3/RPL5/RPS9/FXR1/FXR2/EIF3B/EIF3E/MAGOH/PPP1CA/RPS14/RPS4X/RACK1/PURA/EIF4G1/PABPC4/EIF4A2/PUM1/CPEB4/FASTKD1/PCID2/LARP1/LARP4/DHX29/XRN1/SERBP1/NGDN/LARP4B/MSI2/EIF3C/TACO1/DHX36/MTG2/XPO5/EIF3K/ZC3H7B/IGF2BP2/DDX49	52	lightyellow	BP
311	GO:0034248	regulation of amide metabolic process	46/431	198/3949	0.232323	2.12864	5.70288	2.60563e-07	3.69725e-05	3.69725e-05	CNOT1/DDX3X/EIF3D/EIF3H/CSDE1/APOE/EIF4E/PABPC1/EIF2AK2/RPS3/EIF4B/DDX6/RPL10/EIF4A3/RPL13A/RPL5/RPS9/FXR1/FXR2/EIF3B/EIF3E/MAGOH/PPP1CA/RPS14/RPS4X/RACK1/PURA/EIF4G1/PICALM/EIF4A2/PUM1/CPEB4/LARP1/LARP4/DHX29/XRN1/SERBP1/NGDN/LARP4B/MSI2/EIF3C/TACO1/DHX36/MTG2/EIF3K/IGF2BP2	46	lightyellow	BP
312	GO:0042254	ribosome biogenesis	39/431	161/3949	0.242236	2.21947	5.52913	7.29388e-07	9.83215e-05	9.83215e-05	DDX3X/RPLP0/RPS17/RPSA/RPL35A/RPL7/RPL10/EIF4A3/RPS19/RPL5/RPS9/RPS5/RPL14/RPS3A/RPL27/RPS7/RPS8/RPS15A/RPS16/RPS14/RPS23/RPS13/RPS11/RPS4X/RPS6/RPS15/RPS24/RPL11/RRP12/DHX29/NGDN/MTG2/NOL6/METTL17/DDX28/SDAD1/LYAR/SBDS/DDX49	39	lightyellow	BP
313	GO:0045638	negative regulation of myeloid cell differentiation	14/431	30/3949	0.466667	4.27579	6.30331	7.75868e-07	9.96067e-05	9.96067e-05	H4C13/H4C6/H4C12/H4C11/H4C15/H4C8/H4C1/H4C9/H4C5/H4C2/H4C16/H4C4/H4C14/H4C3	14	lightyellow	BP
314	GO:0022618	protein-RNA complex assembly	32/431	126/3949	0.253968	2.32696	5.29811	2.54541e-06	0.000302072	0.000302072	EIF3F/EIF3D/EIF3H/SF3B1/EIF3G/RPLP0/RPSA/EIF2S2/RPL10/RPS19/RPL13A/RPL5/RPS5/EIF3B/EIF3E/RPS14/SNRPD1/RPS15/RPL11/EIF3I/EIF3A/SF3B3/EIF3M/DHX29/EIF3C/DDX28/EIF3K/RUVBL2/EIF3L/RUVBL1/STRAP/LSM4	32	lightyellow	BP
315	GO:0071826	protein-RNA complex organization	33/431	132/3949	0.25	2.2906	5.27835	2.57702e-06	0.000302072	0.000302072	EIF3F/EIF3D/EIF3H/SF3B1/EIF3G/RPLP0/RPSA/EIF2S2/RPL10/RPS19/RPL13A/RPL5/RPS5/EIF3B/EIF3E/RPS14/SNRPD1/RPS15/RPL11/EIF3I/EIF3A/DHX8/SF3B3/EIF3M/DHX29/EIF3C/DDX28/EIF3K/RUVBL2/EIF3L/RUVBL1/STRAP/LSM4	33	lightyellow	BP
316	GO:0017148	negative regulation of translation	18/431	53/3949	0.339623	3.11176	5.41693	5.81039e-06	0.0006527	0.0006527	CNOT1/DDX3X/EIF4E/EIF2AK2/RPS3/DDX6/EIF4A3/RPL13A/EIF3E/RACK1/PURA/EIF4G1/CPEB4/LARP1/XRN1/SERBP1/DHX36/IGF2BP2	18	lightyellow	BP
317	GO:0034502	protein localization to chromosome	18/431	55/3949	0.327273	2.99861	5.22384	1.05161e-05	0.00113406	0.00113406	CDK9/H4C13/H4C6/H4C12/H4C11/H4C15/H4C8/H4C1/H4C9/H4C5/H4C2/H4C16/H4C4/H4C14/H4C3/CHAMP1/ZMYND8/RUVBL2	18	lightyellow	BP
318	GO:0034249	negative regulation of amide metabolic process	19/431	63/3949	0.301587	2.76327	4.93761	2.25158e-05	0.00233471	0.00233471	CNOT1/DDX3X/APOE/EIF4E/EIF2AK2/RPS3/DDX6/EIF4A3/RPL13A/EIF3E/RACK1/PURA/EIF4G1/CPEB4/LARP1/XRN1/SERBP1/DHX36/IGF2BP2	19	lightyellow	BP
319	GO:0006334	nucleosome assembly	15/431	45/3949	0.333333	3.05414	4.85021	4.53982e-05	0.0045331	0.0045331	H1-0/H4C13/H4C6/H4C12/H4C11/H4C15/H4C8/H4C1/H4C9/H4C5/H4C2/H4C16/H4C4/H4C14/H4C3	15	lightyellow	BP
320	GO:0042255	ribosome assembly	13/431	38/3949	0.342105	3.13451	4.62728	0.0001084	0.0104374	0.0104374	DDX3X/RPLP0/RPSA/RPL10/RPS19/RPL5/RPS5/RPS14/RPS15/RPL11/DHX29/DDX28/SBDS	13	lightyellow	BP
321	GO:0019081	viral translation	7/431	13/3949	0.538462	4.93361	4.97181	0.000167851	0.0156044	0.0156044	EIF3F/EIF3D/CSDE1/EIF3G/EIF3B/EIF3A/EIF3L	7	lightyellow	BP
322	GO:0006446	regulation of translational initiation	14/431	45/3949	0.311111	2.85053	4.36945	0.000189067	0.0169908	0.0169908	DDX3X/EIF3H/CSDE1/EIF2AK2/EIF4B/RPL13A/EIF3B/EIF3E/PPP1CA/EIF4G1/EIF4A2/LARP1/DHX29/EIF3K	14	lightyellow	BP
323	GO:0034728	nucleosome organization	16/431	56/3949	0.285714	2.61783	4.26741	0.000203786	0.0177228	0.0177228	CHD2/H1-0/H4C13/H4C6/H4C12/H4C11/H4C15/H4C8/H4C1/H4C9/H4C5/H4C2/H4C16/H4C4/H4C14/H4C3	16	lightyellow	BP
324	GO:0045637	regulation of myeloid cell differentiation	16/431	58/3949	0.275862	2.52756	4.10168	0.000318116	0.0268013	0.0268013	H4C13/H4C6/H4C12/H4C11/H4C15/H4C8/H4C1/H4C9/H4C5/H4C2/H4C16/H4C4/H4C14/H4C3/NOTCH2/SMAP1	16	lightyellow	BP
325	GO:0010629	negative regulation of gene expression	54/431	315/3949	0.171429	1.5707	3.6953	0.000332574	0.0270348	0.0270348	CNOT1/DDX3X/CSDE1/APOE/FN1/FYN/EIF4E/H1-0/PABPC1/EIF2AK2/HNRNPA2B1/RPS3/DDX6/DNMT1/FUS/EIF4A3/RPL13A/FXR1/FXR2/EIF3E/MAGOH/RPS13/RACK1/PURA/EIF4G1/NOTCH2/PABPC4/PICALM/CUL3/DYRK1A/PUM1/SETDB1/CPEB4/FASTKD1/PCID2/LARP1/ATF7IP/SND1/XRN1/SERBP1/LARP4B/GLG1/MUL1/DDRGK1/ITCH/MYADM/RBM42/SRRT/DHX36/XPO5/HOMER3/ZC3H7B/LSM4/IGF2BP2	54	lightyellow	BP
326	GO:0065004	protein-DNA complex assembly	17/431	64/3949	0.265625	2.43377	4.04718	0.000340944	0.0270348	0.0270348	H1-0/TAF6/H4C13/H4C6/H4C12/H4C11/H4C15/H4C8/H4C1/H4C9/H4C5/H4C2/H4C16/H4C4/H4C14/H4C3/ATF7IP	17	lightyellow	BP
327	GO:0140694	non-membrane-bounded organelle assembly	32/431	161/3949	0.198758	1.8211	3.72292	0.000449931	0.0346575	0.0346575	CNOT1/KIF2A/DDX3X/CSDE1/RPLP0/RPSA/RPS3/MYL9/DDX6/RPL10/TMOD1/RPS19/TNNT2/RPL5/RPS5/FXR1/RPS14/RPS23/RPS15/RPL11/GOLGA2/USP10/DHX29/ASB2/MYOZ2/AAAS/DDX28/G3BP2/SMC3/DRG1/SBDS/LSM4	32	lightyellow	BP
328	GO:0051276	chromosome organization	39/431	211/3949	0.184834	1.69353	3.6238	0.000519703	0.03892	0.03892	KIF2A/DDX3X/H1-0/TOP1/HNRNPA2B1/RFC5/NUP98/H4C13/H4C6/H4C12/H4C11/H4C15/H4C8/H4C1/H4C9/H4C5/H4C2/H4C16/H4C4/H4C14/H4C3/PURA/TOP2B/GOLGA2/CUL3/SETDB1/PCID2/ATF7IP/XRN1/RAD50/CHAMP1/NAA50/DHX36/AAAS/PDS5B/SMC3/RUVBL2/RUVBL1/DRG1	39	lightyellow	BP
329	GO:0032200	telomere organization	20/431	85/3949	0.235294	2.15586	3.7703	0.000601021	0.0437933	0.0437933	HNRNPA2B1/H4C13/H4C6/H4C12/H4C11/H4C15/H4C8/H4C1/H4C9/H4C5/H4C2/H4C16/H4C4/H4C14/H4C3/XRN1/RAD50/DHX36/RUVBL2/RUVBL1	20	lightyellow	BP
330	GO:0140053	mitochondrial gene expression	38/200	128/3949	0.296875	5.8618	12.914	1.93806e-20	3.26563e-17	3.26563e-17	PRORP/MRPS14/MRPS10/MRPS15/MRPS21/MRPS34/TFAM/MRPL28/MRPL23/MRPL51/MRPL21/MRPL10/MRPL41/MRPL43/GADD45GIP1/MRPL30/TFB1M/MRPS27/MRPL38/MRPL48/MRPL32/MRPL20/MRPL4/MRPS26/MRPL18/MRPL46/MRPL44/MRPL47/MRPL40/MRPL17/MRPL22/MRPL15/MRPS28/MRPS7/MRPL11/MRPS16/MRPS23/MRPS18B	38	salmon	BP
331	GO:0032543	mitochondrial translation	35/200	109/3949	0.321101	6.34014	13.0571	4.17996e-20	3.52162e-17	3.52162e-17	MRPS14/MRPS10/MRPS15/MRPS21/MRPS34/MRPL28/MRPL23/MRPL51/MRPL21/MRPL10/MRPL41/MRPL43/GADD45GIP1/MRPL30/MRPS27/MRPL38/MRPL48/MRPL32/MRPL20/MRPL4/MRPS26/MRPL18/MRPL46/MRPL44/MRPL47/MRPL40/MRPL17/MRPL22/MRPL15/MRPS28/MRPS7/MRPL11/MRPS16/MRPS23/MRPS18B	35	salmon	BP
332	GO:0006412	translation	63/200	395/3949	0.159494	3.1492	10.3983	3.46052e-18	1.94366e-15	1.94366e-15	DAPK3/MRPS14/EIF3J/RPS12/RPL13/EEF1D/RPL35/RPL29/RPL34/NCBP2/RPL26/RPS18/RPS29/RPL7A/RPL23A/RPS25/RPS26/RPS28/FAU/RPL30/RPL10A/RPL32/RPS21/YBX1/MRPS10/MRPS15/MRPS21/MRPS34/MRPL28/MRPL23/MRPL51/MRPL21/MRPL10/PTRH1/MRPL41/MRPL43/GADD45GIP1/MRPL30/MRPS27/MRPL38/MRRF/MRPL48/NSUN5/MRPL32/MRPL20/MRPL4/MRPS26/MRPL18/MRPL46/MRPL44/MRPL47/MRPL40/MRPL17/MRPL22/MRPL15/RRBP1/MRPS28/MRPS7/MRPL11/MRPS16/MRPS23…	63	salmon	BP
333	GO:0043043	peptide biosynthetic process	63/200	402/3949	0.156716	3.09437	10.2325	8.80219e-18	3.70792e-15	3.70792e-15	DAPK3/MRPS14/EIF3J/RPS12/RPL13/EEF1D/RPL35/RPL29/RPL34/NCBP2/RPL26/RPS18/RPS29/RPL7A/RPL23A/RPS25/RPS26/RPS28/FAU/RPL30/RPL10A/RPL32/RPS21/YBX1/MRPS10/MRPS15/MRPS21/MRPS34/MRPL28/MRPL23/MRPL51/MRPL21/MRPL10/PTRH1/MRPL41/MRPL43/GADD45GIP1/MRPL30/MRPS27/MRPL38/MRRF/MRPL48/NSUN5/MRPL32/MRPL20/MRPL4/MRPS26/MRPL18/MRPL46/MRPL44/MRPL47/MRPL40/MRPL17/MRPL22/MRPL15/RRBP1/MRPS28/MRPS7/MRPL11/MRPS16/MRPS23…	63	salmon	BP
334	GO:0043604	amide biosynthetic process	63/200	455/3949	0.138462	2.73392	9.08071	5.16309e-15	1.73996e-12	1.73996e-12	DAPK3/MRPS14/EIF3J/RPS12/RPL13/EEF1D/RPL35/RPL29/RPL34/NCBP2/RPL26/RPS18/RPS29/RPL7A/RPL23A/RPS25/RPS26/RPS28/FAU/RPL30/RPL10A/RPL32/RPS21/YBX1/MRPS10/MRPS15/MRPS21/MRPS34/MRPL28/MRPL23/MRPL51/MRPL21/MRPL10/PTRH1/MRPL41/MRPL43/GADD45GIP1/MRPL30/MRPS27/MRPL38/MRRF/MRPL48/NSUN5/MRPL32/MRPL20/MRPL4/MRPS26/MRPL18/MRPL46/MRPL44/MRPL47/MRPL40/MRPL17/MRPL22/MRPL15/RRBP1/MRPS28/MRPS7/MRPL11/MRPS16/MRPS23…	63	salmon	BP
335	GO:0006518	peptide metabolic process	63/200	472/3949	0.133475	2.63546	8.74487	3.17205e-14	8.90816e-12	8.90816e-12	DAPK3/MRPS14/EIF3J/RPS12/RPL13/EEF1D/RPL35/RPL29/RPL34/NCBP2/RPL26/RPS18/RPS29/RPL7A/RPL23A/RPS25/RPS26/RPS28/FAU/RPL30/RPL10A/RPL32/RPS21/YBX1/MRPS10/MRPS15/MRPS21/MRPS34/MRPL28/MRPL23/MRPL51/MRPL21/MRPL10/PTRH1/MRPL41/MRPL43/GADD45GIP1/MRPL30/MRPS27/MRPL38/MRRF/MRPL48/NSUN5/MRPL32/MRPL20/MRPL4/MRPS26/MRPL18/MRPL46/MRPL44/MRPL47/MRPL40/MRPL17/MRPL22/MRPL15/RRBP1/MRPS28/MRPS7/MRPL11/MRPS16/MRPS23…	63	salmon	BP
336	GO:0042776	proton motive force-driven mitochondrial ATP synthesis	14/200	50/3949	0.28	5.5286	7.44249	8.6677e-08	2.08644e-05	2.08644e-05	NDUFS8/NDUFA2/NDUFS5/NDUFB1/ATP5PD/NDUFB6/NDUFB10/NDUFB7/ATP5PB/ATP5PO/NDUFA8/DNAJC30/NDUFA13/NDUFB9	14	salmon	BP
337	GO:0015986	proton motive force-driven ATP synthesis	14/200	55/3949	0.254545	5.026	6.94389	3.21081e-07	6.53046e-05	6.53046e-05	NDUFS8/NDUFA2/NDUFS5/NDUFB1/ATP5PD/NDUFB6/NDUFB10/NDUFB7/ATP5PB/ATP5PO/NDUFA8/DNAJC30/NDUFA13/NDUFB9	14	salmon	BP
338	GO:0002181	cytoplasmic translation	22/200	130/3949	0.169231	3.34146	6.26945	3.52511e-07	6.53046e-05	6.53046e-05	EIF3J/RPS12/RPL13/RPL35/RPL29/RPL34/NCBP2/RPL26/RPS18/RPS29/RPL7A/RPL23A/RPS25/RPS26/RPS28/FAU/RPL30/RPL10A/RPL32/RPS21/YBX1/RPL36	22	salmon	BP
339	GO:0033108	mitochondrial respiratory chain complex assembly	15/200	64/3949	0.234375	4.62773	6.75734	3.87565e-07	6.53046e-05	6.53046e-05	NDUFS8/NDUFA2/NDUFS5/NDUFB1/NDUFB6/NDUFB10/NDUFB7/NDUFA8/TFAM/COX20/TMEM126B/DMAC2/NDUFAF4/NDUFA13/NDUFB9	15	salmon	BP
340	GO:0010257	NADH dehydrogenase complex assembly	13/200	49/3949	0.265306	5.23847	6.89478	5.11355e-07	7.18028e-05	7.18028e-05	NDUFS8/NDUFA2/NDUFS5/NDUFB1/NDUFB6/NDUFB10/NDUFB7/NDUFA8/TMEM126B/DMAC2/NDUFAF4/NDUFA13/NDUFB9	13	salmon	BP
341	GO:0032981	mitochondrial respiratory chain complex I assembly	13/200	49/3949	0.265306	5.23847	6.89478	5.11355e-07	7.18028e-05	7.18028e-05	NDUFS8/NDUFA2/NDUFS5/NDUFB1/NDUFB6/NDUFB10/NDUFB7/NDUFA8/TMEM126B/DMAC2/NDUFAF4/NDUFA13/NDUFB9	13	salmon	BP
342	GO:0006754	ATP biosynthetic process	14/200	63/3949	0.222222	4.38778	6.26008	1.92185e-06	0.000249101	0.000249101	NDUFS8/NDUFA2/NDUFS5/NDUFB1/ATP5PD/NDUFB6/NDUFB10/NDUFB7/ATP5PB/ATP5PO/NDUFA8/DNAJC30/NDUFA13/NDUFB9	14	salmon	BP
343	GO:0009206	purine ribonucleoside triphosphate biosynthetic process	14/200	68/3949	0.205882	4.06515	5.88816	5.05553e-06	0.000601994	0.000601994	NDUFS8/NDUFA2/NDUFS5/NDUFB1/ATP5PD/NDUFB6/NDUFB10/NDUFB7/ATP5PB/ATP5PO/NDUFA8/DNAJC30/NDUFA13/NDUFB9	14	salmon	BP
344	GO:0006120	mitochondrial electron transport, NADH to ubiquinone	10/200	35/3949	0.285714	5.64143	6.36973	5.35899e-06	0.000601994	0.000601994	NDUFS8/NDUFA2/NDUFS5/COQ9/NDUFB1/NDUFB6/NDUFB10/NDUFB7/NDUFA8/NDUFB9	10	salmon	BP
345	GO:0009145	purine nucleoside triphosphate biosynthetic process	14/200	69/3949	0.202899	4.00623	5.81804	6.06267e-06	0.000638475	0.000638475	NDUFS8/NDUFA2/NDUFS5/NDUFB1/ATP5PD/NDUFB6/NDUFB10/NDUFB7/ATP5PB/ATP5PO/NDUFA8/DNAJC30/NDUFA13/NDUFB9	14	salmon	BP
346	GO:0007005	mitochondrion organization	29/200	240/3949	0.120833	2.38585	5.11612	6.85705e-06	0.000679655	0.000679655	NDUFS8/NDUFA2/NDUFS5/MTX2/NDUFB1/NDUFB6/NDUFB10/NDUFB7/RAB3A/NDUFA8/DYNLL1/TFAM/BNIP3/COX20/TMEM126B/FAM162A/CHCHD6/APOO/MFF/GOLPH3/ARMC1/DMAC2/CHCHD3/NDUFAF4/NDUFA13/ATP5IF1/STUB1/CAMK2A/NDUFB9	29	salmon	BP
347	GO:0009201	ribonucleoside triphosphate biosynthetic process	14/200	71/3949	0.197183	3.89338	5.68168	8.62546e-06	0.000807439	0.000807439	NDUFS8/NDUFA2/NDUFS5/NDUFB1/ATP5PD/NDUFB6/NDUFB10/NDUFB7/ATP5PB/ATP5PO/NDUFA8/DNAJC30/NDUFA13/NDUFB9	14	salmon	BP
348	GO:0006119	oxidative phosphorylation	16/200	93/3949	0.172043	3.39699	5.40238	1.23011e-05	0.00109091	0.00109091	NDUFS8/NDUFA2/NDUFS5/COQ9/NDUFB1/ATP5PD/NDUFB6/NDUFB10/NDUFB7/ATP5PB/ATP5PO/NDUFA8/CYCS/DNAJC30/NDUFA13/NDUFB9	16	salmon	BP
349	GO:0009142	nucleoside triphosphate biosynthetic process	14/200	76/3949	0.184211	3.63724	5.3614	1.96549e-05	0.00165593	0.00165593	NDUFS8/NDUFA2/NDUFS5/NDUFB1/ATP5PD/NDUFB6/NDUFB10/NDUFB7/ATP5PB/ATP5PO/NDUFA8/DNAJC30/NDUFA13/NDUFB9	14	salmon	BP
350	GO:0019646	aerobic electron transport chain	11/200	59/3949	0.186441	3.68127	4.79223	0.000140072	0.0107442	0.0107442	NDUFS8/NDUFA2/NDUFS5/COQ9/NDUFB1/NDUFB6/NDUFB10/NDUFB7/NDUFA8/CYCS/NDUFB9	11	salmon	BP
351	GO:0042254	ribosome biogenesis	20/200	161/3949	0.124224	2.4528	4.34668	0.00014028	0.0107442	0.0107442	ERCC2/RPS12/RPL35/RPL26/RPL7A/RPL23A/RPS25/RPS28/RPL10A/RPS21/URB2/RPL7L1/TFB1M/EMG1/ZNF622/NSUN5/MRPL20/DDX47/MRM3/MRPS7	20	salmon	BP
352	GO:0009060	aerobic respiration	17/200	129/3949	0.131783	2.60205	4.27254	0.000220797	0.0149958	0.0149958	NDUFS8/NDUFA2/NDUFS5/COQ9/NDUFB1/ATP5PD/NDUFB6/NDUFB10/NDUFB7/ATP5PB/ATP5PO/NDUFA8/CYCS/BNIP3/DNAJC30/NDUFA13/NDUFB9	17	salmon	BP
353	GO:0042773	ATP synthesis coupled electron transport	11/200	62/3949	0.177419	3.50315	4.58797	0.00022249	0.0149958	0.0149958	NDUFS8/NDUFA2/NDUFS5/COQ9/NDUFB1/NDUFB6/NDUFB10/NDUFB7/NDUFA8/CYCS/NDUFB9	11	salmon	BP
354	GO:0042775	mitochondrial ATP synthesis coupled electron transport	11/200	62/3949	0.177419	3.50315	4.58797	0.00022249	0.0149958	0.0149958	NDUFS8/NDUFA2/NDUFS5/COQ9/NDUFB1/NDUFB6/NDUFB10/NDUFB7/NDUFA8/CYCS/NDUFB9	11	salmon	BP
355	GO:0022613	ribonucleoprotein complex biogenesis	26/200	255/3949	0.101961	2.01322	3.8634	0.000382767	0.0246174	0.0246174	NUDT21/EIF3J/SNRPA1/SNRPB/ERCC2/RPS12/RPL35/RPL26/SNRPD2/SNRPD3/RPL7A/RPL23A/RPS25/RPS28/RPL10A/RPS21/URB2/RPL7L1/TFB1M/EMG1/ZNF622/NSUN5/MRPL20/DDX47/MRM3/MRPS7	26	salmon	BP
356	GO:0009152	purine ribonucleotide biosynthetic process	16/200	123/3949	0.130081	2.56846	4.0813	0.000394462	0.0246174	0.0246174	NDUFS8/NDUFA2/NDUFS5/NDUFB1/ATP5PD/NDUFB6/NDUFB10/NPPA/NDUFB7/ATP5PB/ATP5PO/NDUFA8/AK2/DNAJC30/NDUFA13/NDUFB9	16	salmon	BP
357	GO:0046034	ATP metabolic process	16/200	125/3949	0.128	2.52736	4.00759	0.000474557	0.0285581	0.0285581	NDUFS8/NDUFA2/NDUFS5/NDUFB1/ATP5PD/NDUFB6/NDUFB10/NDUFB7/ATP5PB/ATP5PO/NDUFA8/AK2/DNAJC30/NDUFA13/ATP5IF1/NDUFB9	16	salmon	BP
358	GO:0009260	ribonucleotide biosynthetic process	16/200	129/3949	0.124031	2.44899	3.86434	0.000677434	0.0393612	0.0393612	NDUFS8/NDUFA2/NDUFS5/NDUFB1/ATP5PD/NDUFB6/NDUFB10/NPPA/NDUFB7/ATP5PB/ATP5PO/NDUFA8/AK2/DNAJC30/NDUFA13/NDUFB9	16	salmon	BP
359	GO:0006364	rRNA processing	14/200	108/3949	0.12963	2.55954	3.79517	0.000946138	0.049667	0.049667	ERCC2/RPL35/RPL26/RPL7A/RPS25/RPS28/RPL10A/RPS21/RPL7L1/TFB1M/EMG1/NSUN5/DDX47/MRM3	14	salmon	BP
360	GO:0022904	respiratory electron transport chain	11/200	73/3949	0.150685	2.97527	3.93408	0.000953951	0.049667	0.049667	NDUFS8/NDUFA2/NDUFS5/COQ9/NDUFB1/NDUFB6/NDUFB10/NDUFB7/NDUFA8/CYCS/NDUFB9	11	salmon	BP
361	GO:0045333	cellular respiration	17/200	146/3949	0.116438	2.29908	3.69397	0.000960462	0.049667	0.049667	NDUFS8/NDUFA2/NDUFS5/COQ9/NDUFB1/ATP5PD/NDUFB6/NDUFB10/NDUFB7/ATP5PB/ATP5PO/NDUFA8/CYCS/BNIP3/DNAJC30/NDUFA13/NDUFB9	17	salmon	BP
362	GO:0042273	ribosomal large subunit biogenesis	8/200	42/3949	0.190476	3.76095	4.15439	0.00100105	0.049667	0.049667	RPL35/RPL26/RPL7A/RPL23A/RPL10A/RPL7L1/ZNF622/MRPL20	8	salmon	BP
363	GO:0006164	purine nucleotide biosynthetic process	16/200	134/3949	0.119403	2.35761	3.69255	0.00103166	0.049667	0.049667	NDUFS8/NDUFA2/NDUFS5/NDUFB1/ATP5PD/NDUFB6/NDUFB10/NPPA/NDUFB7/ATP5PB/ATP5PO/NDUFA8/AK2/DNAJC30/NDUFA13/NDUFB9	16	salmon	BP
364	GO:0046390	ribose phosphate biosynthetic process	16/200	134/3949	0.119403	2.35761	3.69255	0.00103166	0.049667	0.049667	NDUFS8/NDUFA2/NDUFS5/NDUFB1/ATP5PD/NDUFB6/NDUFB10/NPPA/NDUFB7/ATP5PB/ATP5PO/NDUFA8/AK2/DNAJC30/NDUFA13/NDUFB9	16	salmon	BP
365	GO:0006396	RNA processing	185/545	436/3949	0.424312	3.07451	18.3743	5.42643e-57	1.52428e-53	1.40459e-53	SAP18/PES1/TCERG1/U2SURP/DHX15/RNMT/RRP8/PRPF4/RBFOX2/SART1/HNRNPR/PRPF3/PPIH/PLRG1/DHX16/SYNCRIP/PQBP1/PRPF40A/NPM3/POP7/BCAS2/SMNDC1/RSL1D1/PRPF6/RPP14/LUC7L3/CELF2/PARN/CPSF4/LSM8/NPM1/SNRPA/HNRNPL/DDX5/SON/NCL/U2AF2/PTBP1/RBMS1/TIA1/COIL/MTREX/RPS27/NOP2/RBM25/HNRNPM/ADAR/HNRNPH2/HNRNPK/SNRPF/LSM6/RPP30/RBM10/HNRNPU/U2AF1/SRSF2/EXOSC10/SRSF11/EXOSC9/KHDRBS1/SRSF1/GRSF1/SF3A3/IK/TARDBP/HNRNPA0…	185	green	BP
366	GO:0006397	mRNA processing	128/545	255/3949	0.501961	3.63714	17.42	6.18279e-48	8.68374e-45	8.00184e-45	SAP18/TCERG1/DHX15/RNMT/PRPF4/RBFOX2/SART1/HNRNPR/PRPF3/PPIH/PLRG1/DHX16/SYNCRIP/PQBP1/PRPF40A/BCAS2/SMNDC1/PRPF6/LUC7L3/CELF2/CPSF4/LSM8/NPM1/SNRPA/HNRNPL/DDX5/SON/NCL/U2AF2/PTBP1/TIA1/COIL/MTREX/RBM25/HNRNPM/ADAR/HNRNPK/SNRPF/LSM6/RBM10/HNRNPU/U2AF1/SRSF2/EXOSC10/SRSF11/KHDRBS1/SRSF1/GRSF1/SF3A3/IK/TARDBP/HNRNPA0/SRSF5/SRSF6/SF3B2/SNW1/THOC5/CIRBP/FRG1/RBM39/RRP1B/NONO/RNPS1/SAFB/SF3A2/SF3A1/SF…	128	green	BP
367	GO:0016071	mRNA metabolic process	148/545	341/3949	0.434018	3.14484	16.5779	8.14715e-46	7.62845e-43	7.02942e-43	SAP18/TCERG1/DHX15/RNMT/PRPF4/RBFOX2/SART1/HNRNPR/PRPF3/PPIH/PLRG1/DHX16/SYNCRIP/PQBP1/PRPF40A/BCAS2/SMNDC1/PRPF6/LUC7L3/CELF2/PARN/CPSF4/LSM8/NPM1/SNRPA/HNRNPL/CREB1/YBX3/DDX5/SON/NCL/U2AF2/PTBP1/TIA1/COIL/MTREX/RBM25/HNRNPM/ADAR/HNRNPK/SNRPF/LSM6/RBM10/HNRNPU/U2AF1/SRSF2/EXOSC10/SRSF11/EXOSC9/KHDRBS1/SRSF1/GRSF1/SF3A3/IK/TARDBP/HNRNPA0/SRSF5/SRSF6/SF3B2/SNW1/THOC5/EXOSC2/CIRBP/HNRNPD/FRG1/CAPRI…	148	green	BP
368	GO:0008380	RNA splicing	110/545	230/3949	0.478261	3.46542	15.4146	3.01342e-38	2.11617e-35	1.95e-35	SAP18/TCERG1/DHX15/PRPF4/RBFOX2/SART1/HNRNPR/PRPF3/PPIH/PLRG1/DHX16/SYNCRIP/PQBP1/PRPF40A/BCAS2/SMNDC1/PRPF6/LUC7L3/CELF2/LSM8/NPM1/SNRPA/HNRNPL/DDX5/SON/NCL/U2AF2/PTBP1/TIA1/COIL/MTREX/RBM25/HNRNPM/HNRNPH2/HNRNPK/SNRPF/LSM6/RBM10/HNRNPU/U2AF1/SRSF2/EXOSC10/SRSF11/KHDRBS1/SRSF1/GRSF1/SF3A3/IK/TARDBP/SRSF5/SRSF6/PPIG/SF3B2/SNW1/THOC5/CIRBP/FRG1/RBM39/RRP1B/ZNF638/NONO/RNPS1/SF3A2/SF3A1/SF1/HNRNPUL…	110	green	BP
369	GO:0000375	RNA splicing, via transesterification reactions	89/545	172/3949	0.517442	3.74932	14.7505	3.72862e-34	2.09474e-31	1.93025e-31	SAP18/DHX15/PRPF4/RBFOX2/SART1/HNRNPR/PRPF3/PPIH/PLRG1/DHX16/SYNCRIP/PQBP1/PRPF40A/BCAS2/SMNDC1/PRPF6/LUC7L3/CELF2/LSM8/NPM1/SNRPA/HNRNPL/DDX5/SON/NCL/U2AF2/PTBP1/TIA1/COIL/MTREX/RBM25/HNRNPM/HNRNPK/SNRPF/LSM6/RBM10/HNRNPU/U2AF1/SRSF2/EXOSC10/KHDRBS1/SRSF1/SF3A3/IK/SRSF5/SRSF6/SF3B2/SNW1/CIRBP/FRG1/RBM39/RNPS1/SF3A2/SF3A1/SF1/HNRNPUL2/SMU1/LARP7/USP39/RBM20/ZCCHC8/PRPF8/RBPMS2/DDX42/PRPF38A/PRPF3…	89	green	BP
370	GO:0000377	RNA splicing, via transesterification reactions with bulged adenosine as nucleophile	87/545	170/3949	0.511765	3.70818	14.4413	6.79913e-33	2.7284e-30	2.51415e-30	SAP18/DHX15/PRPF4/RBFOX2/SART1/HNRNPR/PRPF3/PPIH/PLRG1/DHX16/SYNCRIP/PQBP1/PRPF40A/BCAS2/PRPF6/LUC7L3/CELF2/LSM8/NPM1/SNRPA/HNRNPL/DDX5/SON/NCL/U2AF2/PTBP1/TIA1/COIL/MTREX/RBM25/HNRNPM/HNRNPK/SNRPF/LSM6/RBM10/HNRNPU/U2AF1/SRSF2/EXOSC10/KHDRBS1/SRSF1/SF3A3/IK/SRSF5/SRSF6/SF3B2/SNW1/CIRBP/FRG1/RBM39/RNPS1/SF3A2/SF3A1/SF1/HNRNPUL2/SMU1/LARP7/USP39/RBM20/ZCCHC8/PRPF8/RBPMS2/DDX42/PRPF38A/PRPF31/CTNNB…	87	green	BP
371	GO:0000398	mRNA splicing, via spliceosome	87/545	170/3949	0.511765	3.70818	14.4413	6.79913e-33	2.7284e-30	2.51415e-30	SAP18/DHX15/PRPF4/RBFOX2/SART1/HNRNPR/PRPF3/PPIH/PLRG1/DHX16/SYNCRIP/PQBP1/PRPF40A/BCAS2/PRPF6/LUC7L3/CELF2/LSM8/NPM1/SNRPA/HNRNPL/DDX5/SON/NCL/U2AF2/PTBP1/TIA1/COIL/MTREX/RBM25/HNRNPM/HNRNPK/SNRPF/LSM6/RBM10/HNRNPU/U2AF1/SRSF2/EXOSC10/KHDRBS1/SRSF1/SF3A3/IK/SRSF5/SRSF6/SF3B2/SNW1/CIRBP/FRG1/RBM39/RNPS1/SF3A2/SF3A1/SF1/HNRNPUL2/SMU1/LARP7/USP39/RBM20/ZCCHC8/PRPF8/RBPMS2/DDX42/PRPF38A/PRPF31/CTNNB…	87	green	BP
372	GO:0006366	transcription by RNA polymerase II	132/545	381/3949	0.346457	2.51038	12.4088	3.92721e-28	1.37894e-25	1.27066e-25	SUPT5H/SAP18/MEIS1/ARID1A/TCERG1/TRIM24/OGT/HDAC3/RAD21/SMARCA5/KDM1A/RNF40/CCNK/MTA2/TOX4/PHF14/PRPF6/SCAF4/KAT7/MBD3/ACTL6A/NPM1/NFIC/ESRRA/GTF2F2/CREB1/YBX3/DDX5/NCL/POLR2E/DNAJB1/PTBP1/SMARCA1/POLR2B/CUX1/PBX1/GATA4/CTCF/SMARCA4/POLR2H/CTBP2/RHOA/HNRNPK/CNBP/RPL23/SUPT4H1/GTF2I/SARNP/RBM10/HNRNPU/TIAL1/EXOSC9/KHDRBS1/RBBP4/SMARCB1/TP53BP1/TRIM28/MTA1/SQSTM1/HDAC1/SNW1/RRP1B/CHD4/ANKRD1/PCBP1/…	132	green	BP
373	GO:0051254	positive regulation of RNA metabolic process	127/545	367/3949	0.346049	2.50743	12.1311	6.2163e-27	1.94018e-24	1.78782e-24	SUPT5H/MEIS1/ARID1A/TCERG1/TRIM24/OGT/HDAC3/SMARCA5/KDM1A/SYNCRIP/PQBP1/EDF1/RNF40/CAND2/CCNK/MTA2/PRPF6/KAT7/PARN/MBD3/ACTL6A/COL1A1/ERBB2/INSR/NPM1/NFIC/ESRRA/GTF2F2/CREB1/NCL/U2AF2/PTBP1/SMARCA1/PBX1/GATA4/CTCF/SMARCA4/CTBP2/HNRNPK/CNBP/SUPT4H1/GTF2I/RHOG/HNRNPU/EXOSC10/EXOSC9/SRSF1/RBBP4/SMARCB1/GRSF1/TP53BP1/ILF2/ILF3/TARDBP/TRIM28/MTA1/SQSTM1/HDAC1/SNW1/THOC5/EXOSC2/CIRBP/HNRNPD/CAPRIN1/RRP…	127	green	BP
374	GO:0045934	negative regulation of nucleobase-containing compound metabolic process	112/545	318/3949	0.352201	2.55201	11.5474	2.48951e-24	6.99304e-22	6.4439e-22	SUPT5H/SAP18/TCERG1/TRIM24/OGT/HDAC3/RRP8/RBFOX2/SMARCA5/KDM1A/SYNCRIP/DNAJB6/MTA2/PHF14/SCAF4/PARN/MBD3/NPM1/NFIC/HNRNPL/CREB1/YBX3/DDX5/XRCC1/DNAJB1/U2AF2/PTBP1/CUX1/GATA4/CTCF/SMARCA4/CTBP2/HNRNPK/CNBP/RPL23/SUPT4H1/SARNP/RBM10/HNRNPU/SRSF2/EXOSC10/KHDRBS1/RBBP4/TP53BP1/ILF3/TARDBP/HNRNPA0/SRSF6/TRIM28/MTA1/SQSTM1/HDAC1/SNW1/CIRBP/HNRNPD/CHD4/NONO/RNPS1/ANKRD1/SF1/MED1/ELAVL1/PDS5A/LARP7/RBM20…	112	green	BP
375	GO:0010558	negative regulation of macromolecule biosynthetic process	146/545	485/3949	0.301031	2.18123	11.1124	5.81811e-24	1.41366e-21	1.30265e-21	SUPT5H/SAP18/TCERG1/TRIM24/OGT/HDAC3/RRP8/RBFOX2/AKAP8/RAD21/SMARCA5/KDM1A/SYNCRIP/EIF4E2/SLIT3/DNAJB6/MTA2/PHF14/SCAF4/PARN/STAU1/MBD3/LDLR/NPM1/THBS1/NFIC/HNRNPL/CREB1/YBX3/DDX5/NCL/DNAJB1/U2AF2/PTBP1/TIA1/CUX1/GATA4/CTCF/SMARCA4/ADAR/CTBP2/HNRNPK/LSM6/CNBP/RPL23/SUPT4H1/SARNP/RBM10/HNRNPU/TIAL1/SRSF2/EXOSC10/EXOSC9/KHDRBS1/RBBP4/ILF3/TARDBP/HNRNPA0/SRSF6/TRIM28/MTA1/SQSTM1/HDAC1/SNW1/EXOSC2/CI…	146	green	BP
376	GO:0051253	negative regulation of RNA metabolic process	104/545	285/3949	0.364912	2.64411	11.5283	6.03911e-24	1.41366e-21	1.30265e-21	SUPT5H/SAP18/TCERG1/TRIM24/OGT/HDAC3/RRP8/RBFOX2/SMARCA5/KDM1A/SYNCRIP/DNAJB6/MTA2/PHF14/SCAF4/PARN/MBD3/NPM1/NFIC/HNRNPL/CREB1/YBX3/DDX5/DNAJB1/U2AF2/PTBP1/CUX1/GATA4/CTCF/SMARCA4/CTBP2/HNRNPK/CNBP/RPL23/SUPT4H1/SARNP/RBM10/HNRNPU/SRSF2/KHDRBS1/RBBP4/ILF3/TARDBP/HNRNPA0/SRSF6/TRIM28/MTA1/SQSTM1/HDAC1/SNW1/CIRBP/HNRNPD/CHD4/NONO/RNPS1/ANKRD1/SF1/MED1/ELAVL1/LARP7/RBM20/CDC73/CTR9/ZC3H14/WDR82/MEP…	104	green	BP
377	GO:0045935	positive regulation of nucleobase-containing compound metabolic process	134/545	431/3949	0.310905	2.25278	11.0244	2.61553e-23	5.65156e-21	5.20777e-21	SUPT5H/MEIS1/ARID1A/TCERG1/TRIM24/OGT/HDAC3/SMARCA5/KDM1A/SYNCRIP/PQBP1/EDF1/RNF40/CAND2/CCNK/MTA2/PRPF6/KAT7/PARN/MBD3/ACTL6A/COL1A1/ERBB2/INSR/NPM1/NFIC/ESRRA/GTF2F2/CREB1/XRCC1/NCL/U2AF2/PTBP1/SMARCA1/RFC2/PBX1/GATA4/CTCF/SMARCA4/CTBP2/HNRNPK/CNBP/SUPT4H1/GTF2I/RHOG/HNRNPU/EXOSC10/EXOSC9/SRSF1/RBBP4/SMARCB1/GRSF1/TP53BP1/ILF2/ILF3/TARDBP/TRIM28/MTA1/SQSTM1/HDAC1/SNW1/THOC5/EXOSC2/CIRBP/HNRNPD/…	134	green	BP
378	GO:0031327	negative regulation of cellular biosynthetic process	146/545	497/3949	0.293763	2.12857	10.7662	9.33852e-23	1.87371e-20	1.72657e-20	SUPT5H/SAP18/TCERG1/TRIM24/OGT/HDAC3/RRP8/RBFOX2/AKAP8/RAD21/SMARCA5/KDM1A/SYNCRIP/EIF4E2/SLIT3/DNAJB6/MTA2/PHF14/SCAF4/PARN/STAU1/MBD3/LDLR/NPM1/THBS1/NFIC/HNRNPL/CREB1/YBX3/DDX5/NCL/DNAJB1/U2AF2/PTBP1/TIA1/CUX1/GATA4/CTCF/SMARCA4/ADAR/CTBP2/HNRNPK/LSM6/CNBP/RPL23/SUPT4H1/SARNP/RBM10/HNRNPU/TIAL1/SRSF2/EXOSC10/EXOSC9/KHDRBS1/RBBP4/ILF3/TARDBP/HNRNPA0/SRSF6/TRIM28/MTA1/SQSTM1/HDAC1/SNW1/EXOSC2/CI…	146	green	BP
379	GO:0006357	regulation of transcription by RNA polymerase II	114/545	341/3949	0.334311	2.42237	10.9938	1.43052e-22	2.67889e-20	2.46853e-20	SUPT5H/SAP18/MEIS1/ARID1A/TCERG1/OGT/HDAC3/RAD21/SMARCA5/KDM1A/RNF40/CCNK/MTA2/TOX4/PHF14/PRPF6/SCAF4/KAT7/MBD3/ACTL6A/NPM1/NFIC/ESRRA/GTF2F2/CREB1/YBX3/DDX5/NCL/DNAJB1/PTBP1/SMARCA1/CUX1/PBX1/GATA4/CTCF/SMARCA4/CTBP2/RHOA/HNRNPK/CNBP/RPL23/SUPT4H1/GTF2I/SARNP/RBM10/HNRNPU/TIAL1/EXOSC9/KHDRBS1/RBBP4/SMARCB1/TP53BP1/TRIM28/MTA1/SQSTM1/HDAC1/SNW1/RRP1B/CHD4/ANKRD1/PCBP1/PCBP2/SAFB/MED1/LARP7/ARID2/…	114	green	BP
380	GO:1902679	negative regulation of RNA biosynthetic process	86/545	231/3949	0.372294	2.6976	10.6384	2.03965e-20	3.58085e-18	3.29967e-18	SUPT5H/SAP18/TCERG1/TRIM24/OGT/HDAC3/RRP8/RBFOX2/SMARCA5/KDM1A/DNAJB6/MTA2/PHF14/SCAF4/MBD3/NFIC/HNRNPL/CREB1/YBX3/DDX5/DNAJB1/CUX1/GATA4/CTCF/SMARCA4/CTBP2/HNRNPK/CNBP/RPL23/SUPT4H1/SARNP/RBM10/HNRNPU/SRSF2/KHDRBS1/RBBP4/ILF3/TRIM28/MTA1/SQSTM1/HDAC1/SNW1/CHD4/NONO/ANKRD1/SF1/MED1/LARP7/CDC73/CTR9/WDR82/MEPCE/LDB1/GATAD2A/IRF2BP1/AEBP1/YAF2/CCAR2/SFRP1/PAF1/SMARCC2/DDX54/PSPC1/GATAD2B/HDAC2/CREB…	86	green	BP
381	GO:0045892	negative regulation of DNA-templated transcription	84/545	227/3949	0.370044	2.68129	10.439	9.57609e-20	1.58231e-17	1.45806e-17	SUPT5H/SAP18/TCERG1/TRIM24/OGT/HDAC3/RRP8/RBFOX2/SMARCA5/KDM1A/DNAJB6/MTA2/PHF14/SCAF4/MBD3/NFIC/HNRNPL/CREB1/YBX3/DDX5/DNAJB1/CUX1/GATA4/CTCF/SMARCA4/CTBP2/HNRNPK/CNBP/RPL23/SUPT4H1/SARNP/RBM10/HNRNPU/SRSF2/KHDRBS1/RBBP4/ILF3/TRIM28/MTA1/SQSTM1/HDAC1/SNW1/CHD4/NONO/ANKRD1/SF1/MED1/LARP7/CDC73/CTR9/WDR82/MEPCE/LDB1/GATAD2A/IRF2BP1/AEBP1/YAF2/CCAR2/SFRP1/PAF1/SMARCC2/DDX54/PSPC1/GATAD2B/HDAC2/CREB…	84	green	BP
382	GO:0043484	regulation of RNA splicing	50/545	96/3949	0.520833	3.77389	11.0082	1.69285e-19	2.64179e-17	2.43434e-17	SAP18/RBFOX2/PQBP1/CELF2/NPM1/HNRNPL/DDX5/SON/NCL/U2AF2/PTBP1/TIA1/RBM25/HNRNPH2/HNRNPK/RBM10/HNRNPU/SRSF2/EXOSC10/KHDRBS1/SRSF1/GRSF1/SRSF6/SNW1/CIRBP/RBM39/RRP1B/ZNF638/RNPS1/SF1/SMU1/LARP7/ZNF326/RBM20/RBPMS2/HNRNPLL/DDX17/CELF1/UPF1/RBPMS/QKI/SLC38A2/RBM4/RBM24/PUF60/PTBP2/PRPF19/THRAP3/TRRAP/RBM8A	50	green	BP
383	GO:1903311	regulation of mRNA metabolic process	63/545	145/3949	0.434483	3.14821	10.5446	4.5855e-19	6.7793e-17	6.24695e-17	SAP18/RBFOX2/SYNCRIP/CELF2/PARN/NPM1/HNRNPL/YBX3/DDX5/SON/NCL/U2AF2/PTBP1/TIA1/RBM25/HNRNPK/RBM10/HNRNPU/SRSF2/EXOSC10/EXOSC9/KHDRBS1/TARDBP/HNRNPA0/SRSF6/SNW1/EXOSC2/CIRBP/HNRNPD/CAPRIN1/RBM39/EXOSC7/RNPS1/SAFB/SF1/ELAVL1/SMU1/LARP7/RBM20/PDE12/CDC73/ALKBH5/ZC3H14/GIGYF2/RBPMS2/DDX17/CELF1/UPF1/KHSRP/RBPMS/EXOSC8/QKI/IWS1/RBM4/RBM24/EXOSC5/SLTM/FASTKD2/PUF60/PRPF19/THRAP3/YTHDF2/RBM8A	63	green	BP
384	GO:0045893	positive regulation of DNA-templated transcription	100/545	307/3949	0.325733	2.36022	9.92887	8.60786e-19	1.20897e-16	1.11404e-16	SUPT5H/MEIS1/ARID1A/TCERG1/TRIM24/OGT/HDAC3/SMARCA5/KDM1A/PQBP1/EDF1/RNF40/CAND2/CCNK/MTA2/PRPF6/KAT7/MBD3/ACTL6A/COL1A1/ERBB2/INSR/NPM1/NFIC/ESRRA/GTF2F2/CREB1/NCL/PTBP1/SMARCA1/PBX1/GATA4/CTCF/SMARCA4/CTBP2/HNRNPK/CNBP/SUPT4H1/GTF2I/RHOG/HNRNPU/EXOSC9/RBBP4/SMARCB1/TP53BP1/ILF2/ILF3/TRIM28/MTA1/SQSTM1/HDAC1/SNW1/THOC5/HNRNPD/RRP1B/CHD4/MORF4L2/ANKRD1/PCBP1/PCBP2/TRIP11/MED1/LARP7/CDC73/CTR9/SMA…	100	green	BP
385	GO:1902680	positive regulation of RNA biosynthetic process	100/545	308/3949	0.324675	2.35256	9.89036	1.12115e-18	1.49967e-16	1.38191e-16	SUPT5H/MEIS1/ARID1A/TCERG1/TRIM24/OGT/HDAC3/SMARCA5/KDM1A/PQBP1/EDF1/RNF40/CAND2/CCNK/MTA2/PRPF6/KAT7/MBD3/ACTL6A/COL1A1/ERBB2/INSR/NPM1/NFIC/ESRRA/GTF2F2/CREB1/NCL/PTBP1/SMARCA1/PBX1/GATA4/CTCF/SMARCA4/CTBP2/HNRNPK/CNBP/SUPT4H1/GTF2I/RHOG/HNRNPU/EXOSC9/RBBP4/SMARCB1/TP53BP1/ILF2/ILF3/TRIM28/MTA1/SQSTM1/HDAC1/SNW1/THOC5/HNRNPD/RRP1B/CHD4/MORF4L2/ANKRD1/PCBP1/PCBP2/TRIP11/MED1/LARP7/CDC73/CTR9/SMA…	100	green	BP
386	GO:0050684	regulation of mRNA processing	44/545	81/3949	0.54321	3.93603	10.682	3.34561e-18	4.27174e-16	3.9363e-16	SAP18/RBFOX2/CELF2/NPM1/HNRNPL/DDX5/SON/NCL/U2AF2/PTBP1/TIA1/RBM25/HNRNPK/RBM10/HNRNPU/SRSF2/EXOSC10/KHDRBS1/SRSF6/SNW1/CIRBP/RBM39/RNPS1/SAFB/SF1/SMU1/LARP7/RBM20/CDC73/ZC3H14/RBPMS2/DDX17/CELF1/UPF1/RBPMS/QKI/IWS1/RBM4/RBM24/SLTM/PUF60/PRPF19/THRAP3/RBM8A	44	green	BP
387	GO:0048024	regulation of mRNA splicing, via spliceosome	39/545	69/3949	0.565217	4.09549	10.3784	4.69842e-17	5.7382e-15	5.2876e-15	SAP18/RBFOX2/CELF2/NPM1/HNRNPL/DDX5/SON/NCL/U2AF2/PTBP1/TIA1/RBM25/HNRNPK/RBM10/HNRNPU/SRSF2/EXOSC10/KHDRBS1/SRSF6/SNW1/CIRBP/RBM39/RNPS1/SF1/SMU1/LARP7/RBM20/RBPMS2/DDX17/CELF1/UPF1/RBPMS/QKI/RBM4/RBM24/PUF60/PRPF19/THRAP3/RBM8A	39	green	BP
388	GO:0000380	alternative mRNA splicing, via spliceosome	30/545	46/3949	0.652174	4.72557	10.1687	8.76309e-16	1.02565e-13	9.45106e-14	SAP18/RBFOX2/PQBP1/CELF2/HNRNPL/DDX5/PTBP1/TIA1/RBM25/HNRNPM/HNRNPU/SRSF2/KHDRBS1/SRSF1/SRSF6/RNPS1/HNRNPUL2/SMU1/RBM20/RBPMS2/DDX17/CELF1/RBPMS/RBM17/HNRNPUL1/RBM4/RBM24/PUF60/THRAP3/RBM8A	30	green	BP
389	GO:0000381	regulation of alternative mRNA splicing, via spliceosome	24/545	33/3949	0.727273	5.26972	9.85434	1.65381e-14	1.85822e-12	1.71231e-12	SAP18/RBFOX2/CELF2/HNRNPL/DDX5/PTBP1/TIA1/RBM25/HNRNPU/SRSF2/KHDRBS1/SRSF6/RNPS1/SMU1/RBM20/RBPMS2/DDX17/CELF1/RBPMS/RBM4/RBM24/PUF60/THRAP3/RBM8A	24	green	BP
390	GO:0016072	rRNA metabolic process	51/545	125/3949	0.408	2.95632	8.89256	3.12194e-14	3.37289e-12	3.10803e-12	PES1/POLR1G/RRP8/SART1/NPM3/POP7/RSL1D1/NCL/POLR2E/MTREX/RPS27/NOP2/SMARCA4/LSM6/RPP30/EXOSC10/EXOSC9/GTF3C1/SMARCB1/TCOF1/EXOSC2/FRG1/RRP1B/EXOSC7/TSR1/NOL9/NOP9/FTSJ3/DDX54/BRIX1/DDX17/EXOSC8/NSUN4/TRMT61B/MAK16/GTPBP4/NAT10/XRN2/TFB2M/POLR1B/EXOSC4/EXOSC5/DDX21/DDX18/DDX56/MRTO4/WBP11/EXOSC1/YTHDF2/GTF3C5/GTF3C3	51	green	BP
391	GO:0000122	negative regulation of transcription by RNA polymerase II	57/545	150/3949	0.38	2.75343	8.75975	3.58184e-14	3.72644e-12	3.43382e-12	SUPT5H/TCERG1/OGT/HDAC3/KDM1A/MTA2/PHF14/SCAF4/MBD3/NFIC/YBX3/DDX5/DNAJB1/CUX1/GATA4/CTCF/SMARCA4/CTBP2/CNBP/RPL23/SUPT4H1/SARNP/RBM10/HNRNPU/KHDRBS1/RBBP4/TRIM28/MTA1/SQSTM1/HDAC1/SNW1/CHD4/MED1/LARP7/CDC73/CTR9/MEPCE/LDB1/GATAD2A/IRF2BP1/AEBP1/PAF1/GATAD2B/HDAC2/CREBBP/DNAJA3/RNF2/JPH2/TBL1XR1/IRF2BPL/EHMT1/NCOA5/DMAP1/SCAF8/TRIM33/NOC2L/NCOR2	57	green	BP
392	GO:0034660	ncRNA metabolic process	79/545	252/3949	0.313492	2.27152	8.34626	7.72512e-14	7.74995e-12	7.14138e-12	PES1/POLR1G/RRP8/SART1/NPM3/POP7/GATB/RSL1D1/RPP14/PARN/DDX5/NCL/POLR2E/MTREX/RPS27/NOP2/SMARCA4/ADAR/LSM6/RPP30/EXOSC10/EXOSC9/GTF3C1/SMARCB1/GRSF1/TCOF1/EXOSC2/FRG1/RRP1B/EXOSC7/TSR1/LARP7/NOL9/SPOUT1/INTS11/INTS3/ZCCHC8/INTS5/WDR82/MEPCE/TRMT1L/NOP9/FTSJ3/INTS1/DDX54/BRIX1/DDX17/KHSRP/EXOSC8/NSUN4/MTFMT/INTS4/POP1/GNL3/TRMT61B/QTRT1/MAK16/GTPBP4/NAT10/XRN2/INTS2/QRSL1/TFB2M/POLR1B/EXOSC4/EXOSC…	79	green	BP
393	GO:0034470	ncRNA processing	62/545	178/3949	0.348315	2.52384	8.32365	2.66468e-13	2.58106e-11	2.37838e-11	PES1/RRP8/SART1/NPM3/POP7/RSL1D1/RPP14/PARN/DDX5/MTREX/RPS27/NOP2/ADAR/LSM6/RPP30/EXOSC10/EXOSC9/GRSF1/EXOSC2/FRG1/RRP1B/EXOSC7/TSR1/LARP7/NOL9/SPOUT1/INTS11/INTS3/ZCCHC8/INTS5/TRMT1L/NOP9/FTSJ3/INTS1/DDX54/BRIX1/DDX17/EXOSC8/NSUN4/MTFMT/INTS4/POP1/TRMT61B/QTRT1/MAK16/GTPBP4/NAT10/XRN2/INTS2/TFB2M/EXOSC4/EXOSC5/DDX21/INTS7/INTS13/DDX18/INTS10/DDX56/MRTO4/WBP11/EXOSC1/YTHDF2	62	green	BP
394	GO:0022613	ribonucleoprotein complex biogenesis	78/545	255/3949	0.305882	2.21638	8.03497	4.95031e-13	4.63514e-11	4.27117e-11	PES1/RRP8/SART1/PRPF3/NPM3/ERAL1/POP7/RSL1D1/PRPF6/LUC7L3/CELF2/NPM1/U2AF2/COIL/MTREX/RPS27/NOP2/ADAR/SNRPF/LSM6/RPP30/EXOSC10/EXOSC9/SRSF1/SF3A3/SRSF5/SRSF6/SF3B2/EXOSC2/FRG1/RRP1B/EXOSC7/SF3A2/SF3A1/SF1/TSR1/USP39/NOL9/CDC73/PRPF8/RPS27L/DHX30/NOP9/DDX42/FTSJ3/CPSF7/DDX54/BRIX1/PRPF31/DDX17/CELF1/EXOSC8/NSUN4/MYBBP1A/DDX23/TRMT61B/MAK16/GTPBP4/LSG1/NAT10/XRN2/TFB2M/EXOSC4/EXOSC5/DDX21/DDX18/PAK…	78	green	BP
395	GO:0006354	DNA-templated transcription elongation	33/545	66/3949	0.5	3.62294	8.59742	1.43167e-12	1.29727e-10	1.19541e-10	SUPT5H/TCERG1/CCNK/KAT7/GTF2F2/POLR2E/SUPT4H1/HNRNPU/THOC5/MED1/LARP7/ZNF326/INTS11/INTS3/CDC73/INTS5/CTR9/WDR82/LDB1/PBRM1/CCAR2/INTS1/PAF1/THOC1/INTS4/TEFM/IWS1/INTS2/INTS7/INTS13/INTS10/MED23/SCAF8	33	green	BP
396	GO:0016073	snRNA metabolic process	20/545	27/3949	0.740741	5.36731	9.11034	1.58719e-12	1.39325e-10	1.28385e-10	MTREX/EXOSC10/EXOSC9/EXOSC2/EXOSC7/LARP7/INTS11/INTS3/ZCCHC8/INTS5/MEPCE/INTS1/EXOSC8/INTS4/INTS2/EXOSC4/EXOSC5/INTS7/INTS13/INTS10	20	green	BP
397	GO:0045023	G0 to G1 transition	13/545	13/3949	1	7.24587	9.02463	5.81798e-12	4.80668e-10	4.42923e-10	ARID1A/ACTL6A/SMARCA4/SMARCB1/MED1/ARID2/SMARCD3/PBRM1/ARID1B/SMARCC2/DPF3/SMARCC1/SMARCE1	13	green	BP
398	GO:0070316	regulation of G0 to G1 transition	13/545	13/3949	1	7.24587	9.02463	5.81798e-12	4.80668e-10	4.42923e-10	ARID1A/ACTL6A/SMARCA4/SMARCB1/MED1/ARID2/SMARCD3/PBRM1/ARID1B/SMARCC2/DPF3/SMARCC1/SMARCE1	13	green	BP
399	GO:0045944	positive regulation of transcription by RNA polymerase II	63/545	198/3949	0.318182	2.3055	7.54101	1.69539e-11	1.36067e-09	1.25383e-09	SUPT5H/MEIS1/TCERG1/OGT/HDAC3/SMARCA5/KDM1A/RNF40/CCNK/MTA2/PRPF6/NPM1/NFIC/ESRRA/GTF2F2/CREB1/NCL/PTBP1/SMARCA1/PBX1/GATA4/CTCF/SMARCA4/CTBP2/HNRNPK/CNBP/SUPT4H1/GTF2I/HNRNPU/EXOSC9/SMARCB1/TP53BP1/SQSTM1/HDAC1/SNW1/RRP1B/PCBP1/PCBP2/MED1/LARP7/CDC73/CTR9/MEPCE/POGZ/LDB1/CASZ1/PAF1/LMO7/HDAC2/CREBBP/DDX17/SMARCC1/FUBP3/RBM14/CDC5L/MYBBP1A/TBL1XR1/IRF2BPL/DDX21/ZNF629/BAZ1B/MED23/THRAP3	63	green	BP
400	GO:0016180	snRNA processing	15/545	18/3949	0.833333	6.03823	8.57145	5.77583e-11	4.50675e-09	4.15286e-09	EXOSC9/EXOSC2/EXOSC7/INTS11/INTS3/INTS5/INTS1/EXOSC8/INTS4/INTS2/EXOSC4/EXOSC5/INTS7/INTS13/INTS10	15	green	BP
401	GO:0032784	regulation of DNA-templated transcription elongation	26/545	49/3949	0.530612	3.84475	8.01681	6.5264e-11	4.95477e-09	4.5657e-09	SUPT5H/TCERG1/CCNK/KAT7/SUPT4H1/HNRNPU/THOC5/MED1/LARP7/ZNF326/INTS11/INTS3/CDC73/INTS5/WDR82/LDB1/CCAR2/INTS1/THOC1/INTS4/INTS2/INTS7/INTS13/INTS10/MED23/SCAF8	26	green	BP
402	GO:2000819	regulation of nucleotide-excision repair	13/545	14/3949	0.928571	6.72831	8.59034	7.12289e-11	5.26531e-09	4.85185e-09	ARID1A/KAT7/ACTL6A/SMARCA4/SMARCB1/ARID2/SMARCD3/PBRM1/ARID1B/SMARCC2/DPF3/SMARCC1/SMARCE1	13	green	BP
403	GO:0071824	protein-DNA complex organization	68/545	230/3949	0.295652	2.14226	7.14179	1.04745e-10	7.5443e-09	6.95188e-09	SUPT5H/ARID1A/OGT/HDAC3/RRP8/RAD21/SMARCA5/KDM1A/RNF40/NPM3/MTA2/PHF14/KAT7/MBD3/ACTL6A/NPM1/SMARCA1/CTCF/SMARCA4/RPL23/SUPT4H1/HNRNPU/RBBP4/SMARCB1/TP53BP1/TRIM28/MTA1/HDAC1/CHD4/MORF4L2/SAFB/MED1/HP1BP3/ARID2/CTR9/SMARCD3/KDM3B/POGZ/PBRM1/NAA40/GATAD2A/ARID1B/SMARCC2/GATAD2B/H1-10/HDAC2/DPF3/CREBBP/SMARCC1/SMARCE1/RBM14/IWS1/RNF2/MPHOSPH8/MYBBP1A/DDX23/TBL1XR1/RIOX1/EHMT1/DMAP1/DDX21/BAZ1B/TASO…	68	green	BP
404	GO:0006401	RNA catabolic process	45/545	124/3949	0.362903	2.62955	7.37658	1.30933e-10	9.19475e-09	8.47272e-09	SYNCRIP/PARN/NPM1/YBX3/DDX5/MTREX/LSM6/RBM10/HNRNPU/EXOSC10/EXOSC9/GRSF1/TARDBP/HNRNPA0/EXOSC2/CIRBP/HNRNPD/CAPRIN1/EXOSC7/RNPS1/ELAVL1/PDE12/ZCCHC8/ALKBH5/ZC3H14/WDR82/GIGYF2/CELF1/UPF1/KHSRP/EXOSC8/QKI/POP1/RBM24/XRN2/EXOSC4/EXOSC5/MTPAP/FASTKD2/MRTO4/THRAP3/LSM2/EXOSC1/YTHDF2/RBM8A	45	green	BP
405	GO:0006364	rRNA processing	41/545	108/3949	0.37963	2.75075	7.38083	1.80207e-10	1.23463e-08	1.13768e-08	PES1/RRP8/SART1/NPM3/POP7/RSL1D1/MTREX/RPS27/NOP2/LSM6/RPP30/EXOSC10/EXOSC9/EXOSC2/FRG1/RRP1B/EXOSC7/TSR1/NOL9/NOP9/FTSJ3/DDX54/BRIX1/DDX17/EXOSC8/NSUN4/TRMT61B/MAK16/GTPBP4/NAT10/XRN2/TFB2M/EXOSC4/EXOSC5/DDX21/DDX18/DDX56/MRTO4/WBP11/EXOSC1/YTHDF2	41	green	BP
406	GO:0006325	chromatin organization	64/545	218/3949	0.293578	2.12723	6.85046	5.49568e-10	3.67557e-08	3.38694e-08	SUPT5H/ARID1A/OGT/HDAC3/RRP8/RAD21/SMARCA5/KDM1A/RNF40/NPM3/MTA2/PHF14/KAT7/MBD3/ACTL6A/NPM1/SMARCA1/CTCF/SMARCA4/SUPT4H1/HNRNPU/RBBP4/SMARCB1/TP53BP1/TRIM28/MTA1/HDAC1/CHD4/MORF4L2/SAFB/HP1BP3/ARID2/CTR9/SMARCD3/KDM3B/PBRM1/NAA40/GATAD2A/ARID1B/SMARCC2/GATAD2B/H1-10/HDAC2/DPF3/CREBBP/SMARCC1/SMARCE1/RBM14/IWS1/RNF2/MPHOSPH8/MYBBP1A/DDX23/TBL1XR1/RIOX1/EHMT1/DMAP1/DDX21/BAZ1B/TASOR/CDYL/NOC2L/CHT…	64	green	BP
407	GO:0010564	regulation of cell cycle process	55/545	175/3949	0.314286	2.27727	6.91503	6.2344e-10	4.07266e-08	3.75285e-08	ARID1A/RRP8/PLRG1/BUB3/RAD21/SMARCA5/PRPF40A/ACTL6A/INSR/NPM1/CALM1/NPR2/PBX1/CETN2/CTCF/SMARCA4/RHOA/RPL23/HNRNPU/SMARCB1/TP53BP1/IK/NUMA1/MED1/ARID2/INTS3/CDC73/SMARCD3/GIGYF2/RPS27L/MEPCE/PBRM1/CCAR2/SFRP1/PAF1/ARID1B/SMARCC2/DPF3/SMARCC1/SMARCE1/NABP1/RBM14/PPP1R10/USP28/CDC5L/MYBBP1A/CTDSP1/NAT10/CCDC8/TMEM14B/INTS7/BAZ1B/TAOK2/PRPF19/YTHDF2	55	green	BP
408	GO:0006402	mRNA catabolic process	39/545	104/3949	0.375	2.7172	7.10038	7.83765e-10	5.00363e-08	4.61071e-08	SYNCRIP/PARN/NPM1/YBX3/DDX5/LSM6/RBM10/HNRNPU/EXOSC10/EXOSC9/TARDBP/HNRNPA0/EXOSC2/CIRBP/HNRNPD/CAPRIN1/EXOSC7/RNPS1/ELAVL1/PDE12/ALKBH5/ZC3H14/GIGYF2/CELF1/UPF1/KHSRP/EXOSC8/QKI/RBM24/XRN2/EXOSC4/EXOSC5/MTPAP/FASTKD2/MRTO4/THRAP3/LSM2/YTHDF2/RBM8A	39	green	BP
409	GO:0010629	negative regulation of gene expression	82/545	315/3949	0.260317	1.88623	6.55994	1.23188e-09	7.68969e-08	7.08585e-08	SAP18/RRP8/AKAP8/RAD21/SMARCA5/KDM1A/SYNCRIP/EIF4E2/SLIT3/PARN/STAU1/MBD3/LDLR/NPM1/THBS1/YBX3/DDX5/NCL/U2AF2/PTBP1/TIA1/CTCF/ADAR/HNRNPK/LSM6/RBM10/HNRNPU/TIAL1/EXOSC10/EXOSC9/ILF3/TARDBP/HNRNPA0/SRSF6/TRIM28/MTA1/HDAC1/EXOSC2/CIRBP/HNRNPD/CAPRIN1/CHD4/EXOSC7/RNPS1/ELAVL1/NCBP3/SPOUT1/RBM20/PDE12/ALKBH5/CTR9/ZC3H14/GIGYF2/SFRP1/HDAC2/DDX17/CELF1/UPF1/KHSRP/EXOSC8/QKI/ERBIN/MPHOSPH8/RBM4/RBM24/LG…	82	green	BP
410	GO:0045663	positive regulation of myoblast differentiation	13/545	16/3949	0.8125	5.88727	7.83712	2.17933e-09	1.33081e-07	1.22631e-07	ARID1A/ACTL6A/SMARCA4/SMARCB1/ARID2/SMARCD3/PBRM1/ARID1B/SMARCC2/DPF3/SMARCC1/SMARCE1/RBM24	13	green	BP
411	GO:0006338	chromatin remodeling	55/545	184/3949	0.298913	2.16589	6.47999	4.9196e-09	2.94025e-07	2.70936e-07	SUPT5H/ARID1A/HDAC3/RRP8/SMARCA5/KDM1A/NPM3/MTA2/KAT7/MBD3/ACTL6A/NPM1/SMARCA1/CTCF/SMARCA4/SUPT4H1/HNRNPU/RBBP4/SMARCB1/TRIM28/MTA1/HDAC1/CHD4/HP1BP3/ARID2/CTR9/SMARCD3/KDM3B/PBRM1/NAA40/GATAD2A/ARID1B/SMARCC2/GATAD2B/H1-10/HDAC2/DPF3/CREBBP/SMARCC1/SMARCE1/RBM14/IWS1/RNF2/MPHOSPH8/MYBBP1A/DDX23/RIOX1/EHMT1/DMAP1/DDX21/BAZ1B/TASOR/CDYL/NOC2L/CHTOP	55	green	BP
412	GO:0042254	ribosome biogenesis	50/545	161/3949	0.310559	2.25027	6.48043	6.27735e-09	3.67356e-07	3.38509e-07	PES1/RRP8/SART1/NPM3/ERAL1/POP7/RSL1D1/NPM1/MTREX/RPS27/NOP2/LSM6/RPP30/EXOSC10/EXOSC9/EXOSC2/FRG1/RRP1B/EXOSC7/TSR1/NOL9/RPS27L/DHX30/NOP9/FTSJ3/DDX54/BRIX1/DDX17/EXOSC8/NSUN4/MYBBP1A/TRMT61B/MAK16/GTPBP4/LSG1/NAT10/XRN2/TFB2M/EXOSC4/EXOSC5/DDX21/DDX18/PAK1IP1/DDX56/FASTKD2/MRTO4/WBP11/EXOSC1/NOC2L/YTHDF2	50	green	BP
413	GO:0051726	regulation of cell cycle	67/545	246/3949	0.272358	1.97347	6.30819	6.85832e-09	3.93164e-07	3.6229e-07	PES1/ARID1A/HDAC3/RRP8/PLRG1/BUB3/RAD21/SMARCA5/PRPF40A/CCNK/KAT7/ACTL6A/INSR/NPM1/CALM1/SON/NPR2/PBX1/CETN2/CTCF/SMARCA4/RHOA/RPL23/HNRNPU/SMARCB1/TP53BP1/IK/TARDBP/NUMA1/MORF4L2/MED1/ARID2/INTS3/CDC73/SMARCD3/GIGYF2/RPS27L/MEPCE/PBRM1/CCAR2/SFRP1/PAF1/ARID1B/SMARCC2/DPF3/SMARCC1/SMARCE1/NABP1/PPP1R13B/RBM14/PPP1R10/USP28/CDC5L/MYBBP1A/GTPBP4/CTDSP1/NAT10/CCDC8/DMAP1/TMEM14B/INTS7/INTS13/BAZ1B/T…	67	green	BP
414	GO:0033044	regulation of chromosome organization	33/545	86/3949	0.383721	2.78039	6.67874	8.4775e-09	4.75878e-07	4.3851e-07	ARID1A/BUB3/RAD21/SMARCA5/PARN/ACTL6A/XRCC1/CTCF/YLPM1/SMARCA4/HNRNPU/EXOSC10/SMARCB1/IK/TRIM28/HNRNPD/NUMA1/ARID2/SMARCD3/PBRM1/ARID1B/SMARCC2/DPF3/UPF1/SMARCC1/SMARCE1/PPP1R10/MPHOSPH8/GNL3/NAT10/TERF2IP/BAZ1B/TASOR	33	green	BP
415	GO:1903313	positive regulation of mRNA metabolic process	28/545	66/3949	0.424242	3.07401	6.79814	8.64001e-09	4.75878e-07	4.3851e-07	SYNCRIP/PARN/NCL/HNRNPU/EXOSC10/EXOSC9/TARDBP/SNW1/EXOSC2/CIRBP/HNRNPD/CAPRIN1/EXOSC7/ELAVL1/PDE12/CDC73/ALKBH5/GIGYF2/CELF1/UPF1/KHSRP/EXOSC8/QKI/RBM24/EXOSC5/PRPF19/THRAP3/YTHDF2	28	green	BP
416	GO:0043488	regulation of mRNA stability	29/545	72/3949	0.402778	2.91848	6.57305	1.93698e-08	1.04634e-06	9.64179e-07	SYNCRIP/PARN/NPM1/YBX3/RBM10/HNRNPU/EXOSC9/TARDBP/HNRNPA0/EXOSC2/CIRBP/HNRNPD/CAPRIN1/EXOSC7/ELAVL1/PDE12/ALKBH5/ZC3H14/GIGYF2/CELF1/UPF1/KHSRP/EXOSC8/QKI/RBM24/EXOSC5/FASTKD2/THRAP3/YTHDF2	29	green	BP
417	GO:0045661	regulation of myoblast differentiation	13/545	18/3949	0.722222	5.23313	7.20175	2.55124e-08	1.35216e-06	1.24598e-06	ARID1A/ACTL6A/SMARCA4/SMARCB1/ARID2/SMARCD3/PBRM1/ARID1B/SMARCC2/DPF3/SMARCC1/SMARCE1/RBM24	13	green	BP
418	GO:0006368	transcription elongation by RNA polymerase II	24/545	54/3949	0.444444	3.22039	6.573	3.43988e-08	1.78937e-06	1.64886e-06	SUPT5H/TCERG1/CCNK/GTF2F2/SUPT4H1/HNRNPU/MED1/LARP7/INTS11/INTS3/CDC73/INTS5/CTR9/LDB1/PBRM1/INTS1/PAF1/INTS4/IWS1/INTS2/INTS7/INTS13/INTS10/MED23	24	green	BP
419	GO:0033045	regulation of sister chromatid segregation	17/545	30/3949	0.566667	4.10599	6.83228	3.96057e-08	2.02277e-06	1.86393e-06	ARID1A/BUB3/RAD21/ACTL6A/SMARCA4/HNRNPU/SMARCB1/IK/NUMA1/ARID2/SMARCD3/PBRM1/ARID1B/SMARCC2/DPF3/SMARCC1/SMARCE1	17	green	BP
420	GO:0061013	regulation of mRNA catabolic process	30/545	79/3949	0.379747	2.7516	6.29194	5.45102e-08	2.73427e-06	2.51956e-06	SYNCRIP/PARN/NPM1/YBX3/RBM10/HNRNPU/EXOSC9/TARDBP/HNRNPA0/EXOSC2/CIRBP/HNRNPD/CAPRIN1/EXOSC7/ELAVL1/PDE12/ALKBH5/ZC3H14/GIGYF2/CELF1/UPF1/KHSRP/EXOSC8/QKI/RBM24/EXOSC5/FASTKD2/THRAP3/YTHDF2/RBM8A	30	green	BP
421	GO:0061014	positive regulation of mRNA catabolic process	21/545	45/3949	0.466667	3.38141	6.42802	8.92101e-08	4.39634e-06	4.05111e-06	SYNCRIP/PARN/HNRNPU/EXOSC9/TARDBP/EXOSC2/HNRNPD/CAPRIN1/EXOSC7/ELAVL1/PDE12/ALKBH5/GIGYF2/CELF1/UPF1/KHSRP/EXOSC8/QKI/RBM24/EXOSC5/YTHDF2	21	green	BP
422	GO:1901987	regulation of cell cycle phase transition	35/545	103/3949	0.339806	2.46219	6.01603	1.11896e-07	5.38099e-06	4.95844e-06	ARID1A/PLRG1/BUB3/RAD21/ACTL6A/NPM1/PBX1/SMARCA4/SMARCB1/TP53BP1/IK/ARID2/INTS3/CDC73/SMARCD3/GIGYF2/RPS27L/MEPCE/PBRM1/CCAR2/PAF1/ARID1B/SMARCC2/DPF3/SMARCC1/SMARCE1/NABP1/PPP1R10/USP28/CDC5L/CTDSP1/TMEM14B/INTS7/TAOK2/PRPF19	35	green	BP
423	GO:0043487	regulation of RNA stability	29/545	77/3949	0.376623	2.72896	6.12993	1.13022e-07	5.38099e-06	4.95844e-06	SYNCRIP/PARN/NPM1/YBX3/RBM10/HNRNPU/EXOSC9/TARDBP/HNRNPA0/EXOSC2/CIRBP/HNRNPD/CAPRIN1/EXOSC7/ELAVL1/PDE12/ALKBH5/ZC3H14/GIGYF2/CELF1/UPF1/KHSRP/EXOSC8/QKI/RBM24/EXOSC5/FASTKD2/THRAP3/YTHDF2	29	green	BP
424	GO:0061157	mRNA destabilization	20/545	42/3949	0.47619	3.45042	6.38755	1.19652e-07	5.60172e-06	5.16184e-06	SYNCRIP/PARN/HNRNPU/EXOSC9/TARDBP/EXOSC2/HNRNPD/CAPRIN1/EXOSC7/ELAVL1/PDE12/ALKBH5/GIGYF2/CELF1/UPF1/KHSRP/EXOSC8/RBM24/EXOSC5/YTHDF2	20	green	BP
425	GO:0006376	mRNA splice site recognition	12/545	17/3949	0.705882	5.11473	6.80223	1.36544e-07	6.28774e-06	5.79399e-06	LUC7L3/CELF2/SRSF1/SF3A3/SRSF5/SRSF6/SF3A2/SF3A1/SF1/CELF1/PUF60/PTBP2	12	green	BP
426	GO:0042659	regulation of cell fate specification	9/545	3949-10-01	0.9	6.52128	6.99422	1.50518e-07	6.81942e-06	6.28392e-06	MTA2/MBD3/RBBP4/MTA1/HDAC1/CHD4/GATAD2A/GATAD2B/HDAC2	9	green	BP
427	GO:0034243	regulation of transcription elongation by RNA polymerase II	19/545	39/3949	0.487179	3.53004	6.35277	1.57878e-07	7.03936e-06	6.48659e-06	SUPT5H/TCERG1/CCNK/SUPT4H1/HNRNPU/MED1/LARP7/INTS11/INTS3/CDC73/INTS5/LDB1/INTS1/INTS4/INTS2/INTS7/INTS13/INTS10/MED23	19	green	BP
428	GO:0045582	positive regulation of T cell differentiation	13/545	20/3949	0.65	4.70982	6.65455	1.7667e-07	7.75414e-06	7.14524e-06	ARID1A/SART1/ACTL6A/SMARCA4/RHOA/SMARCB1/ARID2/SMARCD3/PBRM1/ARID1B/SMARCC2/SMARCC1/SMARCE1	13	green	BP
429	GO:0030071	regulation of mitotic metaphase/anaphase transition	15/545	26/3949	0.576923	4.18031	6.50937	1.86188e-07	7.92425e-06	7.302e-06	ARID1A/BUB3/RAD21/ACTL6A/SMARCA4/SMARCB1/IK/ARID2/SMARCD3/PBRM1/ARID1B/SMARCC2/DPF3/SMARCC1/SMARCE1	15	green	BP
430	GO:1902099	regulation of metaphase/anaphase transition of cell cycle	15/545	26/3949	0.576923	4.18031	6.50937	1.86188e-07	7.92425e-06	7.302e-06	ARID1A/BUB3/RAD21/ACTL6A/SMARCA4/SMARCB1/IK/ARID2/SMARCD3/PBRM1/ARID1B/SMARCC2/DPF3/SMARCC1/SMARCE1	15	green	BP
431	GO:0050779	RNA destabilization	20/545	43/3949	0.465116	3.37017	6.25231	1.95319e-07	8.18881e-06	7.54578e-06	SYNCRIP/PARN/HNRNPU/EXOSC9/TARDBP/EXOSC2/HNRNPD/CAPRIN1/EXOSC7/ELAVL1/PDE12/ALKBH5/GIGYF2/CELF1/UPF1/KHSRP/EXOSC8/RBM24/EXOSC5/YTHDF2	20	green	BP
432	GO:1903312	negative regulation of mRNA metabolic process	21/545	48/3949	0.4375	3.17007	6.05199	3.51001e-07	1.44994e-05	1.33609e-05	SAP18/SYNCRIP/NPM1/YBX3/U2AF2/PTBP1/HNRNPK/RBM10/HNRNPU/TARDBP/HNRNPA0/SRSF6/CIRBP/HNRNPD/RNPS1/ELAVL1/RBM20/ZC3H14/QKI/RBM24/THRAP3	21	green	BP
433	GO:0044770	cell cycle phase transition	39/545	127/3949	0.307087	2.22511	5.61466	4.44006e-07	1.77871e-05	1.63904e-05	ARID1A/PLRG1/BUB3/AKAP8/RAD21/ACTL6A/NPM1/CALM1/PBX1/SMARCA4/KHDRBS1/SMARCB1/TP53BP1/IK/ARID2/INTS3/CDC73/SMARCD3/GIGYF2/RPS27L/MEPCE/PBRM1/CCAR2/PAF1/ARID1B/SMARCC2/DPF3/UPF1/SMARCC1/SMARCE1/NABP1/PPP1R10/USP28/CDC5L/CTDSP1/TMEM14B/INTS7/TAOK2/PRPF19	39	green	BP
434	GO:0034472	snRNA 3'-end processing	10/545	13/3949	0.769231	5.57375	6.60858	4.49586e-07	1.77871e-05	1.63904e-05	EXOSC9/EXOSC2/EXOSC7/INTS5/INTS1/EXOSC8/INTS2/EXOSC4/EXOSC5/INTS7	10	green	BP
435	GO:1902459	positive regulation of stem cell population maintenance	10/545	13/3949	0.769231	5.57375	6.60858	4.49586e-07	1.77871e-05	1.63904e-05	ARID1A/OGT/ACTL6A/SMARCA4/RBBP4/SMARCB1/HDAC1/HDAC2/SMARCC1/SMARCE1	10	green	BP
436	GO:0000819	sister chromatid segregation	24/545	61/3949	0.393443	2.85083	5.82856	5.62161e-07	2.19142e-05	2.01934e-05	ARID1A/BUB3/AKAP8/RAD21/SMARCA5/ACTL6A/SMARCA4/RHOA/HNRNPU/SMARCB1/IK/SMC1A/NUMA1/ARID2/SMARCD3/PBRM1/STAG2/ARID1B/SMARCC2/DPF3/SMARCC1/SMARCE1/RMDN1/BAZ1B	24	green	BP
437	GO:0031123	RNA 3'-end processing	23/545	57/3949	0.403509	2.92377	5.85325	5.69505e-07	2.19142e-05	2.01934e-05	PARN/EXOSC10/EXOSC9/GRSF1/EXOSC2/EXOSC7/LARP7/RPRD2/CDC73/INTS5/ZC3H14/INTS1/CPSF7/PAF1/EXOSC8/RPRD1A/WDR33/INTS2/EXOSC4/EXOSC5/INTS7/MTPAP/SCAF8	23	green	BP
438	GO:0006974	DNA damage response	58/545	225/3949	0.257778	1.86782	5.36303	6.1974e-07	2.3525e-05	2.16777e-05	ARID1A/HDAC3/RAD21/SMARCA5/KDM1A/CCNK/KAT7/ACTL6A/NPM1/DDX5/XRCC1/RFC2/CETN2/MTREX/SMARCA4/HNRNPK/EXOSC10/SMARCB1/TP53BP1/TRIM28/MTA1/SNW1/SMC1A/CHD4/MORF4L2/NONO/ANKRD1/PDS5A/ARID2/INTS3/SMARCD3/GIGYF2/RPS27L/APTX/POGZ/PBRM1/CCAR2/ARID1B/SMARCC2/DPF3/UPF1/SMARCC1/SMARCE1/NABP1/PPP1R10/USP28/CDC5L/ALKBH7/RBM24/WDR33/DMAP1/EXD2/INTS7/TERF2IP/BAZ1B/TAOK2/PRPF19/TRRAP	58	green	BP
439	GO:0007091	metaphase/anaphase transition of mitotic cell cycle	15/545	28/3949	0.535714	3.88172	6.12243	6.89636e-07	2.51583e-05	2.31827e-05	ARID1A/BUB3/RAD21/ACTL6A/SMARCA4/SMARCB1/IK/ARID2/SMARCD3/PBRM1/ARID1B/SMARCC2/DPF3/SMARCC1/SMARCE1	15	green	BP
440	GO:0044784	metaphase/anaphase transition of cell cycle	15/545	28/3949	0.535714	3.88172	6.12243	6.89636e-07	2.51583e-05	2.31827e-05	ARID1A/BUB3/RAD21/ACTL6A/SMARCA4/SMARCB1/IK/ARID2/SMARCD3/PBRM1/ARID1B/SMARCC2/DPF3/SMARCC1/SMARCE1	15	green	BP
441	GO:2000781	positive regulation of double-strand break repair	15/545	28/3949	0.535714	3.88172	6.12243	6.89636e-07	2.51583e-05	2.31827e-05	ARID1A/ACTL6A/SMARCA4/SMARCB1/MORF4L2/ARID2/SMARCD3/PBRM1/ARID1B/SMARCC2/DPF3/SMARCC1/SMARCE1/DMAP1/TRRAP	15	green	BP
442	GO:0010453	regulation of cell fate commitment	9/545	3949-11-01	0.818182	5.92844	6.54877	7.26608e-07	2.61672e-05	2.41124e-05	MTA2/MBD3/RBBP4/MTA1/HDAC1/CHD4/GATAD2A/GATAD2B/HDAC2	9	green	BP
443	GO:0098781	ncRNA transcription	17/545	35/3949	0.485714	3.51942	5.98986	7.63872e-07	2.7161e-05	2.50281e-05	POLR1G/NPM3/DDX5/NCL/POLR2E/SMARCA4/GTF3C1/SMARCB1/TCOF1/LARP7/WDR82/MEPCE/GNL3/POLR1B/GTF3C5/GTF3C3/NCOR2	17	green	BP
444	GO:0000956	nuclear-transcribed mRNA catabolic process	21/545	50/3949	0.42	3.04327	5.81735	8.07284e-07	2.83457e-05	2.61199e-05	SYNCRIP/PARN/DDX5/HNRNPU/EXOSC10/EXOSC9/EXOSC2/HNRNPD/CAPRIN1/EXOSC7/RNPS1/PDE12/UPF1/EXOSC8/XRN2/EXOSC4/EXOSC5/MTPAP/MRTO4/THRAP3/RBM8A	21	green	BP
445	GO:0019827	stem cell population maintenance	18/545	39/3949	0.461538	3.34425	5.88626	9.3499e-07	3.24245e-05	2.98784e-05	ARID1A/OGT/ACTL6A/SMARCA4/RBBP4/SMARCB1/HDAC1/SMC1A/ELAVL1/CDC73/CTR9/LDB1/SFRP1/PAF1/HDAC2/SMARCC1/SMARCE1/GNL3	18	green	BP
446	GO:0006360	transcription by RNA polymerase I	15/545	29/3949	0.517241	3.74786	5.94215	1.24902e-06	4.22709e-05	3.89516e-05	POLR1C/POLR1G/SMARCA5/ERBB2/NCL/POLR2E/SMARCA4/POLR2H/SMARCB1/TCOF1/CREBBP/MYBBP1A/POLR1B/DDX21/BAZ1B	15	green	BP
447	GO:0045445	myoblast differentiation	15/545	29/3949	0.517241	3.74786	5.94215	1.24902e-06	4.22709e-05	3.89516e-05	ARID1A/ACTL6A/DDX5/SMARCA4/SMARCB1/ARID2/SMARCD3/PBRM1/ARID1B/SMARCC2/DPF3/DDX17/SMARCC1/SMARCE1/RBM24	15	green	BP
448	GO:0051983	regulation of chromosome segregation	17/545	36/3949	0.472222	3.42166	5.83985	1.26469e-06	4.22917e-05	3.89707e-05	ARID1A/BUB3/RAD21/ACTL6A/SMARCA4/HNRNPU/SMARCB1/IK/NUMA1/ARID2/SMARCD3/PBRM1/ARID1B/SMARCC2/DPF3/SMARCC1/SMARCE1	17	green	BP
449	GO:0006259	DNA metabolic process	67/545	279/3949	0.240143	1.74005	5.13004	1.32853e-06	4.3904e-05	4.04564e-05	ARID1A/RAD21/SMARCA5/KDM1A/MTA2/KAT7/PARN/MBD3/ACTL6A/NPM1/NFIC/XRCC1/RBMS1/RFC2/CETN2/CTCF/YLPM1/SMARCA4/CNBP/HNRNPU/EXOSC10/RBBP4/SMARCB1/TP53BP1/TRIM28/MTA1/HNRNPD/SMC1A/CHD4/MORF4L2/NONO/ANKRD1/PDS5A/ARID2/INTS3/SMARCD3/APTX/POGZ/PBRM1/GATAD2A/ARID1B/SMARCC2/NOC3L/H1-10/MYO18A/DPF3/UPF1/SMARCC1/SMARCE1/NABP1/DNAJA3/PPP1R10/USP28/CDC5L/MPHOSPH8/GNL3/GTPBP4/WDR33/NAT10/EHMT1/EXOSC4/DMAP1/EXOSC5…	67	green	BP
450	GO:0098727	maintenance of cell number	18/545	40/3949	0.45	3.26064	5.74938	1.48511e-06	4.85079e-05	4.46988e-05	ARID1A/OGT/ACTL6A/SMARCA4/RBBP4/SMARCB1/HDAC1/SMC1A/ELAVL1/CDC73/CTR9/LDB1/SFRP1/PAF1/HDAC2/SMARCC1/SMARCE1/GNL3	18	green	BP
451	GO:0045580	regulation of T cell differentiation	14/545	26/3949	0.538462	3.90162	5.93896	1.51634e-06	4.89586e-05	4.51141e-05	ARID1A/SART1/ACTL6A/ERBB2/SMARCA4/RHOA/SMARCB1/ARID2/SMARCD3/PBRM1/ARID1B/SMARCC2/SMARCC1/SMARCE1	14	green	BP
452	GO:0000460	maturation of 5.8S rRNA	12/545	20/3949	0.6	4.34752	6.00468	1.8655e-06	5.95477e-05	5.48716e-05	PES1/MTREX/EXOSC10/EXOSC9/EXOSC2/EXOSC7/NOL9/NOP9/FTSJ3/EXOSC8/MAK16/EXOSC4	12	green	BP
453	GO:0000245	spliceosomal complex assembly	20/545	49/3949	0.408163	2.9575	5.51644	2.54943e-06	8.04645e-05	7.4146e-05	PRPF6/LUC7L3/CELF2/U2AF2/SNRPF/SRSF1/SF3A3/SRSF5/SRSF6/SF3B2/SF3A2/SF3A1/SF1/USP39/DDX42/CELF1/DDX23/PUF60/PTBP2/PRPF19	20	green	BP
454	GO:2000779	regulation of double-strand break repair	18/545	42/3949	0.428571	3.10537	5.48813	3.53624e-06	0.00011037	0.000101703	ARID1A/KDM1A/ACTL6A/SMARCA4/SMARCB1/TP53BP1/MORF4L2/ARID2/SMARCD3/PBRM1/ARID1B/SMARCC2/DPF3/SMARCC1/SMARCE1/DMAP1/TERF2IP/TRRAP	18	green	BP
455	GO:1902107	positive regulation of leukocyte differentiation	16/545	35/3949	0.457143	3.3124	5.49767	4.46932e-06	0.00013646	0.000125744	ARID1A/SART1/ACTL6A/CREB1/SMARCA4/RHOA/ROR2/SMARCB1/ARID2/SMARCD3/PBRM1/ARID1B/SMARCC2/SMARCC1/SMARCE1/ACIN1	16	green	BP
456	GO:1903708	positive regulation of hemopoiesis	16/545	35/3949	0.457143	3.3124	5.49767	4.46932e-06	0.00013646	0.000125744	ARID1A/SART1/ACTL6A/CREB1/SMARCA4/RHOA/ROR2/SMARCB1/ARID2/SMARCD3/PBRM1/ARID1B/SMARCC2/SMARCC1/SMARCE1/ACIN1	16	green	BP
457	GO:0006289	nucleotide-excision repair	14/545	28/3949	0.5	3.62294	5.57263	4.8202e-06	0.000145591	0.000134158	ARID1A/KAT7/ACTL6A/CETN2/SMARCA4/SMARCB1/ARID2/SMARCD3/PBRM1/ARID1B/SMARCC2/DPF3/SMARCC1/SMARCE1	14	green	BP
458	GO:0045621	positive regulation of lymphocyte differentiation	13/545	25/3949	0.52	3.76785	5.55444	6.08302e-06	0.000181779	0.000167504	ARID1A/SART1/ACTL6A/SMARCA4/RHOA/SMARCB1/ARID2/SMARCD3/PBRM1/ARID1B/SMARCC2/SMARCC1/SMARCE1	13	green	BP
459	GO:0000466	maturation of 5.8S rRNA from tricistronic rRNA transcript (SSU-rRNA, 5.8S rRNA, LSU-rRNA)	9/545	13/3949	0.692308	5.01637	5.80324	7.28058e-06	0.000215275	0.000198371	PES1/EXOSC10/EXOSC9/EXOSC2/EXOSC7/NOL9/NOP9/FTSJ3/EXOSC8	9	green	BP
460	GO:1902806	regulation of cell cycle G1/S phase transition	20/545	52/3949	0.384615	2.78687	5.18946	7.56746e-06	0.000220471	0.000203158	ARID1A/PLRG1/ACTL6A/SMARCA4/SMARCB1/ARID2/CDC73/SMARCD3/GIGYF2/RPS27L/MEPCE/PBRM1/PAF1/ARID1B/SMARCC2/DPF3/SMARCC1/SMARCE1/CTDSP1/TMEM14B	20	green	BP
461	GO:0045739	positive regulation of DNA repair	17/545	40/3949	0.425	3.0795	5.28868	7.61328e-06	0.000220471	0.000203158	ARID1A/ACTL6A/XRCC1/SMARCA4/SMARCB1/TRIM28/MORF4L2/ARID2/SMARCD3/PBRM1/ARID1B/SMARCC2/DPF3/SMARCC1/SMARCE1/DMAP1/TRRAP	17	green	BP
462	GO:2000045	regulation of G1/S transition of mitotic cell cycle	19/545	48/3949	0.395833	2.86816	5.21001	7.82169e-06	0.000224195	0.00020659	ARID1A/PLRG1/ACTL6A/SMARCA4/SMARCB1/ARID2/CDC73/SMARCD3/GIGYF2/RPS27L/MEPCE/PBRM1/ARID1B/SMARCC2/DPF3/SMARCC1/SMARCE1/CTDSP1/TMEM14B	19	green	BP
463	GO:0022618	protein-RNA complex assembly	36/545	126/3949	0.285714	2.07025	4.88495	8.10544e-06	0.000229982	0.000211922	SART1/PRPF3/ERAL1/PRPF6/LUC7L3/CELF2/U2AF2/COIL/RPS27/NOP2/ADAR/SNRPF/SRSF1/SF3A3/SRSF5/SRSF6/SF3B2/SF3A2/SF3A1/SF1/USP39/CDC73/PRPF8/RPS27L/DHX30/DDX42/CPSF7/BRIX1/PRPF31/CELF1/DDX23/FASTKD2/PUF60/PTBP2/PRPF19/LSM2	36	green	BP
464	GO:0009303	rRNA transcription	11/545	19/3949	0.578947	4.19498	5.58522	8.30963e-06	0.000231106	0.000212959	POLR1G/NPM3/NCL/POLR2E/SMARCA4/GTF3C1/SMARCB1/TCOF1/POLR1B/GTF3C5/GTF3C3	11	green	BP
465	GO:2000036	regulation of stem cell population maintenance	11/545	19/3949	0.578947	4.19498	5.58522	8.30963e-06	0.000231106	0.000212959	ARID1A/OGT/ACTL6A/SMARCA4/RBBP4/SMARCB1/HDAC1/ELAVL1/HDAC2/SMARCC1/SMARCE1	11	green	BP
466	GO:0045619	regulation of lymphocyte differentiation	15/545	33/3949	0.454545	3.29358	5.29348	9.76775e-06	0.000268418	0.000247341	ARID1A/SART1/ACTL6A/ERBB2/SMARCA4/RHOA/SMARCB1/ARID2/SMARCD3/PBRM1/SFRP1/ARID1B/SMARCC2/SMARCC1/SMARCE1	15	green	BP
467	GO:0010628	positive regulation of gene expression	65/545	283/3949	0.229682	1.66425	4.64	9.84233e-06	0.000268418	0.000247341	ARID1A/TRIM24/OGT/RAD21/SYNCRIP/PQBP1/KAT7/BAG2/LDLR/ERBB2/NPM1/THBS1/YBX3/NCL/U2AF2/IL6ST/GATA4/CTCF/SMARCA4/ADAR/CNBP/RPL23/RBM10/HNRNPU/EXOSC10/KHDRBS1/SRSF1/SMARCB1/TP53BP1/TARDBP/HNRNPA0/G3BP1/PLD1/HDAC1/SNW1/CIRBP/HNRNPD/MED1/ELAVL1/RBM20/RPUSD3/RPS27L/ARID1B/HNRNPLL/HDAC2/CELF1/UPF1/FUBP1/FUBP3/RCC1L/RBM14/QKI/SLC38A2/RBM4/RBM24/POLDIP3/NAT10/DDX21/FASTKD2/MED23/PRPF19/THRAP3/NOC2L/YTHDF2/…	65	green	BP
468	GO:0071027	nuclear RNA surveillance	8/545	3949-11-01	0.727273	5.26972	5.67349	1.41086e-05	0.000381069	0.000351145	EXOSC10/EXOSC9/EXOSC2/EXOSC7/WDR82/EXOSC8/EXOSC4/EXOSC5	8	green	BP
469	GO:1902105	regulation of leukocyte differentiation	19/545	50/3949	0.38	2.75343	4.99217	1.57269e-05	0.000420731	0.000387693	ARID1A/SART1/ACTL6A/ERBB2/CREB1/SMARCA4/RHOA/ROR2/SMARCB1/ARID2/SMARCD3/PBRM1/SFRP1/ARID1B/SMARCC2/SMARCC1/SMARCE1/QKI/ACIN1	19	green	BP
470	GO:0006302	double-strand break repair	27/545	86/3949	0.313953	2.27487	4.78238	1.75824e-05	0.000461722	0.000425465	ARID1A/RAD21/KDM1A/ACTL6A/XRCC1/SMARCA4/SMARCB1/TP53BP1/MTA1/CHD4/MORF4L2/ARID2/INTS3/SMARCD3/POGZ/PBRM1/ARID1B/SMARCC2/DPF3/SMARCC1/SMARCE1/NABP1/DMAP1/EXD2/TERF2IP/PRPF19/TRRAP	27	green	BP
471	GO:0006281	DNA repair	42/545	161/3949	0.26087	1.89023	4.61425	1.75878e-05	0.000461722	0.000425465	ARID1A/RAD21/SMARCA5/KDM1A/KAT7/ACTL6A/NPM1/XRCC1/RFC2/CETN2/SMARCA4/EXOSC10/SMARCB1/TP53BP1/TRIM28/MTA1/SMC1A/CHD4/MORF4L2/NONO/PDS5A/ARID2/INTS3/SMARCD3/APTX/POGZ/PBRM1/ARID1B/SMARCC2/DPF3/UPF1/SMARCC1/SMARCE1/NABP1/USP28/CDC5L/WDR33/DMAP1/EXD2/TERF2IP/PRPF19/TRRAP	42	green	BP
472	GO:0032986	protein-DNA complex disassembly	9/545	14/3949	0.642857	4.65806	5.48573	1.79019e-05	0.000464634	0.000428148	ARID1A/SMARCA4/RPL23/SMARCB1/ARID2/SMARCD3/SMARCC2/SMARCC1/SMARCE1	9	green	BP
473	GO:0034655	nucleobase-containing compound catabolic process	50/545	204/3949	0.245098	1.77595	4.55318	1.80296e-05	0.000464634	0.000428148	OGT/SYNCRIP/ENTPD5/PARN/INSR/NPM1/YBX3/DDX5/MTREX/LSM6/RBM10/HNRNPU/EXOSC10/EXOSC9/GRSF1/TARDBP/HNRNPA0/EXOSC2/CIRBP/HNRNPD/CAPRIN1/EXOSC7/RNPS1/ELAVL1/PDE12/ZCCHC8/ALKBH5/ZC3H14/WDR82/GIGYF2/CELF1/UPF1/KHSRP/EXOSC8/QKI/POP1/NUDT9/RBM24/XRN2/EXOSC4/EXOSC5/MTPAP/FASTKD2/MRTO4/THRAP3/LSM2/EXOSC1/YTHDF2/RBM8A/ENPP4	50	green	BP
474	GO:0010608	post-transcriptional regulation of gene expression	55/545	234/3949	0.235043	1.70309	4.4364	2.50593e-05	0.000638843	0.000588677	OGT/SYNCRIP/EIF4E2/PARN/STAU1/ERBB2/NPM1/THBS1/YBX3/NCL/TIA1/METAP1/ADAR/CNBP/SARNP/RBM10/HNRNPU/TIAL1/EXOSC9/KHDRBS1/ILF3/TARDBP/HNRNPA0/PLD1/TCOF1/EXOSC2/CIRBP/HNRNPD/CAPRIN1/EXOSC7/ELAVL1/NCBP3/SPOUT1/PDE12/RPUSD3/ALKBH5/ZC3H14/GIGYF2/RPS27L/CELF1/UPF1/KHSRP/EXOSC8/RCC1L/QKI/ATXN2/RBM4/RBM24/POLDIP3/NAT10/EXOSC5/FASTKD2/THRAP3/YTHDF2/RBM8A	55	green	BP
475	GO:0071826	protein-RNA complex organization	36/545	132/3949	0.272727	1.97615	4.56387	2.52444e-05	0.000638843	0.000588677	SART1/PRPF3/ERAL1/PRPF6/LUC7L3/CELF2/U2AF2/COIL/RPS27/NOP2/ADAR/SNRPF/SRSF1/SF3A3/SRSF5/SRSF6/SF3B2/SF3A2/SF3A1/SF1/USP39/CDC73/PRPF8/RPS27L/DHX30/DDX42/CPSF7/BRIX1/PRPF31/CELF1/DDX23/FASTKD2/PUF60/PTBP2/PRPF19/LSM2	36	green	BP
476	GO:0098813	nuclear chromosome segregation	24/545	74/3949	0.324324	2.35001	4.6904	2.83243e-05	0.000710384	0.000654601	ARID1A/BUB3/AKAP8/RAD21/SMARCA5/ACTL6A/SMARCA4/RHOA/HNRNPU/SMARCB1/IK/SMC1A/NUMA1/ARID2/SMARCD3/PBRM1/STAG2/ARID1B/SMARCC2/DPF3/SMARCC1/SMARCE1/RMDN1/BAZ1B	24	green	BP
477	GO:0006282	regulation of DNA repair	21/545	61/3949	0.344262	2.49448	4.70635	3.28789e-05	0.000810149	0.000746531	ARID1A/KDM1A/KAT7/ACTL6A/XRCC1/SMARCA4/SMARCB1/TP53BP1/TRIM28/MORF4L2/ARID2/SMARCD3/PBRM1/ARID1B/SMARCC2/DPF3/SMARCC1/SMARCE1/DMAP1/TERF2IP/TRRAP	21	green	BP
478	GO:0010948	negative regulation of cell cycle process	21/545	61/3949	0.344262	2.49448	4.70635	3.28789e-05	0.000810149	0.000746531	BUB3/RAD21/SMARCA5/NPM1/TP53BP1/IK/INTS3/CDC73/GIGYF2/RPS27L/CCAR2/NABP1/RBM14/PPP1R10/USP28/CDC5L/CTDSP1/INTS7/BAZ1B/TAOK2/PRPF19	21	green	BP
479	GO:1901990	regulation of mitotic cell cycle phase transition	26/545	84/3949	0.309524	2.24277	4.60625	3.32588e-05	0.000812383	0.00074859	ARID1A/PLRG1/BUB3/RAD21/ACTL6A/PBX1/SMARCA4/SMARCB1/IK/ARID2/INTS3/CDC73/SMARCD3/GIGYF2/RPS27L/MEPCE/PBRM1/ARID1B/SMARCC2/DPF3/SMARCC1/SMARCE1/NABP1/CTDSP1/TMEM14B/TAOK2	26	green	BP
480	GO:0030521	androgen receptor signaling pathway	10/545	18/3949	0.555556	4.02548	5.14721	3.57154e-05	0.000857475	0.000790141	ARID1A/KDM1A/DDX5/DNAJA1/SMARCA4/RHOA/HDAC1/SFRP1/DDX17/NCOR2	10	green	BP
481	GO:0050686	negative regulation of mRNA processing	10/545	18/3949	0.555556	4.02548	5.14721	3.57154e-05	0.000857475	0.000790141	SAP18/NPM1/U2AF2/PTBP1/HNRNPK/RBM10/SRSF6/RNPS1/RBM20/ZC3H14	10	green	BP
482	GO:0045292	mRNA cis splicing, via spliceosome	8/545	3949-12-01	0.666667	4.83058	5.31697	3.7223e-05	0.000886098	0.000816516	SART1/PRPF40A/EXOSC10/SRSF1/SF3A1/UPF1/RBM17/DDX23	8	green	BP
483	GO:0045786	negative regulation of cell cycle	24/545	76/3949	0.315789	2.28817	4.53679	4.64041e-05	0.00109537	0.00100936	RRP8/BUB3/RAD21/SMARCA5/NPM1/NPR2/TP53BP1/IK/INTS3/CDC73/GIGYF2/RPS27L/CCAR2/NABP1/PPP1R13B/RBM14/PPP1R10/USP28/CDC5L/CTDSP1/INTS7/BAZ1B/TAOK2/PRPF19	24	green	BP
484	GO:0032922	circadian regulation of gene expression	11/545	22/3949	0.5	3.62294	4.93583	5.22499e-05	0.00122308	0.00112704	OGT/HDAC3/PPP1CC/CSNK1D/HNRNPU/MTA1/HDAC1/HDAC2/MYBBP1A/RBM4/LGR4	11	green	BP
485	GO:0071396	cellular response to lipid	34/545	127/3949	0.267717	1.93984	4.30727	6.42621e-05	0.00148754	0.00137073	ARID1A/NPC1/TRIM24/RBFOX2/AKAP8/KDM1A/LDLR/COL1A1/FDX1/ESRRA/CREB1/DDX5/DNAJA1/SMARCA4/RHOA/HNRNPU/HDAC1/SNW1/HNRNPD/ANKRD1/SAFB/MED1/CDC73/PRPF8/CTR9/PABPN1/SFRP1/PAF1/DDX54/HDAC2/DDX17/UPF1/GRAMD1A/NCOR2	34	green	BP
486	GO:0034661	ncRNA catabolic process	12/545	26/3949	0.461538	3.34425	4.79814	6.46065e-05	0.00148754	0.00137073	PARN/MTREX/EXOSC10/EXOSC9/EXOSC2/EXOSC7/ZCCHC8/WDR82/EXOSC8/POP1/EXOSC4/EXOSC5	12	green	BP
487	GO:0006383	transcription by RNA polymerase III	10/545	19/3949	0.526316	3.81362	4.91855	6.61663e-05	0.00151107	0.00139241	POLR1C/SMARCA5/POLR2E/POLR2H/GTF3C1/MYBBP1A/DDX21/BAZ1B/GTF3C5/GTF3C3	10	green	BP
488	GO:0031331	positive regulation of cellular catabolic process	30/545	107/3949	0.280374	2.03155	4.32809	6.8864e-05	0.00155999	0.00143749	SUPT5H/SPTLC1/SPTLC2/SYNCRIP/TOM1/PARN/INSR/GNAI3/HNRNPU/EXOSC9/GRSF1/TARDBP/SQSTM1/EXOSC2/HNRNPD/CAPRIN1/EXOSC7/ELAVL1/PDE12/ALKBH5/GIGYF2/CELF1/UPF1/KHSRP/EXOSC8/QKI/RBM24/EXOSC5/SH3BP4/YTHDF2	30	green	BP
489	GO:0040029	epigenetic regulation of gene expression	23/545	73/3949	0.315068	2.28295	4.4266	6.94651e-05	0.00156102	0.00143844	ARID1A/RRP8/SMARCA5/KDM1A/KAT7/MBD3/CTCF/SMARCA4/HNRNPU/SMARCB1/TRIM28/MTA1/HDAC1/CTR9/ARID1B/HDAC2/RBM14/RNF2/MPHOSPH8/EHMT1/TASOR/CDYL/NOC2L	23	green	BP
490	GO:0044843	cell cycle G1/S phase transition	21/545	64/3949	0.328125	2.37755	4.44523	7.39761e-05	0.0016492	0.00151969	ARID1A/PLRG1/ACTL6A/SMARCA4/KHDRBS1/SMARCB1/ARID2/CDC73/SMARCD3/GIGYF2/RPS27L/MEPCE/PBRM1/PAF1/ARID1B/SMARCC2/DPF3/SMARCC1/SMARCE1/CTDSP1/TMEM14B	21	green	BP
491	GO:0001708	cell fate specification	9/545	16/3949	0.5625	4.0758	4.93229	7.89321e-05	0.00173132	0.00159536	MTA2/MBD3/RBBP4/MTA1/HDAC1/CHD4/GATAD2A/GATAD2B/HDAC2	9	green	BP
492	GO:0140718	facultative heterochromatin formation	9/545	16/3949	0.5625	4.0758	4.93229	7.89321e-05	0.00173132	0.00159536	RRP8/SMARCA5/KDM1A/MBD3/TRIM28/HDAC1/MPHOSPH8/EHMT1/TASOR	9	green	BP
493	GO:0044270	cellular nitrogen compound catabolic process	50/545	215/3949	0.232558	1.68509	4.13304	8.0125e-05	0.00173132	0.00159536	OGT/SYNCRIP/ENTPD5/PARN/INSR/NPM1/YBX3/DDX5/MTREX/LSM6/RBM10/HNRNPU/EXOSC10/EXOSC9/GRSF1/TARDBP/HNRNPA0/EXOSC2/CIRBP/HNRNPD/CAPRIN1/EXOSC7/RNPS1/ELAVL1/PDE12/ZCCHC8/ALKBH5/ZC3H14/WDR82/GIGYF2/CELF1/UPF1/KHSRP/EXOSC8/QKI/POP1/NUDT9/RBM24/XRN2/EXOSC4/EXOSC5/MTPAP/FASTKD2/MRTO4/THRAP3/LSM2/EXOSC1/YTHDF2/RBM8A/ENPP4	50	green	BP
494	GO:0046700	heterocycle catabolic process	50/545	215/3949	0.232558	1.68509	4.13304	8.0125e-05	0.00173132	0.00159536	OGT/SYNCRIP/ENTPD5/PARN/INSR/NPM1/YBX3/DDX5/MTREX/LSM6/RBM10/HNRNPU/EXOSC10/EXOSC9/GRSF1/TARDBP/HNRNPA0/EXOSC2/CIRBP/HNRNPD/CAPRIN1/EXOSC7/RNPS1/ELAVL1/PDE12/ZCCHC8/ALKBH5/ZC3H14/WDR82/GIGYF2/CELF1/UPF1/KHSRP/EXOSC8/QKI/POP1/NUDT9/RBM24/XRN2/EXOSC4/EXOSC5/MTPAP/FASTKD2/MRTO4/THRAP3/LSM2/EXOSC1/YTHDF2/RBM8A/ENPP4	50	green	BP
495	GO:0051052	regulation of DNA metabolic process	39/545	155/3949	0.251613	1.82315	4.18303	8.45482e-05	0.00177662	0.00163711	ARID1A/SMARCA5/KDM1A/KAT7/PARN/MBD3/ACTL6A/NPM1/XRCC1/RFC2/YLPM1/SMARCA4/HNRNPU/EXOSC10/SMARCB1/TP53BP1/TRIM28/HNRNPD/MORF4L2/ANKRD1/PDS5A/ARID2/SMARCD3/PBRM1/ARID1B/SMARCC2/H1-10/DPF3/UPF1/SMARCC1/SMARCE1/PPP1R10/MPHOSPH8/GNL3/GTPBP4/NAT10/DMAP1/TERF2IP/TRRAP	39	green	BP
496	GO:0006337	nucleosome disassembly	8/545	13/3949	0.615385	4.459	4.99789	8.5131e-05	0.00177662	0.00163711	ARID1A/SMARCA4/SMARCB1/ARID2/SMARCD3/SMARCC2/SMARCC1/SMARCE1	8	green	BP
497	GO:0031670	cellular response to nutrient	8/545	13/3949	0.615385	4.459	4.99789	8.5131e-05	0.00177662	0.00163711	TRIM24/OGT/COL1A1/PLD1/SNW1/PDK2/MED1/SFRP1	8	green	BP
498	GO:0071025	RNA surveillance	8/545	13/3949	0.615385	4.459	4.99789	8.5131e-05	0.00177662	0.00163711	EXOSC10/EXOSC9/EXOSC2/EXOSC7/WDR82/EXOSC8/EXOSC4/EXOSC5	8	green	BP
499	GO:0000082	G1/S transition of mitotic cell cycle	20/545	60/3949	0.333333	2.41529	4.41972	8.53842e-05	0.00177662	0.00163711	ARID1A/PLRG1/ACTL6A/SMARCA4/KHDRBS1/SMARCB1/ARID2/CDC73/SMARCD3/GIGYF2/RPS27L/MEPCE/PBRM1/ARID1B/SMARCC2/DPF3/SMARCC1/SMARCE1/CTDSP1/TMEM14B	20	green	BP
500	GO:0048511	rhythmic process	24/545	79/3949	0.303797	2.20128	4.31513	9.31057e-05	0.00192304	0.00177203	OGT/HDAC3/SLIT3/CREB1/DDX5/NPR2/PPP1CC/CSNK1D/HNRNPU/TARDBP/MTA1/HDAC1/HNRNPD/NONO/CCAR2/PSPC1/HDAC2/CREBBP/MYBBP1A/RBM4/LGR4/ADNP/THRAP3/NCOR2	24	green	BP
501	GO:0033120	positive regulation of RNA splicing	12/545	27/3949	0.444444	3.22039	4.63179	0.000101907	0.00208947	0.00192539	NCL/U2AF2/EXOSC10/SRSF1/SNW1/CIRBP/RBM20/HNRNPLL/UPF1/SLC38A2/PRPF19/THRAP3	12	green	BP
502	GO:0022402	cell cycle process	67/545	316/3949	0.212025	1.53631	3.97665	0.000109888	0.00223678	0.00206113	ARID1A/HDAC3/RRP8/PLRG1/BUB3/AKAP8/RAD21/SMARCA5/PRPF40A/ACTL6A/INSR/NPM1/CALM1/SON/NPR2/PBX1/CETN2/CSNK1D/CTCF/SMARCA4/RHOA/RPL23/HNRNPU/KHDRBS1/SMARCB1/TP53BP1/IK/SMC1A/NUMA1/MED1/PDS5A/ARID2/INTS3/CDC73/SMARCD3/GIGYF2/RPS27L/MEPCE/POGZ/PBRM1/CCAR2/STAG2/SFRP1/PAF1/ARID1B/SMARCC2/DPF3/UPF1/SMARCC1/SMARCE1/NABP1/RMDN1/RBM14/PPP1R10/USP28/CDC5L/MYBBP1A/CTDSP1/NAT10/CCDC8/TMEM14B/INTS7/INTS13/BAZ1…	67	green	BP
503	GO:1903131	mononuclear cell differentiation	23/545	75/3949	0.306667	2.22207	4.27502	0.000110865	0.00224044	0.0020645	ARID1A/SART1/PHF14/KAT7/ACTL6A/ERBB2/PBX1/SMARCA4/RHOA/ST3GAL1/SMARCB1/THOC5/MED1/ARID2/SMARCD3/PBRM1/SFRP1/ARID1B/SMARCC2/SMARCC1/SMARCE1/DNAJA3/ACIN1	23	green	BP
504	GO:0000288	nuclear-transcribed mRNA catabolic process, deadenylation-dependent decay	11/545	24/3949	0.458333	3.32102	4.56307	0.000142181	0.00285277	0.00262875	SYNCRIP/PARN/HNRNPU/EXOSC9/EXOSC2/HNRNPD/CAPRIN1/EXOSC7/PDE12/EXOSC8/EXOSC5	11	green	BP
505	GO:0048025	negative regulation of mRNA splicing, via spliceosome	9/545	17/3949	0.529412	3.83605	4.68839	0.000147378	0.00289856	0.00267095	SAP18/NPM1/U2AF2/PTBP1/HNRNPK/RBM10/SRSF6/RNPS1/RBM20	9	green	BP
506	GO:0007049	cell cycle	85/545	428/3949	0.198598	1.43902	3.84824	0.000147514	0.00289856	0.00267095	PES1/ARID1A/HDAC3/RRP8/PLRG1/BUB3/AKAP8/RAD21/SMARCA5/PRPF40A/CCNK/KAT7/ACTL6A/INSR/NPM1/GNAI3/CALM1/SON/NPR2/PPP1CC/PBX1/CETN2/CSNK1D/CTCF/SMARCA4/RHOA/RPL23/ERH/HNRNPU/KHDRBS1/RBBP4/SMARCB1/TP53BP1/IK/TARDBP/SMC1A/NUMA1/MORF4L2/MED1/PDS5A/USP39/SPOUT1/ARID2/INTS3/SPECC1L/CDC73/SMARCD3/GIGYF2/RPS27L/MEPCE/MICAL3/POGZ/PBRM1/CCAR2/STAG2/SFRP1/PAF1/ARID1B/SMARCC2/DPF3/UPF1/SMARCC1/SMARCE1/NABP1/RMD…	85	green	BP
507	GO:0030217	T cell differentiation	15/545	40/3949	0.375	2.7172	4.36728	0.000148591	0.00289856	0.00267095	ARID1A/SART1/ACTL6A/ERBB2/SMARCA4/RHOA/SMARCB1/ARID2/SMARCD3/PBRM1/ARID1B/SMARCC2/SMARCC1/SMARCE1/DNAJA3	15	green	BP
508	GO:0045165	cell fate commitment	15/545	40/3949	0.375	2.7172	4.36728	0.000148591	0.00289856	0.00267095	MTA2/MBD3/GATA4/RHOA/RBBP4/MTA1/HDAC1/CHD4/CDC73/CTR9/GATAD2A/SFRP1/PAF1/GATAD2B/HDAC2	15	green	BP
509	GO:0048255	mRNA stabilization	12/545	28/3949	0.428571	3.10537	4.47303	0.000156298	0.00302787	0.00279011	SYNCRIP/YBX3/RBM10/HNRNPU/TARDBP/HNRNPA0/CIRBP/HNRNPD/ELAVL1/QKI/RBM24/THRAP3	12	green	BP
510	GO:0019439	aromatic compound catabolic process	50/545	221/3949	0.226244	1.63934	3.91364	0.000167974	0.00323177	0.002978	OGT/SYNCRIP/ENTPD5/PARN/INSR/NPM1/YBX3/DDX5/MTREX/LSM6/RBM10/HNRNPU/EXOSC10/EXOSC9/GRSF1/TARDBP/HNRNPA0/EXOSC2/CIRBP/HNRNPD/CAPRIN1/EXOSC7/RNPS1/ELAVL1/PDE12/ZCCHC8/ALKBH5/ZC3H14/WDR82/GIGYF2/CELF1/UPF1/KHSRP/EXOSC8/QKI/POP1/NUDT9/RBM24/XRN2/EXOSC4/EXOSC5/MTPAP/FASTKD2/MRTO4/THRAP3/LSM2/EXOSC1/YTHDF2/RBM8A/ENPP4	50	green	BP
511	GO:0016075	rRNA catabolic process	7/545	3949-11-01	0.636364	4.61101	4.79821	0.000183299	0.00350264	0.00322759	EXOSC10/EXOSC9/EXOSC2/EXOSC7/EXOSC8/EXOSC4/EXOSC5	7	green	BP
512	GO:0030518	intracellular steroid hormone receptor signaling pathway	15/545	41/3949	0.365854	2.65093	4.25143	0.000205061	0.00389201	0.00358638	ARID1A/RBFOX2/KDM1A/ESRRA/DDX5/DNAJA1/SMARCA4/RHOA/HDAC1/SAFB/MED1/SFRP1/DDX54/DDX17/NCOR2	15	green	BP
513	GO:0010720	positive regulation of cell development	29/545	108/3949	0.268519	1.94565	3.98669	0.000209628	0.00395198	0.00364165	ARID1A/SART1/KDM1A/ACTL6A/CREB1/PPP1CC/CUX1/IL6ST/PRKCI/SMARCA4/RHOA/ROR2/SMARCB1/HDAC1/SNW1/CAPRIN1/ARID2/SMARCD3/PBRM1/ARID1B/SMARCC2/HDAC2/SMARCC1/SMARCE1/MAP6/QKI/ADNP/STAU2/ACIN1	29	green	BP
514	GO:1903706	regulation of hemopoiesis	25/545	88/3949	0.284091	2.05849	4.01762	0.000220521	0.00412963	0.00380535	MEIS1/ARID1A/SART1/ACTL6A/ERBB2/CREB1/SMARCA4/RHOA/ROR2/SMARCB1/MED1/ARID2/CDC73/CTR9/SMARCD3/LDB1/PBRM1/SFRP1/PAF1/ARID1B/SMARCC2/SMARCC1/SMARCE1/QKI/ACIN1	25	green	BP
515	GO:0032786	positive regulation of DNA-templated transcription, elongation	11/545	25/3949	0.44	3.18818	4.39118	0.0002227	0.0041428	0.00381749	SUPT5H/TCERG1/CCNK/KAT7/SUPT4H1/THOC5/MED1/CDC73/LDB1/MED23/SCAF8	11	green	BP
516	GO:0043489	RNA stabilization	13/545	33/3949	0.393939	2.85443	4.27995	0.000231802	0.00428376	0.00394738	SYNCRIP/PARN/YBX3/RBM10/HNRNPU/TARDBP/HNRNPA0/CIRBP/HNRNPD/ELAVL1/QKI/RBM24/THRAP3	13	green	BP
517	GO:2000736	regulation of stem cell differentiation	12/545	29/3949	0.413793	2.99829	4.32123	0.000233705	0.00429071	0.00395378	MTA2/MBD3/HNRNPU/RBBP4/MTA1/HDAC1/CHD4/GATAD2A/GATAD2B/HDAC2/RBM24/YTHDF2	12	green	BP
518	GO:0044772	mitotic cell cycle phase transition	28/545	104/3949	0.269231	1.95081	3.93147	0.000256296	0.0046749	0.0043078	ARID1A/PLRG1/BUB3/RAD21/ACTL6A/CALM1/PBX1/SMARCA4/KHDRBS1/SMARCB1/IK/ARID2/INTS3/CDC73/SMARCD3/GIGYF2/RPS27L/MEPCE/PBRM1/ARID1B/SMARCC2/DPF3/SMARCC1/SMARCE1/NABP1/CTDSP1/TMEM14B/TAOK2	28	green	BP
519	GO:1901361	organic cyclic compound catabolic process	50/545	225/3949	0.222222	1.61019	3.77091	0.000267901	0.00485506	0.00447381	OGT/SYNCRIP/ENTPD5/PARN/INSR/NPM1/YBX3/DDX5/MTREX/LSM6/RBM10/HNRNPU/EXOSC10/EXOSC9/GRSF1/TARDBP/HNRNPA0/EXOSC2/CIRBP/HNRNPD/CAPRIN1/EXOSC7/RNPS1/ELAVL1/PDE12/ZCCHC8/ALKBH5/ZC3H14/WDR82/GIGYF2/CELF1/UPF1/KHSRP/EXOSC8/QKI/POP1/NUDT9/RBM24/XRN2/EXOSC4/EXOSC5/MTPAP/FASTKD2/MRTO4/THRAP3/LSM2/EXOSC1/YTHDF2/RBM8A/ENPP4	50	green	BP
520	GO:0042273	ribosomal large subunit biogenesis	15/545	42/3949	0.357143	2.58781	4.13899	0.000279183	0.00499506	0.00460282	PES1/RSL1D1/NPM1/NOP2/NOL9/DHX30/FTSJ3/BRIX1/MAK16/GTPBP4/DDX18/PAK1IP1/FASTKD2/MRTO4/NOC2L	15	green	BP
521	GO:0043401	steroid hormone mediated signaling pathway	15/545	42/3949	0.357143	2.58781	4.13899	0.000279183	0.00499506	0.00460282	ARID1A/RBFOX2/KDM1A/ESRRA/DDX5/DNAJA1/SMARCA4/RHOA/HDAC1/SAFB/MED1/SFRP1/DDX54/DDX17/NCOR2	15	green	BP
522	GO:0045727	positive regulation of translation	21/545	70/3949	0.3	2.17376	3.96425	0.000308435	0.0054835	0.00505291	OGT/SYNCRIP/ERBB2/NPM1/THBS1/YBX3/CNBP/HNRNPU/KHDRBS1/PLD1/CIRBP/HNRNPD/ELAVL1/RPUSD3/RPS27L/RCC1L/RBM4/POLDIP3/NAT10/FASTKD2/YTHDF2	21	green	BP
523	GO:0007059	chromosome segregation	27/545	100/3949	0.27	1.95639	3.87571	0.000313247	0.00550055	0.00506861	ARID1A/HDAC3/BUB3/AKAP8/RAD21/SMARCA5/ACTL6A/CSNK1D/CTCF/SMARCA4/RHOA/HNRNPU/SMARCB1/IK/SMC1A/NUMA1/ARID2/SMARCD3/PBRM1/STAG2/ARID1B/SMARCC2/DPF3/SMARCC1/SMARCE1/RMDN1/BAZ1B	27	green	BP
524	GO:0033119	negative regulation of RNA splicing	10/545	22/3949	0.454545	3.29358	4.31605	0.00031331	0.00550055	0.00506861	SAP18/NPM1/U2AF2/PTBP1/HNRNPK/RBM10/SRSF6/RNPS1/RBM20/PTBP2	10	green	BP
525	GO:0007623	circadian rhythm	18/545	56/3949	0.321429	2.32903	4.00755	0.000322343	0.00562399	0.00518236	OGT/HDAC3/CREB1/PPP1CC/CSNK1D/HNRNPU/TARDBP/MTA1/HDAC1/HNRNPD/NONO/CCAR2/PSPC1/HDAC2/MYBBP1A/RBM4/LGR4/THRAP3	18	green	BP
526	GO:0003006	developmental process involved in reproduction	39/545	165/3949	0.236364	1.71266	3.74146	0.000349863	0.00606645	0.00559008	SLIT3/DNAJB6/RHOBTB3/STAU1/INSR/YBX3/NPR2/PLN/DNAJA1/PPP1CC/PBX1/CETN2/GATA4/CTCF/TIAL1/ROR2/KHDRBS1/TRIM28/DHCR24/SF1/MED1/LARP7/ALKBH5/LHFPL2/SFRP1/SYNE1/CELF1/SMARCC1/QKI/STRBP/RNF2/LGR4/WDR33/XRN2/IRF2BPL/STAU2/CDYL/UBE2J1/YTHDF2	39	green	BP
527	GO:0030098	lymphocyte differentiation	20/545	66/3949	0.30303	2.19572	3.91931	0.00036881	0.00635575	0.00585666	ARID1A/SART1/PHF14/KAT7/ACTL6A/ERBB2/PBX1/SMARCA4/RHOA/ST3GAL1/SMARCB1/ARID2/SMARCD3/PBRM1/SFRP1/ARID1B/SMARCC2/SMARCC1/SMARCE1/DNAJA3	20	green	BP
528	GO:0051276	chromosome organization	47/545	211/3949	0.222749	1.61401	3.66766	0.000387767	0.0066021	0.00608367	ARID1A/BUB3/AKAP8/RAD21/SMARCA5/PARN/ACTL6A/XRCC1/NPR2/RFC2/CTCF/YLPM1/SMARCA4/RHOA/HNRNPU/EXOSC10/SMARCB1/IK/TRIM28/G3BP1/HNRNPD/SMC1A/NUMA1/PDS5A/ARID2/SMARCD3/DHX30/POGZ/LDB1/PBRM1/STAG2/ARID1B/SMARCC2/H1-10/DPF3/UPF1/SMARCC1/SMARCE1/RMDN1/PPP1R10/MPHOSPH8/GNL3/NAT10/TERF2IP/BAZ1B/TASOR/ACIN1	47	green	BP
529	GO:0070935	3'-UTR-mediated mRNA stabilization	7/545	3949-12-01	0.583333	4.22676	4.47885	0.000387806	0.0066021	0.00608367	YBX3/RBM10/TARDBP/HNRNPA0/ELAVL1/QKI/RBM24	7	green	BP
530	GO:0051054	positive regulation of DNA metabolic process	26/545	97/3949	0.268041	1.94219	3.75902	0.000456559	0.00772575	0.00711908	ARID1A/SMARCA5/KAT7/PARN/ACTL6A/XRCC1/RFC2/SMARCA4/SMARCB1/TP53BP1/TRIM28/HNRNPD/MORF4L2/ARID2/SMARCD3/PBRM1/ARID1B/SMARCC2/DPF3/SMARCC1/SMARCE1/PPP1R10/GNL3/DMAP1/TERF2IP/TRRAP	26	green	BP
531	GO:0007346	regulation of mitotic cell cycle	32/545	129/3949	0.248062	1.79743	3.68422	0.000481787	0.00810383	0.00746747	ARID1A/HDAC3/PLRG1/BUB3/RAD21/ACTL6A/INSR/PBX1/SMARCA4/HNRNPU/SMARCB1/IK/ARID2/INTS3/CDC73/SMARCD3/GIGYF2/RPS27L/MEPCE/PBRM1/ARID1B/SMARCC2/DPF3/SMARCC1/SMARCE1/NABP1/PPP1R10/CTDSP1/CCDC8/TMEM14B/INTS13/TAOK2	32	green	BP
532	GO:1902373	negative regulation of mRNA catabolic process	12/545	31/3949	0.387097	2.80485	4.03629	0.000488459	0.00816715	0.00752582	SYNCRIP/YBX3/RBM10/HNRNPU/TARDBP/HNRNPA0/CIRBP/HNRNPD/ELAVL1/QKI/RBM24/THRAP3	12	green	BP
533	GO:0045595	regulation of cell differentiation	64/545	314/3949	0.203822	1.47687	3.52371	0.000510786	0.00848992	0.00782325	MEIS1/ARID1A/HDAC3/SART1/KDM1A/MTA2/MBD3/ACTL6A/LDLR/COL1A1/ERBB2/CREB1/DDX5/NPR2/PTBP1/FBN2/PPP1CC/CUX1/IL6ST/PBX1/PRKCI/SMARCA4/RHOA/HNRNPU/ROR2/RBBP4/SMARCB1/SRSF6/MTA1/HDAC1/SNW1/CAPRIN1/CHD4/NUMA1/MED1/ARID2/CDC73/CTR9/SMARCD3/RBPMS2/LDB1/PBRM1/CASZ1/GATAD2A/SFRP1/PAF1/ARID1B/SMARCC2/GATAD2B/HDAC2/DPF3/DDX17/SMARCC1/SMARCE1/MAP6/QKI/RBM4/RBM24/CTDSP1/ADNP/RIOX1/STAU2/ACIN1/YTHDF2	64	green	BP
534	GO:0039694	viral RNA genome replication	8/545	16/3949	0.5	3.62294	4.20608	0.000580231	0.00958747	0.0088346	SMARCB1/TRIM28/PCBP1/PCBP2/TMEM41B/MPHOSPH8/DDX56/TASOR	8	green	BP
535	GO:1901988	negative regulation of cell cycle phase transition	17/545	54/3949	0.314815	2.28111	3.79246	0.000617972	0.0101514	0.00935422	BUB3/RAD21/TP53BP1/IK/INTS3/CDC73/GIGYF2/RPS27L/CCAR2/NABP1/PPP1R10/USP28/CDC5L/CTDSP1/INTS7/TAOK2/PRPF19	17	green	BP
536	GO:0045814	negative regulation of gene expression, epigenetic	15/545	45/3949	0.333333	2.41529	3.82023	0.000654557	0.0106898	0.0098504	RRP8/SMARCA5/KDM1A/MBD3/CTCF/HNRNPU/TRIM28/MTA1/HDAC1/CTR9/HDAC2/MPHOSPH8/EHMT1/TASOR/CDYL	15	green	BP
537	GO:0019079	viral genome replication	16/545	50/3949	0.32	2.31868	3.75439	0.00072728	0.0118088	0.0108815	PPIH/CCNK/STAU1/DDX5/ADAR/CTBP2/SMARCB1/ILF3/TRIM28/PCBP1/PCBP2/TMEM41B/PDE12/MPHOSPH8/DDX56/TASOR	16	green	BP
538	GO:0045815	transcription initiation-coupled chromatin remodeling	7/545	13/3949	0.538462	3.90162	4.19254	0.000740927	0.0119613	0.011022	ARID1A/KAT7/SMARCA4/SMARCB1/ARID1B/RBM14/NOC2L	7	green	BP
539	GO:0060765	regulation of androgen receptor signaling pathway	6/545	3949-10-01	0.6	4.34752	4.24055	0.000862459	0.0138437	0.0127566	KDM1A/DDX5/SMARCA4/HDAC1/SFRP1/NCOR2	6	green	BP
540	GO:0045943	positive regulation of transcription by RNA polymerase I	8/545	17/3949	0.470588	3.40982	3.98377	0.000964989	0.0154015	0.014192	SMARCA5/ERBB2/NCL/SMARCA4/SMARCB1/MYBBP1A/DDX21/BAZ1B	8	green	BP
541	GO:0006356	regulation of transcription by RNA polymerase I	9/545	21/3949	0.428571	3.10537	3.8703	0.00106426	0.0168898	0.0155635	SMARCA5/ERBB2/NCL/SMARCA4/SMARCB1/CREBBP/MYBBP1A/DDX21/BAZ1B	9	green	BP
542	GO:1902369	negative regulation of RNA catabolic process	13/545	38/3949	0.342105	2.47885	3.66492	0.00113171	0.0178594	0.0164569	SYNCRIP/PARN/YBX3/RBM10/HNRNPU/TARDBP/HNRNPA0/CIRBP/HNRNPD/ELAVL1/QKI/RBM24/THRAP3	13	green	BP
543	GO:0072331	signal transduction by p53 class mediator	16/545	52/3949	0.307692	2.2295	3.57073	0.00117273	0.0184033	0.0169582	TRIM24/RRP8/KDM1A/NPM1/DDX5/NOP2/HNRNPK/RPL23/SNW1/PDK2/ANKRD1/RPS27L/PPP1R13B/USP28/MYBBP1A/PAK1IP1	16	green	BP
544	GO:0033993	response to lipid	43/545	198/3949	0.217172	1.5736	3.31329	0.00119161	0.0185957	0.0171354	ARID1A/NPC1/TRIM24/RBFOX2/AKAP8/KDM1A/SLIT3/MBD3/LDLR/COL1A1/THBS1/FDX1/ESRRA/CREB1/DDX5/DNAJA1/GATA4/MMP15/SMARCA4/RHOA/HNRNPU/HNRNPA0/HDAC1/SNW1/HNRNPD/ANKRD1/SAFB/MED1/IGFBP7/CDC73/PRPF8/CTR9/PABPN1/SFRP1/PAF1/DDX54/HDAC2/DDX17/UPF1/TRIM63/GRAMD1A/ERBIN/NCOR2	43	green	BP
545	GO:0060284	regulation of cell development	41/545	187/3949	0.219251	1.58867	3.29969	0.00127068	0.0197201	0.0181715	MEIS1/ARID1A/SART1/KDM1A/ACTL6A/LDLR/ERBB2/CREB1/NPR2/PPP1CC/CUX1/IL6ST/PRKCI/SMARCA4/RHOA/ROR2/SMARCB1/HDAC1/SNW1/CAPRIN1/MED1/ARID2/CDC73/CTR9/SMARCD3/LDB1/PBRM1/SFRP1/PAF1/ARID1B/SMARCC2/HDAC2/SMARCC1/SMARCE1/MAP6/QKI/CTDSP1/ADNP/STAU2/ACIN1/YTHDF2	41	green	BP
546	GO:0000075	cell cycle checkpoint signaling	14/545	43/3949	0.325581	2.35912	3.58524	0.00128123	0.0197745	0.0182217	BUB3/TP53BP1/IK/INTS3/GIGYF2/RPS27L/CCAR2/NABP1/PPP1R10/USP28/CDC5L/INTS7/TAOK2/PRPF19	14	green	BP
547	GO:0141137	positive regulation of gene expression, epigenetic	7/545	14/3949	0.5	3.62294	3.93343	0.00130708	0.0200634	0.0184879	ARID1A/KAT7/SMARCA4/SMARCB1/ARID1B/RBM14/NOC2L	7	green	BP
548	GO:0000724	double-strand break repair via homologous recombination	15/545	48/3949	0.3125	2.26433	3.52604	0.00139319	0.0212688	0.0195986	RAD21/KDM1A/ACTL6A/XRCC1/TP53BP1/CHD4/MORF4L2/ARID2/INTS3/POGZ/NABP1/DMAP1/EXD2/TERF2IP/TRRAP	15	green	BP
549	GO:0072332	intrinsic apoptotic signaling pathway by p53 class mediator	10/545	26/3949	0.384615	2.78687	3.65732	0.00153203	0.023137	0.0213201	RRP8/KDM1A/DDX5/HNRNPK/SNW1/PDK2/RPS27L/PPP1R13B/USP28/MYBBP1A	10	green	BP
550	GO:2001251	negative regulation of chromosome organization	10/545	26/3949	0.384615	2.78687	3.65732	0.00153203	0.023137	0.0213201	BUB3/RAD21/SMARCA5/XRCC1/HNRNPU/EXOSC10/IK/NAT10/TERF2IP/BAZ1B	10	green	BP
551	GO:0042770	signal transduction in response to DNA damage	14/545	44/3949	0.318182	2.3055	3.48407	0.00164653	0.0247331	0.0227909	KDM1A/NPM1/DDX5/TP53BP1/ANKRD1/GIGYF2/RPS27L/CCAR2/PPP1R10/USP28/CDC5L/INTS7/TAOK2/PRPF19	14	green	BP
552	GO:0016078	tRNA catabolic process	6/545	3949-11-01	0.545455	3.95229	3.92293	0.00167745	0.024931	0.0229733	EXOSC10/EXOSC9/EXOSC2/EXOSC7/EXOSC8/POP1	6	green	BP
553	GO:0032785	negative regulation of DNA-templated transcription, elongation	6/545	3949-11-01	0.545455	3.95229	3.92293	0.00167745	0.024931	0.0229733	SUPT5H/TCERG1/SUPT4H1/HNRNPU/LARP7/WDR82	6	green	BP
554	GO:0009755	hormone-mediated signaling pathway	15/545	49/3949	0.306122	2.21812	3.43281	0.00175852	0.0259983	0.0239568	ARID1A/RBFOX2/KDM1A/ESRRA/DDX5/DNAJA1/SMARCA4/RHOA/HDAC1/SAFB/MED1/SFRP1/DDX54/DDX17/NCOR2	15	green	BP
555	GO:0034250	positive regulation of amide metabolic process	21/545	79/3949	0.265823	1.92612	3.32672	0.00177379	0.0260869	0.0240384	OGT/SYNCRIP/ERBB2/NPM1/THBS1/YBX3/CNBP/HNRNPU/KHDRBS1/PLD1/CIRBP/HNRNPD/ELAVL1/RPUSD3/RPS27L/RCC1L/RBM4/POLDIP3/NAT10/FASTKD2/YTHDF2	21	green	BP
556	GO:0071383	cellular response to steroid hormone stimulus	17/545	59/3949	0.288136	2.08779	3.36814	0.00186567	0.0272952	0.0251518	ARID1A/NPC1/RBFOX2/KDM1A/ESRRA/DDX5/DNAJA1/SMARCA4/RHOA/HNRNPU/HDAC1/SAFB/MED1/SFRP1/DDX54/DDX17/NCOR2	17	green	BP
557	GO:0002521	leukocyte differentiation	26/545	106/3949	0.245283	1.77729	3.24558	0.00191058	0.0278074	0.0256238	ARID1A/SART1/PHF14/KAT7/ACTL6A/ERBB2/CREB1/PBX1/SMARCA4/RHOA/ROR2/ST3GAL1/SMARCB1/THOC5/MED1/ARID2/SMARCD3/PBRM1/SFRP1/ARID1B/SMARCC2/SMARCC1/SMARCE1/DNAJA3/QKI/ACIN1	26	green	BP
558	GO:0000725	recombinational repair	15/545	50/3949	0.3	2.17376	3.3418	0.00220048	0.0318616	0.0293596	RAD21/KDM1A/ACTL6A/XRCC1/TP53BP1/CHD4/MORF4L2/ARID2/INTS3/POGZ/NABP1/DMAP1/EXD2/TERF2IP/TRRAP	15	green	BP
559	GO:0009451	RNA modification	17/545	60/3949	0.283333	2.053	3.28833	0.00227852	0.0328223	0.0302449	RNMT/PARN/NOP2/ADAR/SNRPF/LARP7/RPUSD3/ALKBH5/MEPCE/TRMT1L/FTSJ3/NSUN4/MTFMT/TRMT61B/QTRT1/NAT10/TFB2M	17	green	BP
560	GO:0000470	maturation of LSU-rRNA	8/545	19/3949	0.421053	3.05089	3.58522	0.00232765	0.0333591	0.0307395	PES1/RSL1D1/NOP2/NOL9/FTSJ3/MAK16/GTPBP4/DDX18	8	green	BP
561	GO:0022414	reproductive process	54/545	271/3949	0.199262	1.44383	3.0289	0.00242163	0.0345297	0.0318183	BUB3/RAD21/SLIT3/DNAJB6/RHOBTB3/PARN/STAU1/INSR/YBX3/NPR2/PLN/DNAJA1/PPP1CC/PBX1/CETN2/GATA4/CTCF/HSPG2/TIAL1/ROR2/KHDRBS1/TRIM28/SMC1A/NUMA1/DHCR24/SF1/MED1/IGFBP7/LARP7/ALKBH5/LHFPL2/INTS1/STAG2/SFRP1/SYNE1/HDAC2/CELF1/SMARCC1/QKI/SLC38A2/STRBP/RNF2/LGR4/WDR33/XRN2/IRF2BPL/ADNP/POLR1B/STAU2/INTS13/CDYL/UBE2J1/YTHDF2/NCOR2	54	green	BP
562	GO:0006417	regulation of translation	37/545	170/3949	0.217647	1.57704	3.07706	0.00248979	0.0353224	0.0325486	OGT/SYNCRIP/EIF4E2/ERBB2/NPM1/THBS1/YBX3/NCL/TIA1/METAP1/CNBP/SARNP/HNRNPU/KHDRBS1/ILF3/PLD1/TCOF1/CIRBP/HNRNPD/CAPRIN1/ELAVL1/RPUSD3/ALKBH5/GIGYF2/RPS27L/CELF1/UPF1/RCC1L/QKI/ATXN2/RBM4/RBM24/POLDIP3/NAT10/FASTKD2/YTHDF2/RBM8A	37	green	BP
563	GO:0045597	positive regulation of cell differentiation	38/545	177/3949	0.214689	1.55561	3.02596	0.00282365	0.0398575	0.0367276	ARID1A/SART1/KDM1A/ACTL6A/COL1A1/CREB1/FBN2/PPP1CC/CUX1/IL6ST/PRKCI/SMARCA4/RHOA/HNRNPU/ROR2/SMARCB1/HDAC1/SNW1/CAPRIN1/NUMA1/MED1/ARID2/SMARCD3/PBRM1/SFRP1/ARID1B/SMARCC2/HDAC2/DPF3/SMARCC1/SMARCE1/MAP6/QKI/RBM4/RBM24/ADNP/STAU2/ACIN1	38	green	BP
564	GO:0006346	DNA methylation-dependent heterochromatin formation	6/545	3949-12-01	0.5	3.62294	3.64072	0.00296709	0.0416728	0.0384004	KDM1A/MBD3/TRIM28/HDAC1/MPHOSPH8/TASOR	6	green	BP
565	GO:0032259	methylation	20/545	77/3949	0.25974	1.88204	3.12723	0.00304737	0.0425873	0.0392431	RNMT/RRP8/SMARCA5/MTA2/MBD3/NOP2/CTCF/SNRPF/LARP7/SPOUT1/MEPCE/TRMT1L/COMTD1/GATAD2A/FTSJ3/NSUN4/MPHOSPH8/TRMT61B/TFB2M/EHMT1	20	green	BP
566	GO:0000003	reproduction	54/545	274/3949	0.19708	1.42802	2.93833	0.00311328	0.0432931	0.0398934	BUB3/RAD21/SLIT3/DNAJB6/RHOBTB3/PARN/STAU1/INSR/YBX3/NPR2/PLN/DNAJA1/PPP1CC/PBX1/CETN2/GATA4/CTCF/HSPG2/TIAL1/ROR2/KHDRBS1/TRIM28/SMC1A/NUMA1/DHCR24/SF1/MED1/IGFBP7/LARP7/ALKBH5/LHFPL2/INTS1/STAG2/SFRP1/SYNE1/HDAC2/CELF1/SMARCC1/QKI/SLC38A2/STRBP/RNF2/LGR4/WDR33/XRN2/IRF2BPL/ADNP/POLR1B/STAU2/INTS13/CDYL/UBE2J1/YTHDF2/NCOR2	54	green	BP
567	GO:0030177	positive regulation of Wnt signaling pathway	11/545	33/3949	0.333333	2.41529	3.26643	0.0034071	0.0470698	0.0433736	COL1A1/CSNK1D/SMARCA4/TMEM132A/WLS/CDC73/CCAR2/SFRP1/LGR4/TBL1XR1/ADNP	11	green	BP
568	GO:0034063	stress granule assembly	8/545	20/3949	0.4	2.89835	3.4052	0.00341838	0.0470698	0.0433736	TIA1/G3BP1/CIRBP/CAPRIN1/ATXN2L/ATXN2/PRRC2C/YTHDF2	8	green	BP
569	GO:0070198	protein localization to chromosome, telomeric region	10/541	15/3949	0.666667	4.8663	5.97669	3.38815e-06	0.00503136	0.00481358	TPP1/TCP1/CCT6A/ATRX/CCT5/CCT3/CCT8/CCT4/CCT2/CCT7	10	darkgreen	BP
570	GO:1904816	positive regulation of protein localization to chromosome, telomeric region	8/541	3949-10-01	0.8	5.83956	6.1045	4.13268e-06	0.00503136	0.00481358	TCP1/CCT6A/CCT5/CCT3/CCT8/CCT4/CCT2/CCT7	8	darkgreen	BP
571	GO:1903405	protein localization to nuclear body	8/541	3949-11-01	0.727273	5.30869	5.70087	1.33369e-05	0.00503136	0.00481358	TCP1/CCT6A/CCT5/CCT3/CCT8/CCT4/CCT2/CCT7	8	darkgreen	BP
572	GO:1904814	regulation of protein localization to chromosome, telomeric region	8/541	3949-11-01	0.727273	5.30869	5.70087	1.33369e-05	0.00503136	0.00481358	TCP1/CCT6A/CCT5/CCT3/CCT8/CCT4/CCT2/CCT7	8	darkgreen	BP
573	GO:1904867	protein localization to Cajal body	8/541	3949-11-01	0.727273	5.30869	5.70087	1.33369e-05	0.00503136	0.00481358	TCP1/CCT6A/CCT5/CCT3/CCT8/CCT4/CCT2/CCT7	8	darkgreen	BP
574	GO:1904869	regulation of protein localization to Cajal body	8/541	3949-11-01	0.727273	5.30869	5.70087	1.33369e-05	0.00503136	0.00481358	TCP1/CCT6A/CCT5/CCT3/CCT8/CCT4/CCT2/CCT7	8	darkgreen	BP
575	GO:1904871	positive regulation of protein localization to Cajal body	8/541	3949-11-01	0.727273	5.30869	5.70087	1.33369e-05	0.00503136	0.00481358	TCP1/CCT6A/CCT5/CCT3/CCT8/CCT4/CCT2/CCT7	8	darkgreen	BP
576	GO:1990173	protein localization to nucleoplasm	8/541	3949-11-01	0.727273	5.30869	5.70087	1.33369e-05	0.00503136	0.00481358	TCP1/CCT6A/CCT5/CCT3/CCT8/CCT4/CCT2/CCT7	8	darkgreen	BP
577	GO:0019637	organophosphate metabolic process	86/541	415/3949	0.207229	1.51266	4.39799	1.9301e-05	0.00647228	0.00619213	PDHX/PFAS/INPPL1/GPAA1/ACSL4/IDH1/PNP/HPRT1/AK1/TK1/FABP3/ATP5F1B/LDHB/APRT/PFKM/PDHA1/DLAT/PDHB/G6PD/MTHFD1/IMPDH2/CKB/ENO3/SMPD1/GART/DTYMK/ATP5F1A/IMPA1/TKT/ATIC/ACSL1/ATP5F1C/GPX4/TALDO1/MDH2/HADHA/PI4KA/ME1/PIP4K2A/PTDSS1/ACOT2/HINT1/NDUFV1/NT5C2/ATP1A2/PGD/ACLY/SUCLG1/PRKAA2/EIF6/RAN/PIP4K2B/MPP1/SORD/OCRL/OGDH/PUDP/ATM/QPRT/NDUFA9/UGP2/NADK2/TP53I3/LPCAT4/ACOT1/DOLPP1/NAXD/GPD1L/GDPD1/SLC3…	86	darkgreen	BP
578	GO:0032212	positive regulation of telomere maintenance via telomerase	10/541	18/3949	0.555556	4.05525	5.17569	3.34364e-05	0.00966386	0.00924556	TCP1/MAPK1/CCT6A/CCT5/CCT3/CCT8/CCT4/CCT2/ATM/CCT7	10	darkgreen	BP
579	GO:0070199	establishment of protein localization to chromosome	8/541	3949-12-01	0.666667	4.8663	5.34368	3.52228e-05	0.00966386	0.00924556	TCP1/CCT6A/CCT5/CCT3/CCT8/CCT4/CCT2/CCT7	8	darkgreen	BP
580	GO:0055086	nucleobase-containing small molecule metabolic process	65/541	303/3949	0.214521	1.56589	4.08395	7.71715e-05	0.0173832	0.0166308	PDHX/PFAS/ACSL4/IDH1/PGM3/PNP/HPRT1/AK1/TK1/ATP5F1B/LDHB/APRT/PFKM/PDHA1/DLAT/PDHB/G6PD/MTHFD1/IMPDH2/ENO3/GART/DTYMK/ATP5F1A/MAPK1/TKT/ATIC/ACSL1/ATP5F1C/TALDO1/MDH2/ME1/ACOT2/HINT1/NDUFV1/NT5C2/ATP1A2/PGD/ACLY/SUCLG1/PRKAA2/EIF6/RAN/MPP1/OGDH/PUDP/GFUS/QPRT/NDUFA9/UGP2/NADK2/TP53I3/ACOT1/NAXD/GPD1L/ACOT11/GCDH/ATP5MK/DPAGT1/NMNAT1/NANS/CTPS2/OLA1/SUCLA2/SLC25A13/RAB23	65	darkgreen	BP
581	GO:0007339	binding of sperm to zona pellucida	8/541	13/3949	0.615385	4.49197	5.02402	8.06377e-05	0.0173832	0.0166308	TCP1/VDAC2/CCT5/CCT3/CCT8/CCT4/CCT2/CCT7	8	darkgreen	BP
582	GO:1904874	positive regulation of telomerase RNA localization to Cajal body	8/541	13/3949	0.615385	4.49197	5.02402	8.06377e-05	0.0173832	0.0166308	TCP1/CCT6A/CCT5/CCT3/CCT8/CCT4/CCT2/CCT7	8	darkgreen	BP
583	GO:1904358	positive regulation of telomere maintenance via telomere lengthening	10/541	20/3949	0.5	3.64972	4.73273	0.000108959	0.0219226	0.0209737	TCP1/MAPK1/CCT6A/CCT5/CCT3/CCT8/CCT4/CCT2/ATM/CCT7	10	darkgreen	BP
584	GO:0072594	establishment of protein localization to organelle	45/541	192/3949	0.234375	1.71081	4.02272	0.000127214	0.0237681	0.0227394	HAX1/AP3B1/AP3D1/HTRA2/KPNA6/NUP155/SRP72/IPO7/SRPRA/HSPD1/LAMP2/TCP1/CSNK2A2/HSPA4/CCT6A/BAG6/CCT5/CCT3/CCT8/CCT4/RAB7A/UFM1/RAN/CCT2/BAX/PPP3CA/PMPCA/AGK/VPS13C/NUP54/NUP93/COX18/IPO4/RYR2/TOMM40L/NUP88/CCT7/NUP85/PARL/PTPN23/SRP68/RAB23/SAMM50/TNPO3/MTCH2	45	darkgreen	BP
585	GO:1901135	carbohydrate derivative metabolic process	85/541	430/3949	0.197674	1.44291	3.87598	0.000133883	0.0237681	0.0227394	PDHX/MAN2B1/PFAS/GPAA1/AKR7A2/ACSL4/MPDU1/B3GAT3/PGM3/PNP/HPRT1/AK1/FUCA1/TK1/RPN1/ATP5F1B/APRT/PFKM/PDHA1/DLAT/PDHB/G6PD/MTHFD1/IMPDH2/ENO3/SMPD1/AGA/GART/DTYMK/ATP5F1A/TKT/ATIC/ACSL1/ATP5F1C/TALDO1/DDOST/ACOT2/HINT1/NDUFV1/NT5C2/ATP1A2/PGD/ACLY/SUCLG1/PRKAA2/EIF6/RAN/MPP1/SORD/OGDH/BAX/GFUS/MLEC/NDUFA9/UGP2/TMTC3/POGLUT3/ACOT1/DOLPP1/GPD1L/CBR4/SUMF1/POGLUT1/CMAS/SLC30A5/ACOT11/POMGNT1/PIGK/GCD…	85	darkgreen	BP
586	GO:0032206	positive regulation of telomere maintenance	13/541	32/3949	0.40625	2.9654	4.4472	0.000148537	0.0249047	0.0238268	TCP1/MAPK1/CCT6A/ATRX/CCT5/CCT3/MRE11/CCT8/CCT4/CCT2/ATM/CCT7/UCHL5	13	darkgreen	BP
587	GO:0035036	sperm-egg recognition	8/541	14/3949	0.571429	4.17111	4.73522	0.000165712	0.026322	0.0251827	TCP1/VDAC2/CCT5/CCT3/CCT8/CCT4/CCT2/CCT7	8	darkgreen	BP
588	GO:0046040	IMP metabolic process	7/541	3949-11-01	0.636364	4.6451	4.82287	0.000174735	0.0263675	0.0252262	PFAS/PNP/HPRT1/APRT/GART/ATIC/NT5C2	7	darkgreen	BP
589	GO:0090407	organophosphate biosynthetic process	57/541	265/3949	0.215094	1.57007	3.82762	0.000203965	0.0293127	0.0280439	PDHX/PFAS/INPPL1/GPAA1/ACSL4/IDH1/PNP/HPRT1/AK1/TK1/FABP3/ATP5F1B/APRT/PDHA1/DLAT/PDHB/G6PD/MTHFD1/IMPDH2/CKB/GART/DTYMK/ATP5F1A/IMPA1/TKT/ATIC/ACSL1/ATP5F1C/PI4KA/ME1/PIP4K2A/PTDSS1/NDUFV1/ACLY/PIP4K2B/SORD/OCRL/ATM/QPRT/NDUFA9/NADK2/LPCAT4/DOLPP1/NAXD/SLC30A5/PIGK/GCDH/PIGT/ATP5MK/PIGS/PIP5K1A/NMNAT1/SLC25A19/ISYNA1/CTPS2/SERINC1/SLC25A13	57	darkgreen	BP
590	GO:0006753	nucleoside phosphate metabolic process	59/541	278/3949	0.21223	1.54916	3.78328	0.000230942	0.0316811	0.0303098	PDHX/PFAS/ACSL4/IDH1/PNP/HPRT1/AK1/TK1/ATP5F1B/LDHB/APRT/PFKM/PDHA1/DLAT/PDHB/G6PD/MTHFD1/IMPDH2/ENO3/GART/DTYMK/ATP5F1A/TKT/ATIC/ACSL1/ATP5F1C/TALDO1/MDH2/ME1/ACOT2/HINT1/NDUFV1/NT5C2/ATP1A2/PGD/ACLY/SUCLG1/PRKAA2/EIF6/RAN/MPP1/OGDH/PUDP/QPRT/NDUFA9/NADK2/TP53I3/ACOT1/NAXD/GPD1L/ACOT11/GCDH/ATP5MK/NMNAT1/CTPS2/OLA1/SUCLA2/SLC25A13/RAB23	59	darkgreen	BP
591	GO:0006163	purine nucleotide metabolic process	55/541	255/3949	0.215686	1.57439	3.77804	0.000245947	0.0322725	0.0308756	PDHX/PFAS/ACSL4/IDH1/PNP/HPRT1/AK1/ATP5F1B/LDHB/APRT/PFKM/PDHA1/DLAT/PDHB/G6PD/MTHFD1/IMPDH2/ENO3/GART/ATP5F1A/TKT/ATIC/ACSL1/ATP5F1C/TALDO1/MDH2/ME1/ACOT2/HINT1/NDUFV1/NT5C2/ATP1A2/PGD/ACLY/SUCLG1/PRKAA2/EIF6/RAN/MPP1/OGDH/QPRT/NDUFA9/NADK2/TP53I3/ACOT1/NAXD/GPD1L/ACOT11/GCDH/ATP5MK/NMNAT1/OLA1/SUCLA2/SLC25A13/RAB23	55	darkgreen	BP
592	GO:0019752	carboxylic acid metabolic process	70/541	347/3949	0.201729	1.47251	3.67149	0.000301499	0.0325542	0.0311451	PDHX/PLOD2/PFAS/ACOX3/ACSL4/CS/ERLIN1/IDH1/GOT2/OAT/FABP3/LDHB/PFKM/PDHA1/LTA4H/DLAT/PDHB/MTHFD1/ADH5/P4HA1/ETFA/ENO3/ACADS/VDAC1/GART/MPST/IVD/CRABP2/ATIC/ACSL1/ABCC1/GPX4/MDH2/HADHA/ACAA2/CRAT/ME1/ACADVL/ACOT2/PGD/ACLY/PRKAA2/HADHB/EIF6/GSTO1/SORD/OGDH/BLMH/ACOX1/QPRT/ETFDH/MBLAC2/ACOT1/ADHFE1/CBR4/DAGLB/CMAS/ACOT11/GCDH/PYCR2/MCCC1/ACO2/SRR/GBA2/CTPS2/SUCLA2/ENOPH1/NAGK/SLC25A13/ACAD8	70	darkgreen	BP
593	GO:0090670	RNA localization to Cajal body	8/541	15/3949	0.533333	3.89304	4.47219	0.000312814	0.0325542	0.0311451	TCP1/CCT6A/CCT5/CCT3/CCT8/CCT4/CCT2/CCT7	8	darkgreen	BP
594	GO:0090671	telomerase RNA localization to Cajal body	8/541	15/3949	0.533333	3.89304	4.47219	0.000312814	0.0325542	0.0311451	TCP1/CCT6A/CCT5/CCT3/CCT8/CCT4/CCT2/CCT7	8	darkgreen	BP
595	GO:0090672	telomerase RNA localization	8/541	15/3949	0.533333	3.89304	4.47219	0.000312814	0.0325542	0.0311451	TCP1/CCT6A/CCT5/CCT3/CCT8/CCT4/CCT2/CCT7	8	darkgreen	BP
596	GO:0090685	RNA localization to nucleus	8/541	15/3949	0.533333	3.89304	4.47219	0.000312814	0.0325542	0.0311451	TCP1/CCT6A/CCT5/CCT3/CCT8/CCT4/CCT2/CCT7	8	darkgreen	BP
597	GO:1904872	regulation of telomerase RNA localization to Cajal body	8/541	15/3949	0.533333	3.89304	4.47219	0.000312814	0.0325542	0.0311451	TCP1/CCT6A/CCT5/CCT3/CCT8/CCT4/CCT2/CCT7	8	darkgreen	BP
598	GO:0009117	nucleotide metabolic process	58/541	276/3949	0.210145	1.53394	3.66417	0.000344458	0.0346525	0.0331526	PDHX/PFAS/ACSL4/IDH1/PNP/HPRT1/AK1/ATP5F1B/LDHB/APRT/PFKM/PDHA1/DLAT/PDHB/G6PD/MTHFD1/IMPDH2/ENO3/GART/DTYMK/ATP5F1A/TKT/ATIC/ACSL1/ATP5F1C/TALDO1/MDH2/ME1/ACOT2/HINT1/NDUFV1/NT5C2/ATP1A2/PGD/ACLY/SUCLG1/PRKAA2/EIF6/RAN/MPP1/OGDH/PUDP/QPRT/NDUFA9/NADK2/TP53I3/ACOT1/NAXD/GPD1L/ACOT11/GCDH/ATP5MK/NMNAT1/CTPS2/OLA1/SUCLA2/SLC25A13/RAB23	58	darkgreen	BP
599	GO:0009167	purine ribonucleoside monophosphate metabolic process	10/541	23/3949	0.434783	3.17367	4.16505	0.000458044	0.04325	0.0413779	PFAS/PNP/HPRT1/AK1/APRT/IMPDH2/GART/ATIC/NT5C2/MPP1	10	darkgreen	BP
600	GO:0072521	purine-containing compound metabolic process	55/541	261/3949	0.210728	1.5382	3.58429	0.000458581	0.04325	0.0413779	PDHX/PFAS/ACSL4/IDH1/PNP/HPRT1/AK1/ATP5F1B/LDHB/APRT/PFKM/PDHA1/DLAT/PDHB/G6PD/MTHFD1/IMPDH2/ENO3/GART/ATP5F1A/TKT/ATIC/ACSL1/ATP5F1C/TALDO1/MDH2/ME1/ACOT2/HINT1/NDUFV1/NT5C2/ATP1A2/PGD/ACLY/SUCLG1/PRKAA2/EIF6/RAN/MPP1/OGDH/QPRT/NDUFA9/NADK2/TP53I3/ACOT1/NAXD/GPD1L/ACOT11/GCDH/ATP5MK/NMNAT1/OLA1/SUCLA2/SLC25A13/RAB23	55	darkgreen	BP
601	GO:0006629	lipid metabolic process	82/541	427/3949	0.192037	1.40177	3.50212	0.000483945	0.044259	0.0423433	TPP1/ACOX3/INPPL1/GPAA1/HTRA2/AKR7A2/ACSL4/MPDU1/ERLIN1/IDH1/CYB5R3/FUCA1/ATP1A1/FABP3/ATP5F1B/PSAP/IGF1R/LTA4H/G6PD/ADH5/ETFA/ACADS/SMPD1/ATP5F1A/IVD/IMPA1/CRABP2/PPP2R1A/ACSL1/GPX4/HADHA/PI4KA/ACAA2/CRAT/PIP4K2A/LSS/PTDSS1/ACADVL/ACOT2/RAB7A/ACLY/PRKAA2/HADHB/OXCT1/EIF6/PIP4K2B/OCRL/EEF1A2/PTPN11/KDSR/BAX/ATM/ACOX1/ETFDH/AGK/LPCAT4/MBLAC2/NCEH1/ACOT1/DOLPP1/ADHFE1/PLCD3/CBR4/GDPD1/SUMF1/DAGLB/S…	82	darkgreen	BP
602	GO:0046037	GMP metabolic process	8/541	16/3949	0.5	3.64972	4.23093	0.00055126	0.046563	0.0445476	PFAS/HPRT1/APRT/IMPDH2/GART/ATIC/NT5C2/MPP1	8	darkgreen	BP
603	GO:0006082	organic acid metabolic process	70/541	354/3949	0.19774	1.44339	3.4832	0.000555424	0.046563	0.0445476	PDHX/PLOD2/PFAS/ACOX3/ACSL4/CS/ERLIN1/IDH1/GOT2/OAT/FABP3/LDHB/PFKM/PDHA1/LTA4H/DLAT/PDHB/MTHFD1/ADH5/P4HA1/ETFA/ENO3/ACADS/VDAC1/GART/MPST/IVD/CRABP2/ATIC/ACSL1/ABCC1/GPX4/MDH2/HADHA/ACAA2/CRAT/ME1/ACADVL/ACOT2/PGD/ACLY/PRKAA2/HADHB/EIF6/GSTO1/SORD/OGDH/BLMH/ACOX1/QPRT/ETFDH/MBLAC2/ACOT1/ADHFE1/CBR4/DAGLB/CMAS/ACOT11/GCDH/PYCR2/MCCC1/ACO2/SRR/GBA2/CTPS2/SUCLA2/ENOPH1/NAGK/SLC25A13/ACAD8	70	darkgreen	BP
604	GO:0043436	oxoacid metabolic process	70/541	354/3949	0.19774	1.44339	3.4832	0.000555424	0.046563	0.0445476	PDHX/PLOD2/PFAS/ACOX3/ACSL4/CS/ERLIN1/IDH1/GOT2/OAT/FABP3/LDHB/PFKM/PDHA1/LTA4H/DLAT/PDHB/MTHFD1/ADH5/P4HA1/ETFA/ENO3/ACADS/VDAC1/GART/MPST/IVD/CRABP2/ATIC/ACSL1/ABCC1/GPX4/MDH2/HADHA/ACAA2/CRAT/ME1/ACADVL/ACOT2/PGD/ACLY/PRKAA2/HADHB/EIF6/GSTO1/SORD/OGDH/BLMH/ACOX1/QPRT/ETFDH/MBLAC2/ACOT1/ADHFE1/CBR4/DAGLB/CMAS/ACOT11/GCDH/PYCR2/MCCC1/ACO2/SRR/GBA2/CTPS2/SUCLA2/ENOPH1/NAGK/SLC25A13/ACAD8	70	darkgreen	BP
605	GO:0006661	phosphatidylinositol biosynthetic process	13/541	36/3949	0.361111	2.63591	3.9282	0.000584692	0.0476919	0.0456276	INPPL1/GPAA1/IMPA1/PI4KA/PIP4K2A/PIP4K2B/OCRL/ATM/SLC30A5/PIGK/PIGT/PIGS/PIP5K1A	13	darkgreen	BP
606	GO:0006635	fatty acid beta-oxidation	1946-06-01	44/3949	0.136364	11.7065	7.75233	9.04024e-06	0.00589008	0.00581757	ACOT8/SLC25A17/ACAA1/ECHS1/ETFB/ACAD11	6	brown	BP
607	GO:0032787	monocarboxylic acid metabolic process	1946-12-01	244/3949	0.0491803	4.22202	5.64024	1.396e-05	0.00589008	0.00581757	NDUFAB1/ACOT8/SLC25A17/LYPLA1/ACAA1/GGT1/ECHS1/ETFB/ACAD11/CHST14/PARK7/SLC5A6	12	brown	BP
608	GO:0019395	fatty acid oxidation	1946-06-01	51/3949	0.117647	10.0997	7.10005	2.16946e-05	0.00589008	0.00581757	ACOT8/SLC25A17/ACAA1/ECHS1/ETFB/ACAD11	6	brown	BP
609	GO:0034440	lipid oxidation	1946-06-01	51/3949	0.117647	10.0997	7.10005	2.16946e-05	0.00589008	0.00581757	ACOT8/SLC25A17/ACAA1/ECHS1/ETFB/ACAD11	6	brown	BP
610	GO:0009062	fatty acid catabolic process	1946-06-01	55/3949	0.109091	9.36522	6.78155	3.37211e-05	0.00696087	0.00687518	ACOT8/SLC25A17/ACAA1/ECHS1/ETFB/ACAD11	6	brown	BP
611	GO:0006631	fatty acid metabolic process	1946-09-01	148/3949	0.0608108	5.22048	5.68083	3.84578e-05	0.00696087	0.00687518	NDUFAB1/ACOT8/SLC25A17/LYPLA1/ACAA1/GGT1/ECHS1/ETFB/ACAD11	9	brown	BP
612	GO:0072329	monocarboxylic acid catabolic process	1946-06-01	65/3949	0.0923077	7.92441	6.11038	8.80335e-05	0.0130311	0.0128707	ACOT8/SLC25A17/ACAA1/ECHS1/ETFB/ACAD11	6	brown	BP
613	GO:0030258	lipid modification	1946-06-01	66/3949	0.0909091	7.80435	6.05122	9.59936e-05	0.0130311	0.0128707	ACOT8/SLC25A17/ACAA1/ECHS1/ETFB/ACAD11	6	brown	BP
614	GO:0170036	import into the mitochondrion	1946-04-01	25/3949	0.16	13.7357	6.93418	0.000170531	0.0205774	0.0203241	TOMM70/MICU2/SFXN3/GRPEL1	4	brown	BP
615	GO:0019752	carboxylic acid metabolic process	1946-12-01	347/3949	0.0345821	2.9688	4.16834	0.000435663	0.047313	0.0467306	NDUFAB1/ACOT8/SLC25A17/LYPLA1/ACAA1/GGT1/ECHS1/ETFB/ACAD11/CHST14/PARK7/SLC5A6	12	brown	BP
616	GO:0006082	organic acid metabolic process	1946-12-01	354/3949	0.0338983	2.9101	4.08861	0.00052367	0.0473922	0.0468088	NDUFAB1/ACOT8/SLC25A17/LYPLA1/ACAA1/GGT1/ECHS1/ETFB/ACAD11/CHST14/PARK7/SLC5A6	12	brown	BP
617	GO:0043436	oxoacid metabolic process	1946-12-01	354/3949	0.0338983	2.9101	4.08861	0.00052367	0.0473922	0.0468088	NDUFAB1/ACOT8/SLC25A17/LYPLA1/ACAA1/GGT1/ECHS1/ETFB/ACAD11/CHST14/PARK7/SLC5A6	12	brown	BP
618	GO:0005524	ATP binding	132/775	487/4005	0.271047	1.4007	4.62099	5.31672e-06	0.00283381	0.0025912	UBA6/SMCHD1/STK25/NME4/PDXK/OPLAH/BCKDK/CASK/MAP3K7/TIMM44/NARS1/PRPSAP2/AQR/PIP5K1C/PFKFB2/ROCK2/VPS4B/SNRNP200/TRMU/TRIO/MYO1D/OXSR1/MAP4K4/PGK1/PCCA/PCCB/CKM/EPRS1/HSP90AA1/HSP90AB1/ASNS/MYH3/HSPA8/TOP2A/PC/CKMT1B/CKMT1A/MYH7/MYH6/PKM/DARS1/NME1/ATP2A2/CKMT2/CTPS1/PFKL/PAICS/ENPP1/WARS1/MCM3/TARS1/CAD/CPS1/KIF5B/ABCD1/MCM4/MCM5/MCM7/MYH11/PSMC2/LONP1/HSPA9/GARS1/IARS1/PSMC4/NSF/AARS1/CARS1/SAR…	132	darkred	MF
619	GO:0051287	NAD binding	18/775	37/4005	0.486486	2.51404	4.53156	5.11957e-05	0.0136437	0.0124756	GAPDHS/PHGDH/IDH3B/NDUFS2/GAPDH/ALDH2/QDPR/PARP1/ME2/ALDH1B1/IDH3A/NUDT6/ME3/HADH/UXS1/HSD17B8/BDH2/SIRT3	18	darkred	MF
620	GO:0016829	lyase activity	28/775	72/4005	0.388889	2.00968	4.23432	8.26255e-05	0.0146798	0.013423	MGST3/MLYCD/ALDOA/ENO1/ENO2/ALDOC/ALAD/GOT1/ACO1/PAICS/FECH/ME2/DDT/ADSL/SHMT2/FASN/HSD17B4/TPI1/PCBD1/GLO1/ME3/PCK2/DGLUCY/CENPV/GATD1/UXS1/MGST2/HACD3	28	darkred	MF
621	GO:0140096	catalytic activity, acting on a protein	127/775	495/4005	0.256566	1.32587	3.79301	0.000142452	0.0153428	0.0140293	PPIAL4C/UBA6/LIPT2/STK25/PPP6C/BCKDK/CASK/MAP3K7/TXNL1/PLOD3/ROCK2/PMPCB/ZMPSTE24/TRIO/LYPLA2/OXSR1/MAP4K4/PGK1/GAPDH/PARP1/UCHL1/TXN/MYH3/IGF2R/MYH6/PDIA4/APEH/PKM/UCHL3/ARF4/CAD/PSMB6/PSMB5/TPP2/PDIA3/CPS1/LONP1/ECE1/PREP/METAP2/RPS6KA3/PPP5C/USP14/NPEPPS/PPP4C/UBE2M/PPP2CA/CSNK2A1/GTF2B/FKBP3/MAP2K1/FKBP4/MGAT2/GALNT1/ASPH/TRIM26/PIN1/CAMK2D/CUL4A/CKAP5/TRIM25/PDIA5/TRIP12/PTPA/UBE3C/P3H1/ADCK…	127	darkred	MF
622	GO:0000287	magnesium ion binding	31/775	85/4005	0.364706	1.88471	4.03796	0.000143929	0.0153428	0.0140293	GTPBP10/NUDT19/PDXK/MAP3K7/IDH3B/PRPSAP2/OPA1/RP2/OXSR1/ENO1/ENO2/TOP2A/PKM/NME1/COMT/EPHX2/ARL3/PGM1/IDH3A/RPS6KA3/PRPS1/ARF1/RHEB/CDC42BPA/ADSS1/PDXP/SUCLG2/NT5C3A/FARSB/THG1L/ADPRS	31	darkred	MF
623	GO:0016491	oxidoreductase activity	86/775	316/4005	0.272152	1.40641	3.68681	0.000246609	0.0201135	0.0183916	SCD/GAPDHS/MGST3/PHGDH/NDUFS4/TXNL1/IDH3B/PLOD3/NDUFS7/NDUFS2/ETHE1/AIFM1/LDHA/PGK1/SOD2/GAPDH/ALDH2/GSTP1/QDPR/TXN/PDIA4/AKR1A1/CBR1/SDHB/ME2/NDUFS1/PRDX6/BLVRB/PDIA3/ALDH1B1/SDHA/CPOX/MDH1/GPD2/ACADSB/UQCRFS1/FASN/IDH3A/ALDH5A1/HSD17B4/PCBD1/ALDH6A1/CRYZ/ASPH/SELENBP1/PDIA5/LBR/CRYM/SURF1/DECR1/ME3/HADH/P3H1/NXN/HIBCH/MTHFD1L/FRRS1/COX15/DCXR/LDHD/P3H2/P3H3/DNAJC10/D2HGDH/PTGR3/DHRSX/PTGR2/TXND…	86	darkred	MF
624	GO:0042803	protein homodimerization activity	63/775	217/4005	0.290323	1.50031	3.71161	0.000264155	0.0201135	0.0183916	SMCHD1/DNM1L/STK25/PDXK/SNX2/VPS4B/SLC25A27/TFRC/HSPB1/GLA/ENO1/EPRS1/HSP90AA1/SLC3A2/HSP90AB1/PARP1/TXN/TOP2A/TPR/NAGA/FLNA/ENPP1/FECH/WARS1/ABCD1/EPHX2/ADD1/ADD2/CPOX/STAT3/ECE1/SARS1/HSD17B4/MYOM1/TPI1/PRPS1/SSBP1/MGAT2/AIMP1/CAMK2D/SNX1/STARD3/CRYM/KARS1/OXA1L/PAFAH1B3/PTPA/TARBP2/DARS2/MTHFD1L/STING1/UXS1/PDXP/PHB2/TSG101/UBA5/SLK/TXNRD2/XPNPEP3/XPNPEP1/ZDHHC3/TPCN1/SNX9	63	darkred	MF
625	GO:0016874	ligase activity	34/775	101/4005	0.336634	1.73964	3.6874	0.00041078	0.0273682	0.0250251	UBA6/LIPT2/NARS1/ATP5MG/PCCA/PCCB/EPRS1/ASNS/PC/DARS1/CTPS1/PAICS/WARS1/TARS1/CAD/CPS1/GARS1/IARS1/AARS1/CARS1/SARS1/YARS1/TRIM25/KARS1/ACSF3/DARS2/MTHFD1L/ADSS1/ACSF2/MARS2/SUCLG2/UBA5/CARS2/FARSB	34	darkred	MF
626	GO:0008233	peptidase activity	38/775	119/4005	0.319328	1.6502	3.52669	0.000629695	0.0359552	0.032877	PMPCB/ZMPSTE24/UCHL1/APEH/UCHL3/PSMB6/PSMB5/TPP2/PDIA3/CPS1/LONP1/ECE1/PREP/METAP2/USP14/NPEPPS/PITRM1/RHBDD2/ERMP1/USP48/GGH/UFD1/COPS5/USP9X/USP7/CNDP2/YME1L1/PSMB7/MIPEP/ACE2/CPVL/SCPEP1/XPNPEP3/XPNPEP1/ERAP1/LNPEP/DNPEP/RHBDD3	38	darkred	MF
627	GO:0017116	single-stranded DNA helicase activity	7/775	4005-10-01	0.7	3.61742	4.05893	0.000687999	0.0359552	0.032877	MCM3/MCM4/MCM5/MCM7/MCM2/DHX9/MCM6	7	darkred	MF
628	GO:0046914	transition metal ion binding	64/775	229/4005	0.279476	1.44426	3.39106	0.00074204	0.0359552	0.032877	PDXK/SCD/LANCL1/PLOD3/SEC24A/ETHE1/TIMP1/MT2A/SOD2/TP53/EPRS1/PARP1/DMD/ALAD/B4GALT1/ENPP1/FECH/TARS1/CAD/MPI/ECE1/AARS1/SEC24C/NPEPPS/ABCE1/GTF2B/ATP7A/GLO1/APLP2/CRYZ/MGAT2/GALNT1/TRIM26/SEC23A/SRSF7/PCK2/P3H1/LACTB2/PITRM1/UBR4/UBR3/ISCA2/MIB1/P3H2/P3H3/D2HGDH/PTGR3/PLA2G15/MTARC2/ACE2/FTO/UBA5/XPNPEP3/XPNPEP1/SIRT3/ERAP1/KCMF1/TES/KDM5B/CHORDC1/LNPEP/ITGB1BP2/DNPEP/MSRB2	64	darkred	MF
629	GO:0016627	oxidoreductase activity, acting on the CH-CH group of donors	17/775	41/4005	0.414634	2.14272	3.60216	0.000881421	0.0391498	0.0357981	SDHB/BLVRB/SDHA/CPOX/ACADSB/FASN/LBR/DECR1/HIBCH/COX15/PTGR3/PTGR2/SDHC/BDH2/MECR/ACAD9/SRD5A3	17	darkred	MF
630	GO:0016628	oxidoreductase activity, acting on the CH-CH group of donors, NAD or NADP as acceptor	9/775	16/4005	0.5625	2.90685	3.74319	0.00112322	0.0421913	0.0385792	BLVRB/FASN/LBR/DECR1/PTGR3/PTGR2/BDH2/MECR/SRD5A3	9	darkred	MF
631	GO:0008238	exopeptidase activity	15/775	35/4005	0.428571	2.21475	3.53526	0.00117287	0.0421913	0.0385792	ZMPSTE24/TPP2/METAP2/NPEPPS/ERMP1/GGH/CNDP2/ACE2/CPVL/SCPEP1/XPNPEP3/XPNPEP1/ERAP1/LNPEP/DNPEP	15	darkred	MF
632	GO:0008237	metallopeptidase activity	17/775	42/4005	0.404762	2.09171	3.48349	0.00121913	0.0421913	0.0385792	PMPCB/ZMPSTE24/ECE1/METAP2/NPEPPS/PITRM1/ERMP1/COPS5/CNDP2/YME1L1/MIPEP/ACE2/XPNPEP3/XPNPEP1/ERAP1/LNPEP/DNPEP	17	darkred	MF
633	GO:0016853	isomerase activity	25/775	72/4005	0.347222	1.79435	3.33131	0.00142346	0.0421913	0.0385792	PPIAL4C/ECI2/GPI/TOP2A/PDIA4/PGAM2/PGAM1/DDT/PDIA3/MPI/PGM1/GNPDA1/HSD17B4/TPI1/FKBP3/FKBP4/PIN1/PDIA5/PTPA/FKBP15/TXNDC5/FKBP10/MCEE/PPIL3/AMACR	25	darkred	MF
634	GO:0004812	aminoacyl-tRNA ligase activity	16/775	39/4005	0.410256	2.1201	3.44278	0.00142485	0.0421913	0.0385792	NARS1/EPRS1/DARS1/WARS1/TARS1/GARS1/IARS1/AARS1/CARS1/SARS1/YARS1/KARS1/DARS2/MARS2/CARS2/FARSB	16	darkred	MF
635	GO:0016875	ligase activity, forming carbon-oxygen bonds	16/775	39/4005	0.410256	2.1201	3.44278	0.00142485	0.0421913	0.0385792	NARS1/EPRS1/DARS1/WARS1/TARS1/GARS1/IARS1/AARS1/CARS1/SARS1/YARS1/KARS1/DARS2/MARS2/CARS2/FARSB	16	darkred	MF
636	GO:0000049	tRNA binding	17/775	43/4005	0.395349	2.04306	3.36809	0.00166031	0.0465762	0.0425887	EIF5B/TRMU/TARS1/EIF2S3/IARS1/AARS1/CARS1/SARS1/YARS1/AIMP1/KARS1/DARS2/TRMT11/DTD1/HSD17B10/WDR6/THG1L	17	darkred	MF
637	GO:0005178	integrin binding	27/676	61/4005	0.442623	2.62234	5.75311	4.17285e-07	0.000217823	0.000198979	ADAM10/ACTN4/VTN/THY1/ITGB3/P4HB/ACTN1/SRC/PRKCA/ITGA2/PTPN2/CD9/FBLN1/ITGA3/CALR/MYH9/ACTN2/UTRN/CD81/CXADR/ITGA7/GPNMB/NPNT/ITGA11/TLN1/TLN2/F11R	27	royalblue	MF
638	GO:0050839	cell adhesion molecule binding	83/676	302/4005	0.274834	1.62827	5.11609	1.00278e-06	0.000261727	0.000239085	ESYT2/PDLIM1/ARVCF/ADAM10/ACTN4/MYO1B/PPL/VAPB/VTN/THY1/ITGB3/P4HB/ANXA2/ACTN1/SRC/JUP/PVR/PRKCA/ITGA2/PTPN2/PTPN1/VCL/CDH2/CD9/FBLN1/PTPRD/ITGA3/CALR/EPHA2/CTNNA1/CTNNB1/RDX/MYH9/ACTN2/BSG/UTRN/EMD/VASP/CDH13/CD81/CXADR/SIRPA/DSC2/CALD1/CD47/AHNAK/CNTN1/ANK3/DLG1/STX5/ITGA7/DSG2/SCRIB/LASP1/GPNMB/EIF4H/NECTIN1/CNN3/DBN1/LRRFIP1/NPNT/MPRIP/PHLDB2/PPFIBP1/ERC1/GPRC5A/NECTIN2/PDLIM5/CNN2/PKP2/EHD4/…	83	royalblue	MF
639	GO:0005544	calcium-dependent phospholipid binding	10/676	14/4005	0.714286	4.23183	5.45801	9.22171e-06	0.00160458	0.00146577	ESYT2/CPNE3/DYSF/ANXA2/ANXA6/ANXA5/ANXA4/ANXA11/ESYT1/CPNE5	10	royalblue	MF
640	GO:0005102	signaling receptor binding	75/676	297/4005	0.252525	1.4961	4.00351	8.9812e-05	0.0112273	0.010256	MYO1C/LEFTY2/PITPNM1/ADAM10/TAPBP/PLXNB1/ACTN4/OPHN1/CPNE3/PALM/CLPTM1/VTN/THY1/GNAI2/APP/ITGB3/P4HB/YES1/GUSB/ACTN1/SRC/BMP1/HSP90B1/PRKCA/ITGA2/GJA1/PTPN2/LGALS3/PTPN1/CD58/MDK/CD9/BMP5/SCP2/FBLN1/PTPRD/LAMA2/ITGA3/CALR/SRI/CTNNB1/MYH9/ACTN2/UTRN/PXN/PSEN1/GNAQ/BCAP31/HDGF/CD81/GNAS/CXADR/CAV1/ITGA7/ALCAM/GAS6/GPNMB/EFNB3/LAMA4/NPNT/BTN2A1/MAVS/PXDN/S100A13/TSNAX/REEP2/CNPY3/TRAF4/PDGFD/ADA2/CN…	75	royalblue	MF
641	GO:0098632	cell-cell adhesion mediator activity	12/676	23/4005	0.521739	3.09107	4.53154	0.000107541	0.0112273	0.010256	PDLIM1/ANXA2/JUP/CXADR/SIRPA/DSC2/CD47/CNTN1/DSG2/CNN3/PDLIM5/PKP2	12	royalblue	MF
642	GO:0098631	cell adhesion mediator activity	14/676	31/4005	0.451613	2.67561	4.2199	0.00021034	0.0182996	0.0167165	PDLIM1/ANXA2/JUP/ITGA2/CXADR/SIRPA/DSC2/CD47/CNTN1/DSG2/CNN3/PDLIM5/PKP2/ITGA11	14	royalblue	MF
643	GO:0001618	virus receptor activity	16/676	39/4005	0.410256	2.43059	4.04514	0.000294237	0.0219417	0.0200435	ITGB3/CD55/LAMP1/PVR/ITGA2/EPHA2/BSG/CLDN6/CD81/CXADR/DAG1/NECTIN1/EFNB3/SCARB1/NECTIN2/F11R	16	royalblue	MF
644	GO:0140272	exogenous protein binding	16/676	40/4005	0.4	2.36982	3.92316	0.000415029	0.0270806	0.0247379	ITGB3/CD55/LAMP1/PVR/ITGA2/EPHA2/BSG/CLDN6/CD81/CXADR/DAG1/NECTIN1/EFNB3/SCARB1/NECTIN2/F11R	16	royalblue	MF
645	GO:0017166	vinculin binding	7/676	4005-11-01	0.636364	3.77017	4.14536	0.000668026	0.0387455	0.0353937	ACTN1/CTNNA1/UTRN/PXN/DAG1/NRAP/TLN1	7	royalblue	MF
646	GO:0046982	protein heterodimerization activity	20/241	98/4005	0.204082	3.39148	6.06442	8.83547e-07	0.00025318	0.000250751	ATP1B1/TPM2/TPM1/KRT10/TPM4/PAFAH1B2/H3C11/H3C1/H3C10/H3C6/H3C7/H3C12/H3C2/H3C4/H3C8/H3C3/BAK1/ALG2/SAE1/PEF1	20	lightgreen	MF
647	GO:0030527	structural constituent of chromatin	11/241	32/4005	0.34375	5.71253	6.77174	1.24719e-06	0.00025318	0.000250751	HMGA1/H3C11/H3C1/H3C10/H3C6/H3C7/H3C12/H3C2/H3C4/H3C8/H3C3	11	lightgreen	MF
648	GO:0003735	structural constituent of ribosome	60/430	135/4005	0.444444	4.13953	12.8683	1.27002e-24	6.07072e-22	5.9758e-22	RPLP0/RPS17/RPSA/RPS2/RPL35A/RPL7/RPL17/RPS3/RPL10/RPL12/RPL22/RPL4/RPS19/RPL3/RPL13A/RPL27A/RPL5/RPL21/RPL28/RPS9/RPS5/RPS10/RPL14/MRPL12/RPS20/RPS3A/RPL15/RPL27/RPL37A/RPS7/RPS8/RPS15A/RPS16/RPS14/RPS23/RPS13/RPS11/RPS4X/RPS6/RPS15/RPS24/RPL39/RPL31/RPL11/RPL8/MRPS35/RPL24/RPL36A/RPL19/RPL18A/RPL18/MRPL2/MRPL14/MRPL55/MRPL24/MRPS24/MRPS18A/MRPL27/MRPS33/MRPS17	60	lightyellow	MF
649	GO:0005198	structural molecule activity	91/430	361/4005	0.252078	2.34784	9.30991	1.34215e-16	3.20775e-14	3.15759e-14	PSMD11/LAMA5/EDIL3/COL2A1/APOE/FN1/RPLP0/COL5A2/H1-0/MYL3/RPS17/RPSA/RPS2/RPL35A/RPL7/RPL17/COL5A1/RPS3/MYL9/RPL10/RPL12/RPL22/RPL4/RPS19/RPL3/RPL13A/MATR3/RPL27A/RPL5/RPL21/RPL28/RPS9/RPS5/RPS10/RPL14/MRPL12/NUP98/RPS20/RPS3A/RPL15/RPL27/RPL37A/RPS7/RPS8/RPS15A/RPS16/RPS14/RPS23/RPS13/RPS11/RPS4X/RPS6/H4C13/H4C6/H4C12/H4C11/H4C15/H4C8/H4C1/H4C9/H4C5/H4C2/H4C16/H4C4/H4C14/H4C3/RPS15/RPS24/RPL39/R…	91	lightyellow	MF
650	GO:0045182	translation regulator activity	32/430	82/4005	0.390244	3.63471	8.35939	1.18888e-11	1.89428e-09	1.86466e-09	EIF3F/EIF3D/EIF3H/EIF3G/EIF4E/PABPC1/EIF2S2/EIF4B/RPL10/RPS9/FXR1/FXR2/EIF3B/EIF3E/RPS14/RACK1/PURA/EIF4G1/EIF3I/EIF3A/MRPL58/EIF4A2/CPEB4/LARP1/EIF3M/DHX29/SERBP1/EIF3C/MTIF3/EIF3K/EIF3L/IGF2BP2	32	lightyellow	MF
651	GO:0003729	mRNA binding	49/430	190/4005	0.257895	2.40202	6.86636	1.47767e-09	1.76582e-07	1.73821e-07	DDX39A/DDX3X/EIF3D/SF3B1/EIF4E/PABPC1/RPS2/RPL7/EIF2S2/HNRNPA2B1/RPS3/DDX6/CSTF2/FUS/EIF4A3/RPL13A/RPL5/RPS5/FXR1/FXR2/MRPL12/NUP98/RPS3A/RPS7/RPS14/RPS13/RPL24/HDLBP/EIF4G1/CPSF1/PPP1R8/PABPC4/AUH/EIF3A/PUM1/CPEB4/LARP1/LARP4/SERBP1/LARP4B/MSI2/TACO1/RBM42/DHX36/XPO5/MYEF2/G3BP2/STRAP/IGF2BP2	49	lightyellow	MF
652	GO:0003743	translation initiation factor activity	19/430	40/4005	0.475	4.42413	7.54747	4.05799e-09	3.87943e-07	3.81878e-07	EIF3F/EIF3D/EIF3H/EIF3G/EIF4E/EIF2S2/EIF4B/EIF3B/EIF3E/EIF4G1/EIF3I/EIF3A/EIF4A2/EIF3M/DHX29/EIF3C/MTIF3/EIF3K/EIF3L	19	lightyellow	MF
653	GO:0090079	translation regulator activity, nucleic acid binding	25/430	69/4005	0.362319	3.37462	6.89977	1.39032e-08	1.10762e-06	1.0903e-06	EIF3F/EIF3D/EIF3H/EIF3G/EIF4E/PABPC1/EIF2S2/EIF4B/EIF3B/EIF3E/PURA/EIF4G1/EIF3I/EIF3A/MRPL58/EIF4A2/CPEB4/LARP1/EIF3M/DHX29/EIF3C/MTIF3/EIF3K/EIF3L/IGF2BP2	25	lightyellow	MF
654	GO:0030527	structural constituent of chromatin	15/430	32/4005	0.46875	4.36592	6.62922	2.31016e-07	1.57751e-05	1.55284e-05	H1-0/H4C13/H4C6/H4C12/H4C11/H4C15/H4C8/H4C1/H4C9/H4C5/H4C2/H4C16/H4C4/H4C14/H4C3	15	lightyellow	MF
655	GO:0031369	translation initiation factor binding	10/430	15/4005	0.666667	6.2093	7.00942	3.36885e-07	2.01289e-05	1.98142e-05	EIF3F/DDX3X/EIF4E/EIF2S2/EIF3B/RPS24/EIF4G1/LARP1/EIF3M/EIF3C	10	lightyellow	MF
656	GO:0008135	translation factor activity, RNA binding	21/430	62/4005	0.33871	3.15473	5.9295	7.67079e-07	4.07404e-05	4.01035e-05	EIF3F/EIF3D/EIF3H/EIF3G/EIF4E/EIF2S2/EIF4B/EIF3B/EIF3E/EIF4G1/EIF3I/EIF3A/MRPL58/EIF4A2/CPEB4/EIF3M/DHX29/EIF3C/MTIF3/EIF3K/EIF3L	21	lightyellow	MF
657	GO:0019843	rRNA binding	16/430	41/4005	0.390244	3.63471	5.88033	1.92256e-06	9.18984e-05	9.04615e-05	RPLP0/RPS3/RPL12/RPL5/RPS9/RPS5/RPS13/RPS11/RPS4X/RPL11/RPL8/TACO1/DDX28/MRPS18A/MRPS17/SBDS	16	lightyellow	MF
658	GO:0048027	mRNA 5'-UTR binding	9/430	19/4005	0.473684	4.41187	5.16945	6.02312e-05	0.00261732	0.00257639	DDX3X/RPL5/RPS3A/RPS7/RPS14/RPS13/LARP1/DHX36/IGF2BP2	9	lightyellow	MF
659	GO:0055106	ubiquitin-protein transferase regulator activity	7/430	4005-12-01	0.583333	5.43314	5.3333	7.6812e-05	0.00305968	0.00301184	RPL5/RPS20/RPS7/RPS15/RPL11/UBE2L3/CBX8	7	lightyellow	MF
660	GO:0003730	mRNA 3'-UTR binding	18/430	65/4005	0.276923	2.57925	4.45146	0.000103779	0.00381589	0.00375622	PABPC1/HNRNPA2B1/FUS/RPL5/FXR1/FXR2/RPS7/CPSF1/PABPC4/AUH/PUM1/CPEB4/LARP1/LARP4/SERBP1/LARP4B/DHX36/IGF2BP2	18	lightyellow	MF
661	GO:0043021	ribonucleoprotein complex binding	23/430	103/4005	0.223301	2.07981	3.85006	0.000421748	0.0143997	0.0141745	DDX3X/CSDE1/RPSA/EIF4A3/FXR1/SEC61A1/PPP1CA/RACK1/TOP2B/CPEB4/LARP1/SND1/DHX29/PHF6/SERBP1/ITCH/EIF3C/TACO1/MTIF3/XPO5/EIF3K/SBDS/STRAP	23	lightyellow	MF
662	GO:0004386	helicase activity	16/430	63/4005	0.253968	2.36545	3.78818	0.000726525	0.0231519	0.0227899	DDX39A/DDX3X/CHD2/DDX6/EIF4A3/RFC5/EIF4A2/DHX8/DHX29/RAD50/DDX24/DHX36/DDX28/RUVBL2/RUVBL1/DDX49	16	lightyellow	MF
663	GO:0003724	RNA helicase activity	11/430	36/4005	0.305556	2.84593	3.85806	0.000952544	0.0267833	0.0263645	DDX39A/DDX3X/DDX6/EIF4A3/EIF4A2/DHX8/DHX29/DDX24/DHX36/DDX28/DDX49	11	lightyellow	MF
664	GO:0008186	ATP-dependent activity, acting on RNA	11/430	36/4005	0.305556	2.84593	3.85806	0.000952544	0.0267833	0.0263645	DDX39A/DDX3X/DDX6/EIF4A3/EIF4A2/DHX8/DHX29/DDX24/DHX36/DDX28/DDX49	11	lightyellow	MF
665	GO:0003925	G protein activity	6/121	27/4005	0.222222	7.35537	5.84777	0.000118166	0.0373405	0.0344548	RALB/RAB27A/RAB10/RAB1A/RAB11B/RAB1B	6	magenta	MF
666	GO:0003735	structural constituent of ribosome	46/197	135/4005	0.340741	6.92724	15.9329	2.77473e-28	8.40743e-26	8.20736e-26	MRPS14/RPS12/RPL13/RPL35/RPL29/RPL34/RPL26/RPS18/RPS29/RPL7A/RPL23A/RPS25/RPS26/RPS28/FAU/RPL30/RPL10A/RPL32/RPS21/MRPS15/MRPS21/MRPS34/MRPL28/MRPL23/MRPL51/RPL7L1/MRPL21/MRPL10/MRPL41/MRPL43/MRPL30/MRPL32/MRPL20/MRPL4/MRPL18/MRPL46/MRPL47/MRPL17/MRPL22/MRPL15/MRPS7/MRPL11/MRPS16/MRPS23/RPL36/MRPS18B	46	salmon	MF
667	GO:0005198	structural molecule activity	50/197	361/4005	0.138504	2.81578	8.22545	2.55744e-12	3.87452e-10	3.78232e-10	COPE/MRPS14/H2AZ1/RPS12/RPL13/NUP62/RPL35/RPL29/RPL34/MYL6/RPL26/RPS18/RPS29/RPL7A/RPL23A/RPS25/RPS26/RPS28/FAU/RPL30/RPL10A/RPL32/RPS21/MRPS15/MRPS21/MRPS34/MRPL28/MRPL23/MRPL51/RPL7L1/MRPL21/MRPL10/MRPL41/MRPL43/MRPL30/MRPL32/MRPL20/MRPL4/MRPL18/MRPL46/MRPL47/MRPL17/MRPL22/MRPL15/MRPS7/MRPL11/MRPS16/MRPS23/RPL36/MRPS18B	50	salmon	MF
668	GO:0008137	NADH dehydrogenase (ubiquinone) activity	9/197	30/4005	0.3	6.09898	6.3754	8.16764e-06	0.000556724	0.000543476	NDUFS8/NDUFA2/NDUFS5/NDUFB1/NDUFB6/NDUFB10/NDUFB7/NDUFA8/NDUFB9	9	salmon	MF
669	GO:0050136	NADH dehydrogenase (quinone) activity	9/197	30/4005	0.3	6.09898	6.3754	8.16764e-06	0.000556724	0.000543476	NDUFS8/NDUFA2/NDUFS5/NDUFB1/NDUFB6/NDUFB10/NDUFB7/NDUFA8/NDUFB9	9	salmon	MF
670	GO:0003954	NADH dehydrogenase activity	9/197	31/4005	0.290323	5.90224	6.23151	1.10242e-05	0.000556724	0.000543476	NDUFS8/NDUFA2/NDUFS5/NDUFB1/NDUFB6/NDUFB10/NDUFB7/NDUFA8/NDUFB9	9	salmon	MF
671	GO:0003955	NAD(P)H dehydrogenase (quinone) activity	9/197	31/4005	0.290323	5.90224	6.23151	1.10242e-05	0.000556724	0.000543476	NDUFS8/NDUFA2/NDUFS5/NDUFB1/NDUFB6/NDUFB10/NDUFB7/NDUFA8/NDUFB9	9	salmon	MF
672	GO:0016651	oxidoreductase activity, acting on NAD(P)H	10/197	43/4005	0.232558	4.7279	5.58949	3.04724e-05	0.00131902	0.00128763	NDUFS8/NDUFA2/NDUFS5/NDUFB1/MICAL2/NDUFB6/NDUFB10/NDUFB7/NDUFA8/NDUFB9	10	salmon	MF
673	GO:0016655	oxidoreductase activity, acting on NAD(P)H, quinone or similar compound as acceptor	9/197	36/4005	0.25	5.08249	5.59586	4.15241e-05	0.00157273	0.0015353	NDUFS8/NDUFA2/NDUFS5/NDUFB1/NDUFB6/NDUFB10/NDUFB7/NDUFA8/NDUFB9	9	salmon	MF
674	GO:0015453	oxidoreduction-driven active transmembrane transporter activity	9/197	43/4005	0.209302	4.25511	4.88061	0.000184207	0.00620163	0.00605405	NDUFS8/NDUFA2/NDUFS5/NDUFB1/NDUFB6/NDUFB10/NDUFB7/NDUFA8/NDUFB9	9	salmon	MF
675	GO:0019843	rRNA binding	8/197	41/4005	0.195122	3.96682	4.34258	0.000698211	0.0211558	0.0206524	RPS18/RPL23A/MRPS27/EMG1/MRPL20/MRPL18/MRPS7/MRPL11	8	salmon	MF
676	GO:0003677	DNA binding	130/556	374/4005	0.347594	2.5038	12.2617	1.66017e-27	7.91903e-25	6.83292e-25	MEIS1/ARID1A/HNRNPDL/POLR1C/TRIM24/OGT/HDAC3/AKAP8/RAD21/SMARCA5/PQBP1/EDF1/DNAJB6/MTA2/TOX4/ZFPL1/LUC7L3/KAT7/CPSF4/MBD3/ACTL6A/NPM1/NFIC/SNRPA/ESRRA/GTF2F2/HNRNPL/CREB1/YBX3/SON/XRCC1/NCL/POLR2E/PTBP1/SMARCA1/RBMS1/POLR2B/RFC2/CUX1/PBX1/RPS27/GATA4/CTCF/NUP153/SMARCA4/POLR2H/ADAR/HNRNPK/CNBP/GTF2I/SARNP/ERH/HNRNPU/TIAL1/KHDRBS1/RBBP4/GTF3C1/SMARCB1/TP53BP1/ILF2/ILF3/TARDBP/TRIM28/G3BP1/MTA1/HDA…	130	green	MF
677	GO:0003729	mRNA binding	75/556	190/4005	0.394737	2.84338	10.4516	2.11086e-19	5.0344e-17	4.34392e-17	SUPT5H/RBFOX2/HNRNPR/SYNCRIP/RNF40/RSL1D1/LUC7L3/CELF2/PARN/LSM8/STAU1/HNRNPL/YBX3/DDX5/NCL/PTBP1/RBMS1/TIA1/RBM25/HNRNPM/HNRNPK/CNBP/HNRNPU/TIAL1/EXOSC9/KHDRBS1/SRSF1/GRSF1/ILF3/TARDBP/HNRNPA0/G3BP1/THOC5/CIRBP/HNRNPD/CAPRIN1/ZNF638/RNPS1/PCBP1/PCBP2/SF1/ELAVL1/LARP7/NCBP3/RBM20/RBPMS2/CPSF7/HNRNPLL/ATXN2L/DDX17/CELF1/KHSRP/RBPMS/FUBP1/EXOSC8/FUBP3/RBM14/QKI/ATXN2/DDX50/DDX23/GNL3/RBM4/SLC4A1AP/…	75	green	MF
678	GO:0140110	transcription regulator activity	72/556	187/4005	0.385027	2.77344	9.97142	6.33461e-18	1.0072e-15	8.69064e-16	SAP18/MEIS1/ARID1A/TCERG1/TRIM24/HDAC3/RBFOX2/KDM1A/PQBP1/EDF1/MTA2/KAT7/ACTL6A/NPM1/NFIC/ESRRA/CREB1/DNAJB1/CUX1/PBX1/GATA4/CTCF/SMARCA4/CTBP2/GTF2I/HNRNPU/SRSF2/SMARCB1/TP53BP1/TRIM28/MTA1/HDAC1/SNW1/RRP1B/CHD4/ANKRD1/PCBP1/SF1/TRIP11/MED1/SMARCD3/KDM3B/LDB1/CASZ1/IRF2BP1/AEBP1/YAF2/ARID1B/SMARCC2/DDX54/CREBBP/DDX17/SMARCC1/RBPMS/SMARCE1/ZNF512/RBM14/CDC5L/MYBBP1A/JPH2/TBL1XR1/ADNP/TFB2M/NCOA5/…	72	green	MF
679	GO:0003682	chromatin binding	63/556	157/4005	0.401274	2.89047	9.70153	8.29153e-17	9.88765e-15	8.53155e-15	SUPT5H/MEIS1/ARID1A/TRIM24/OGT/HDAC3/RAD21/SMARCA5/KDM1A/NPM3/MTA2/TOX4/KAT7/MBD3/ACTL6A/NPM1/DDX5/SMARCA1/POLR2B/CTCF/SMARCA4/CTBP2/SARNP/HNRNPU/RBBP4/SMARCB1/TRIM28/MTA1/HDAC1/HNRNPD/SMC1A/CHD4/NONO/SAFB/MED1/HP1BP3/SMARCD3/WDR82/DHX30/KDM3B/APTX/LDB1/PBRM1/STAG2/PAF1/ARID1B/SMARCC2/NOC3L/GATAD2B/H1-10/HDAC2/CREBBP/UPF1/SMARCC1/SMARCE1/RNF2/MPHOSPH8/ADNP/NCOA5/TASOR/CDYL/NOC2L/NCOR2	63	green	MF
680	GO:0003712	transcription coregulator activity	54/556	144/4005	0.375	2.70121	8.34696	4.43619e-13	4.23213e-11	3.65169e-11	SAP18/ARID1A/TCERG1/TRIM24/HDAC3/RBFOX2/KDM1A/PQBP1/EDF1/MTA2/KAT7/ACTL6A/NPM1/DNAJB1/SMARCA4/CTBP2/HNRNPU/SRSF2/SMARCB1/TP53BP1/TRIM28/MTA1/HDAC1/SNW1/RRP1B/CHD4/ANKRD1/SF1/TRIP11/MED1/SMARCD3/KDM3B/LDB1/IRF2BP1/YAF2/ARID1B/SMARCC2/DDX54/CREBBP/DDX17/SMARCC1/RBPMS/SMARCE1/RBM14/MYBBP1A/TBL1XR1/NCOA5/DMAP1/MED23/CDYL/THRAP3/NOC2L/TRRAP/NCOR2	54	green	MF
681	GO:0036002	pre-mRNA binding	16/556	20/4005	0.8	5.76259	8.57199	4.43212e-11	3.52354e-09	3.04028e-09	CELF2/HNRNPL/DDX5/U2AF2/PTBP1/HNRNPU/U2AF1/SRSF2/TARDBP/SRSF6/RBM20/PRPF8/CELF1/RBPMS/RBM4/RBM24	16	green	MF
682	GO:0043565	sequence-specific DNA binding	47/556	140/4005	0.335714	2.41823	6.85762	1.30791e-09	8.91248e-08	7.69012e-08	MEIS1/TRIM24/MTA2/KAT7/CPSF4/MBD3/NPM1/NFIC/ESRRA/HNRNPL/CREB1/YBX3/NCL/CUX1/PBX1/GATA4/CTCF/SMARCA4/ERH/HNRNPU/RBBP4/SMARCB1/TP53BP1/TARDBP/MTA1/HDAC1/HNRNPD/GOLGB1/PCBP1/SAFB/MED1/CASZ1/GATAD2A/AEBP1/GATAD2B/UPF1/CDC5L/MYBBP1A/TBL1XR1/XRN2/ADNP/SLTM/TERF2IP/ZNF629/THRAP3/CHTOP/GTF3C5	47	green	MF
683	GO:0031490	chromatin DNA binding	22/556	42/4005	0.52381	3.77312	7.25304	3.13432e-09	1.8276e-07	1.57694e-07	OGT/HDAC3/MTA2/TOX4/MBD3/ACTL6A/CTCF/SMARCA4/HNRNPU/RBBP4/SMARCB1/HDAC1/CHD4/MED1/KDM3B/SMARCC2/GATAD2B/H1-10/HDAC2/CREBBP/SMARCC1/SMARCE1	22	green	MF
684	GO:0003713	transcription coactivator activity	32/556	79/4005	0.405063	2.91777	6.9115	3.44829e-09	1.8276e-07	1.57694e-07	ARID1A/TCERG1/TRIM24/KDM1A/PQBP1/EDF1/MTA2/ACTL6A/NPM1/SMARCA4/CTBP2/SMARCB1/TRIM28/MTA1/SNW1/RRP1B/ANKRD1/TRIP11/MED1/SMARCD3/LDB1/YAF2/ARID1B/SMARCC2/CREBBP/DDX17/SMARCC1/RBPMS/SMARCE1/RBM14/MED23/THRAP3	32	green	MF
685	GO:0003714	transcription corepressor activity	29/556	68/4005	0.426471	3.07197	6.9182	4.63951e-09	2.21305e-07	1.90952e-07	SAP18/TCERG1/HDAC3/RBFOX2/MTA2/DNAJB1/SMARCA4/CTBP2/HNRNPU/SRSF2/TRIM28/MTA1/HDAC1/SNW1/CHD4/ANKRD1/SF1/MED1/IRF2BP1/YAF2/DDX54/CREBBP/MYBBP1A/TBL1XR1/NCOA5/DMAP1/CDYL/NOC2L/NCOR2	29	green	MF
686	GO:0031491	nucleosome binding	20/556	37/4005	0.540541	3.89364	7.09901	8.13627e-09	3.52012e-07	3.03733e-07	ARID1A/SMARCA5/MTA2/MBD3/ACTL6A/SMARCA1/SMARCA4/RBBP4/SMARCB1/HDAC1/CHD4/HP1BP3/ARID1B/SMARCC2/GATAD2B/H1-10/HDAC2/SMARCC1/SMARCE1/NOC2L	20	green	MF
687	GO:0061629	RNA polymerase II-specific DNA-binding transcription factor binding	35/556	94/4005	0.37234	2.68206	6.62519	8.85565e-09	3.52012e-07	3.03733e-07	ARID1A/TCERG1/TRIM24/HDAC3/AKAP8/KDM1A/MTA2/NPM1/CREB1/DDX5/SMARCA1/DNAJA1/GATA4/SMARCA4/CTBP2/GTF2I/EXOSC9/SMARCB1/TP53BP1/MTA1/HDAC1/SNW1/CHD4/ANKRD1/MED1/TRIP6/SMARCD3/LDB1/DDX54/HDAC2/CREBBP/SMARCE1/DMAP1/THRAP3/NCOR2	35	green	MF
688	GO:0003730	mRNA 3'-UTR binding	27/556	65/4005	0.415385	2.99211	6.50071	3.17042e-08	1.1633e-06	1.00375e-06	RNF40/RSL1D1/CELF2/PARN/YBX3/DDX5/RBMS1/TIA1/HNRNPU/TIAL1/EXOSC9/ILF3/TARDBP/HNRNPA0/CIRBP/HNRNPD/RNPS1/ELAVL1/DDX17/CELF1/KHSRP/RBPMS/EXOSC8/QKI/RBM4/RBM24/EXOSC4	27	green	MF
689	GO:0030674	protein-macromolecule adaptor activity	77/556	308/4005	0.25	1.80081	5.87243	4.03451e-08	1.37461e-06	1.18609e-06	HIP1/SAP18/ARID1A/TCERG1/BET1/TRIM24/HDAC3/FLRT2/RBFOX2/KDM1A/PQBP1/EDF1/MTA2/PHF14/KAT7/ACTL6A/NPM1/DNAJB1/NUP153/SMARCA4/CTBP2/PEX3/VAMP2/HNRNPU/TIAL1/SRSF2/KHDRBS1/SMARCB1/TP53BP1/BNIP1/TARDBP/TRIM28/G3BP1/MTA1/TCOF1/SQSTM1/HDAC1/SNW1/CAPRIN1/RRP1B/CHD4/ANKRD1/SF1/TRIP11/MED1/ALKBH5/SMARCD3/KDM3B/LDB1/GATAD2A/IRF2BP1/YAF2/SYNE1/ARID1B/SMARCC2/DDX54/CREBBP/DDX17/SMARCC1/RBPMS/SMARCE1/RBM14/QKI/…	77	green	MF
690	GO:0140098	catalytic activity, acting on RNA	48/556	161/4005	0.298137	2.14755	5.96665	6.74042e-08	2.14345e-06	1.84948e-06	POLR1C/DHX15/RNMT/DHX16/POP7/GATB/RPP14/PARN/DDX5/POLR2E/POLR2B/MTREX/NOP2/POLR2H/RPP30/EXOSC10/EXOSC9/G3BP1/EXOSC2/EXOSC7/INTS11/PDE12/ALKBH5/DHX30/MEPCE/TRMT1L/DDX42/FTSJ3/DDX54/DDX17/UPF1/NSUN4/MTFMT/POP1/DDX50/DDX23/TRMT61B/QTRT1/XRN2/QRSL1/TFB2M/POLR1B/EXOSC4/EXOSC5/DDX21/EXD2/DDX18/DDX56	48	green	MF
691	GO:0008134	transcription factor binding	46/556	153/4005	0.300654	2.16568	5.90228	9.71483e-08	2.89623e-06	2.49901e-06	SAP18/ARID1A/TCERG1/TRIM24/HDAC3/RBFOX2/AKAP8/RAD21/KDM1A/EDF1/CAND2/MTA2/NPM1/CREB1/DDX5/SMARCA1/DNAJA1/PBX1/GATA4/CTCF/SMARCA4/CTBP2/RPL23/GTF2I/HNRNPU/EXOSC9/SMARCB1/TP53BP1/MTA1/HDAC1/SNW1/CHD4/ANKRD1/MED1/TRIP6/SMARCD3/LDB1/DDX54/HDAC2/CREBBP/SMARCE1/EHMT1/DMAP1/THRAP3/NOC2L/NCOR2	46	green	MF
692	GO:0140297	DNA-binding transcription factor binding	39/556	124/4005	0.314516	2.26553	5.74713	2.60225e-07	7.30162e-06	6.30019e-06	ARID1A/TCERG1/TRIM24/HDAC3/RBFOX2/AKAP8/RAD21/KDM1A/MTA2/NPM1/CREB1/DDX5/SMARCA1/DNAJA1/PBX1/GATA4/SMARCA4/CTBP2/GTF2I/EXOSC9/SMARCB1/TP53BP1/MTA1/HDAC1/SNW1/CHD4/ANKRD1/MED1/TRIP6/SMARCD3/LDB1/DDX54/HDAC2/CREBBP/SMARCE1/DMAP1/THRAP3/NOC2L/NCOR2	39	green	MF
693	GO:0140640	catalytic activity, acting on a nucleic acid	57/556	214/4005	0.266355	1.91862	5.54502	2.95791e-07	7.71874e-06	6.66011e-06	POLR1C/DHX15/RNMT/DHX16/SMARCA5/POP7/GATB/RPP14/PARN/DDX5/XRCC1/POLR2E/SMARCA1/POLR2B/RFC2/MTREX/NOP2/SMARCA4/POLR2H/RPP30/EXOSC10/EXOSC9/RBBP4/G3BP1/EXOSC2/CHD4/EXOSC7/INTS11/PDE12/ALKBH5/DHX30/MEPCE/APTX/TRMT1L/DDX42/FTSJ3/DDX54/MYO18A/DDX17/UPF1/NSUN4/MTFMT/POP1/DDX50/DDX23/TRMT61B/QTRT1/XRN2/QRSL1/TFB2M/POLR1B/EXOSC4/EXOSC5/DDX21/EXD2/DDX18/DDX56	57	green	MF
694	GO:0060090	molecular adaptor activity	85/556	367/4005	0.231608	1.66832	5.39296	3.07455e-07	7.71874e-06	6.66011e-06	HIP1/SAP18/ARID1A/TCERG1/BET1/TRIM24/HDAC3/FLRT2/RBFOX2/DHX16/KDM1A/PQBP1/EDF1/MTA2/PHF14/KAT7/ACTL6A/LDLR/NPM1/DNAJB1/NUP153/SMARCA4/CTBP2/PEX3/VAMP2/HNRNPU/TIAL1/SRSF2/KHDRBS1/SMARCB1/TP53BP1/BNIP1/TARDBP/TRIM28/G3BP1/MTA1/TCOF1/SQSTM1/HDAC1/SNW1/CAPRIN1/RRP1B/LTBP1/CHD4/ANKRD1/SF1/TRIP11/MED1/ALKBH5/SMARCD3/GIGYF2/KDM3B/MICAL3/LDB1/GATAD2A/IRF2BP1/YAF2/SYNE1/ARID1B/SMARCC2/DDX54/CREBBP/DDX17/S…	85	green	MF
695	GO:0035925	mRNA 3'-UTR AU-rich region binding	11/556	16/4005	0.6875	4.95223	6.35927	7.59517e-07	1.81145e-05	1.56301e-05	TIA1/TIAL1/EXOSC9/ILF3/HNRNPA0/HNRNPD/ELAVL1/KHSRP/EXOSC8/RBM24/EXOSC4	11	green	MF
696	GO:0031492	nucleosomal DNA binding	14/556	25/4005	0.56	4.03381	6.10879	8.62945e-07	1.96012e-05	1.69129e-05	MTA2/MBD3/ACTL6A/SMARCA4/RBBP4/SMARCB1/HDAC1/CHD4/SMARCC2/GATAD2B/H1-10/HDAC2/SMARCC1/SMARCE1	14	green	MF
697	GO:0000976	transcription cis-regulatory region binding	31/556	94/4005	0.329787	2.37554	5.41788	1.46605e-06	3.17867e-05	2.74271e-05	MEIS1/TRIM24/NPM1/NFIC/ESRRA/HNRNPL/CREB1/YBX3/CUX1/PBX1/GATA4/CTCF/SMARCA4/HNRNPU/RBBP4/SMARCB1/TARDBP/MTA1/HDAC1/SAFB/MED1/CASZ1/AEBP1/CDC5L/MYBBP1A/TBL1XR1/XRN2/ADNP/ZNF629/THRAP3/GTF3C5	31	green	MF
698	GO:0070063	RNA polymerase binding	14/556	26/4005	0.538462	3.87867	5.91192	1.63396e-06	3.38869e-05	2.92393e-05	TCERG1/SCAF4/ERBB2/SUPT4H1/HNRNPU/ZNF326/RPRD2/CDC73/CTR9/PABPN1/CCAR2/PAF1/RPRD1A/SCAF8	14	green	MF
699	GO:0001067	transcription regulatory region nucleic acid binding	31/556	95/4005	0.326316	2.35053	5.3483	1.89688e-06	3.77005e-05	3.25298e-05	MEIS1/TRIM24/NPM1/NFIC/ESRRA/HNRNPL/CREB1/YBX3/CUX1/PBX1/GATA4/CTCF/SMARCA4/HNRNPU/RBBP4/SMARCB1/TARDBP/MTA1/HDAC1/SAFB/MED1/CASZ1/AEBP1/CDC5L/MYBBP1A/TBL1XR1/XRN2/ADNP/ZNF629/THRAP3/GTF3C5	31	green	MF
700	GO:0043175	RNA polymerase core enzyme binding	12/556	20/4005	0.6	4.32194	5.97903	1.99246e-06	3.80162e-05	3.28022e-05	SCAF4/ERBB2/SUPT4H1/HNRNPU/ZNF326/RPRD2/CDC73/CTR9/CCAR2/PAF1/RPRD1A/SCAF8	12	green	MF
701	GO:0003690	double-stranded DNA binding	39/556	135/4005	0.288889	2.08094	5.12919	2.9133e-06	5.34479e-05	4.61175e-05	MEIS1/TRIM24/AKAP8/PQBP1/KAT7/CPSF4/NPM1/NFIC/ESRRA/HNRNPL/CREB1/YBX3/RBMS1/CUX1/PBX1/GATA4/CTCF/SMARCA4/HNRNPU/RBBP4/SMARCB1/TARDBP/MTA1/HDAC1/ZNF638/SAFB/MED1/APTX/CASZ1/AEBP1/H1-10/CDC5L/MYBBP1A/TBL1XR1/XRN2/ADNP/ZNF629/THRAP3/GTF3C5	39	green	MF
702	GO:1990837	sequence-specific double-stranded DNA binding	33/556	108/4005	0.305556	2.20099	5.07953	4.55775e-06	8.05202e-05	6.94768e-05	MEIS1/TRIM24/KAT7/CPSF4/NPM1/NFIC/ESRRA/HNRNPL/CREB1/YBX3/CUX1/PBX1/GATA4/CTCF/SMARCA4/HNRNPU/RBBP4/SMARCB1/TARDBP/MTA1/HDAC1/SAFB/MED1/CASZ1/AEBP1/CDC5L/MYBBP1A/TBL1XR1/XRN2/ADNP/ZNF629/THRAP3/GTF3C5	33	green	MF
703	GO:0000993	RNA polymerase II complex binding	11/556	19/4005	0.578947	4.1703	5.56091	8.82049e-06	0.000148091	0.00012778	SCAF4/SUPT4H1/HNRNPU/ZNF326/RPRD2/CDC73/CTR9/CCAR2/PAF1/RPRD1A/SCAF8	11	green	MF
704	GO:0008270	zinc ion binding	41/556	151/4005	0.271523	1.95585	4.80683	9.00346e-06	0.000148091	0.00012778	TRIM24/AKAP8/CLPX/PHF14/ZFPL1/KAT7/CPSF4/ESRRA/RPS27/GATA4/CTCF/MMP15/CNBP/SUPT4H1/SF3A3/TRIM28/SQSTM1/ZMYM3/CHD4/ZNF638/SF3A2/SF1/USP39/RBM20/ZCCHC8/AEBP1/GATAD2B/DPF3/CREBBP/UPF1/TRIM63/ZFR/ZNF512/RNF2/RBM4/EHMT1/MARCHF5/BAZ1B/ZNF346/TRIM33/DTNA	41	green	MF
705	GO:0003700	DNA-binding transcription factor activity	17/556	41/4005	0.414634	2.98671	5.1333	1.23465e-05	0.00019631	0.000169386	MEIS1/NFIC/ESRRA/CREB1/CUX1/PBX1/GATA4/CTCF/GTF2I/PCBP1/CASZ1/AEBP1/ZNF512/CDC5L/JPH2/ADNP/ZNF629	17	green	MF
706	GO:0000977	RNA polymerase II transcription regulatory region sequence-specific DNA binding	24/556	71/4005	0.338028	2.4349	4.89746	1.43051e-05	0.000220115	0.000189926	MEIS1/TRIM24/NFIC/ESRRA/CREB1/YBX3/CUX1/PBX1/GATA4/CTCF/HNRNPU/RBBP4/TARDBP/MTA1/HDAC1/SAFB/MED1/CASZ1/AEBP1/CDC5L/MYBBP1A/ADNP/ZNF629/THRAP3	24	green	MF
707	GO:0001098	basal transcription machinery binding	13/556	27/4005	0.481481	3.46823	5.16621	1.9221e-05	0.00027783	0.000239726	EDF1/SCAF4/SUPT4H1/HNRNPU/ZNF326/RPRD2/CDC73/CTR9/CCAR2/PAF1/RPRD1A/LLPH/SCAF8	13	green	MF
708	GO:0001099	basal RNA polymerase II transcription machinery binding	13/556	27/4005	0.481481	3.46823	5.16621	1.9221e-05	0.00027783	0.000239726	EDF1/SCAF4/SUPT4H1/HNRNPU/ZNF326/RPRD2/CDC73/CTR9/CCAR2/PAF1/RPRD1A/LLPH/SCAF8	13	green	MF
709	GO:0000175	3'-5'-RNA exonuclease activity	10/556	18/4005	0.555556	4.0018	5.12428	3.76794e-05	0.000491982	0.000424506	PARN/EXOSC10/EXOSC9/EXOSC2/EXOSC7/PDE12/XRN2/EXOSC4/EXOSC5/EXD2	10	green	MF
710	GO:0003724	RNA helicase activity	15/556	36/4005	0.416667	3.00135	4.84252	3.77462e-05	0.000491982	0.000424506	DHX15/DHX16/DDX5/MTREX/G3BP1/DHX30/DDX42/DDX54/DDX17/UPF1/DDX50/DDX23/DDX21/DDX18/DDX56	15	green	MF
711	GO:0008186	ATP-dependent activity, acting on RNA	15/556	36/4005	0.416667	3.00135	4.84252	3.77462e-05	0.000491982	0.000424506	DHX15/DHX16/DDX5/MTREX/G3BP1/DHX30/DDX42/DDX54/DDX17/UPF1/DDX50/DDX23/DDX21/DDX18/DDX56	15	green	MF
712	GO:0000981	DNA-binding transcription factor activity, RNA polymerase II-specific	16/556	40/4005	0.4	2.88129	4.80068	3.81621e-05	0.000491982	0.000424506	MEIS1/NFIC/ESRRA/CREB1/CUX1/PBX1/GATA4/CTCF/GTF2I/PCBP1/CASZ1/AEBP1/CDC5L/JPH2/ADNP/ZNF629	16	green	MF
713	GO:0004540	RNA nuclease activity	15/556	39/4005	0.384615	2.77048	4.4605	0.000113843	0.00142903	0.00123304	POP7/RPP14/PARN/RPP30/EXOSC10/EXOSC9/EXOSC2/EXOSC7/INTS11/PDE12/POP1/XRN2/EXOSC4/EXOSC5/EXD2	15	green	MF
714	GO:0004532	RNA exonuclease activity	10/556	20/4005	0.5	3.60162	4.68255	0.000122324	0.00145871	0.00125865	PARN/EXOSC10/EXOSC9/EXOSC2/EXOSC7/PDE12/XRN2/EXOSC4/EXOSC5/EXD2	10	green	MF
715	GO:0016896	RNA exonuclease activity, producing 5'-phosphomonoesters	10/556	20/4005	0.5	3.60162	4.68255	0.000122324	0.00145871	0.00125865	PARN/EXOSC10/EXOSC9/EXOSC2/EXOSC7/PDE12/XRN2/EXOSC4/EXOSC5/EXD2	10	green	MF
716	GO:0004386	helicase activity	20/556	63/4005	0.31746	2.28674	4.13277	0.000199375	0.00231956	0.00200143	DHX15/DHX16/SMARCA5/DDX5/SMARCA1/RFC2/MTREX/SMARCA4/G3BP1/CHD4/DHX30/DDX42/DDX54/DDX17/UPF1/DDX50/DDX23/DDX21/DDX18/DDX56	20	green	MF
717	GO:0003725	double-stranded RNA binding	14/556	37/4005	0.378378	2.72555	4.23331	0.000235948	0.00261738	0.0022584	DHX15/STAU1/ADAR/HNRNPU/ILF2/ILF3/ELAVL1/DHX30/APTX/ZFR/STRBP/DDX21/STAU2/ZNF346	14	green	MF
718	GO:0016922	nuclear receptor binding	14/556	37/4005	0.378378	2.72555	4.23331	0.000235948	0.00261738	0.0022584	ARID1A/TRIM24/KDM1A/DDX5/SMARCA4/CTBP2/SNW1/MED1/TRIP6/SMARCD3/DDX54/SMARCE1/THRAP3/NCOR2	14	green	MF
719	GO:0001221	transcription coregulator binding	12/556	29/4005	0.413793	2.98065	4.29755	0.00024765	0.00268475	0.00231654	HDAC3/PBX1/CTCF/SMARCA4/CTBP2/RPL23/HDAC1/CHD4/MED1/SMARCD3/CREBBP/EHMT1	12	green	MF
720	GO:0003727	single-stranded RNA binding	14/556	38/4005	0.368421	2.65382	4.11233	0.000326838	0.00341586	0.00294737	HNRNPDL/U2AF2/PTBP1/RBMS1/TIA1/CNBP/HNRNPU/EXOSC10/KHDRBS1/ILF3/ZC3H14/PABPN1/ZFR/STRBP	14	green	MF
721	GO:0002039	p53 binding	10/556	22/4005	0.454545	3.2742	4.2941	0.000329412	0.00341586	0.00294737	TRIM24/KDM1A/SMARCA4/SMARCB1/TP53BP1/HDAC1/ANKRD1/CREBBP/PPP1R13B/EHMT1	10	green	MF
722	GO:0016796	exonuclease activity, active with either ribo- or deoxyribonucleic acids and producing 5'-phosphomonoesters	11/556	26/4005	0.423077	3.04752	4.205	0.000357284	0.00355051	0.00306355	PARN/EXOSC10/EXOSC9/EXOSC2/EXOSC7/PDE12/APTX/XRN2/EXOSC4/EXOSC5/EXD2	11	green	MF
723	GO:0017069	snRNA binding	11/556	26/4005	0.423077	3.04752	4.205	0.000357284	0.00355051	0.00306355	PRPF4/LSM8/SNRPA/COIL/HNRNPU/LARP7/PRPF8/MEPCE/PRPF31/DDX21/LSM2	11	green	MF
724	GO:0000978	RNA polymerase II cis-regulatory region sequence-specific DNA binding	18/556	57/4005	0.315789	2.27471	3.89132	0.000444178	0.00423584	0.00365489	MEIS1/TRIM24/NFIC/ESRRA/CREB1/PBX1/GATA4/CTCF/HNRNPU/RBBP4/TARDBP/MTA1/HDAC1/SAFB/MED1/MYBBP1A/ZNF629/THRAP3	18	green	MF
725	GO:0001216	DNA-binding transcription activator activity	9/556	19/4005	0.473684	3.41206	4.23091	0.000452888	0.00423584	0.00365489	MEIS1/NFIC/CREB1/PBX1/GATA4/GTF2I/CASZ1/CDC5L/ZNF629	9	green	MF
726	GO:0001228	DNA-binding transcription activator activity, RNA polymerase II-specific	9/556	19/4005	0.473684	3.41206	4.23091	0.000452888	0.00423584	0.00365489	MEIS1/NFIC/CREB1/PBX1/GATA4/GTF2I/CASZ1/CDC5L/ZNF629	9	green	MF
727	GO:0000987	cis-regulatory region sequence-specific DNA binding	19/556	62/4005	0.306452	2.20744	3.84669	0.000475312	0.00436007	0.00376208	MEIS1/TRIM24/NFIC/ESRRA/CREB1/PBX1/GATA4/CTCF/HNRNPU/RBBP4/TARDBP/MTA1/HDAC1/SAFB/MED1/MYBBP1A/ZNF629/THRAP3/GTF3C5	19	green	MF
728	GO:0004518	nuclease activity	18/556	59/4005	0.305085	2.1976	3.72046	0.000707568	0.00636811	0.00549472	POP7/RPP14/PARN/XRCC1/RPP30/EXOSC10/EXOSC9/G3BP1/EXOSC2/EXOSC7/INTS11/PDE12/APTX/POP1/XRN2/EXOSC4/EXOSC5/EXD2	18	green	MF
729	GO:0008408	3'-5' exonuclease activity	10/556	24/4005	0.416667	3.00135	3.94794	0.000769266	0.00679519	0.00586322	PARN/EXOSC10/EXOSC9/EXOSC2/EXOSC7/PDE12/XRN2/EXOSC4/EXOSC5/EXD2	10	green	MF
730	GO:0046914	transition metal ion binding	49/556	229/4005	0.213974	1.5413	3.38673	0.00089639	0.00777414	0.00670791	TRIM24/AKAP8/CLPX/PHF14/ZFPL1/KAT7/CPSF4/FDX1/ESRRA/RPS27/GATA4/CTCF/MMP15/CNBP/SUPT4H1/PLOD1/SF3A3/TRIM28/SQSTM1/ZMYM3/CHD4/ZNF638/SF3A2/SF1/CYP51A1/USP39/RBM20/ZCCHC8/CYP20A1/AEBP1/GATAD2B/DPF3/CREBBP/UPF1/TRIM63/ZFR/ZNF512/RNF2/RBM4/ADNP/RIOX1/EHMT1/EXD2/MTPAP/MARCHF5/BAZ1B/ZNF346/TRIM33/DTNA	49	green	MF
731	GO:0030544	Hsp70 protein binding	8/556	17/4005	0.470588	3.38976	3.96405	0.00100497	0.00856021	0.00738617	DNAJA2/DNAJB6/DNAJB1/DNAJB2/DNAJA1/DNAJA3/STAU2/DNAJB12	8	green	MF
732	GO:0008143	poly(A) binding	7/556	14/4005	0.5	3.60162	3.91476	0.00135534	0.0113421	0.00978649	HNRNPDL/RBMS1/TIA1/HNRNPU/KHDRBS1/ZC3H14/PABPN1	7	green	MF
733	GO:0042393	histone binding	18/556	63/4005	0.285714	2.05807	3.39831	0.00165024	0.0135718	0.0117104	TRIM24/RRP8/SMARCA5/NPM3/PHF14/NPM1/SMARCA4/RBBP4/TP53BP1/CHD4/SMARCC2/HDAC2/SMARCC1/MPHOSPH8/TBL1XR1/BAZ1B/CDYL/NOC2L	18	green	MF
734	GO:0004527	exonuclease activity	11/556	32/4005	0.34375	2.47611	3.36568	0.00271486	0.021949	0.0189387	PARN/EXOSC10/EXOSC9/EXOSC2/EXOSC7/PDE12/APTX/XRN2/EXOSC4/EXOSC5/EXD2	11	green	MF
735	GO:0008173	RNA methyltransferase activity	8/556	20/4005	0.4	2.88129	3.38607	0.00355136	0.0282333	0.0243611	RNMT/NOP2/MEPCE/TRMT1L/FTSJ3/NSUN4/TRMT61B/TFB2M	8	green	MF
736	GO:0042826	histone deacetylase binding	11/556	34/4005	0.323529	2.33046	3.12773	0.00463665	0.0362571	0.0312844	HDAC3/AKAP8/MTA2/RBBP4/MTA1/HDAC1/HNRNPD/CHD4/ANKRD1/HDAC2/NCOR2	11	green	MF
737	GO:0140993	histone modifying activity	13/556	44/4005	0.295455	2.12823	3.02106	0.00519849	0.0398862	0.0344157	HDAC3/KDM1A/MTA2/KAT7/HDAC1/KDM3B/NAA40/HDAC2/CREBBP/RNF2/RIOX1/EHMT1/BAZ1B	13	green	MF
738	GO:0070717	poly-purine tract binding	7/556	17/4005	0.411765	2.96604	3.2612	0.00526798	0.0398862	0.0344157	HNRNPDL/RBMS1/TIA1/HNRNPU/KHDRBS1/ZC3H14/PABPN1	7	green	MF
739	GO:0005524	ATP binding	102/544	487/4005	0.209446	1.54197	5.05865	1.06885e-06	0.000541906	0.000505172	RTCA/TOR1B/PFAS/ACSL4/ABCB7/FARS2/AK1/TK1/ATP1A1/ATP5F1B/LYN/IGF1R/PFKM/HSPD1/MTHFD1/CKB/PSMC3/TCP1/CSNK2A2/GART/UBA1/DTYMK/CDK2/ATP5F1A/VARS1/MAPK1/PEBP1/ACSL1/ABCC1/HSPA4/MYH10/CCT6A/PI4KA/MSH2/MKI67/RECQL/ATRX/QARS1/PIP4K2A/GSS/CCT5/HSPA13/CCT3/HARS2/EIF2B2/GSK3B/NT5C2/CCT8/CCT4/ATP1A2/MSH6/ACLY/RARS1/PRKAA2/EPHA4/MARS1/UBE2N/ACTA2/PIP4K2B/CCT2/TAP1/DDR1/PAK2/PTK7/ATM/ROCK1/SPEG/NADK2/AGK/MARK…	102	darkgreen	MF
740	GO:0140662	ATP-dependent protein folding chaperone	12/544	26/4005	0.461538	3.39791	4.8627	5.50477e-05	0.0139546	0.0130086	HSPD1/TCP1/HSPA4/CCT6A/CCT5/HSPA13/CCT3/CCT8/CCT4/CCT2/HSPH1/CCT7	12	darkgreen	MF
741	GO:0016874	ligase activity	28/544	101/4005	0.277228	2.04099	4.20046	0.000112554	0.0190216	0.0177322	RTCA/PFAS/ACSL4/FARS2/ATP5F1B/MTHFD1/GART/UBA1/ATP5F1A/VARS1/ACSL1/ATP5F1C/QARS1/GSS/HARS2/SUCLG1/RARS1/MARS1/NAE1/PARS2/UBA3/MCCC1/ACSS3/CTPS2/IARS2/LARS1/SUCLA2/RTCB	28	darkgreen	MF
742	GO:0030515	snoRNA binding	6/221	15/4005	0.4	7.24887	5.85906	8.67471e-05	0.0340049	0.0329639	NOP56/RRP9/DKC1/NHP2/NUDT5/NOP58	6	midnightblue	MF
743	GO:0070161	anchoring junction	122/693	414/4060	0.294686	1.72644	7.07535	2.46334e-11	1.06416e-08	7.80491e-09	PDLIM1/SNAP23/ARVCF/ADAM10/PPP1R12A/ARPC3/PDPK1/ACTN4/STRN/PPL/CPNE3/OBSL1/TSPAN9/SORBS2/CAT/THY1/APP/ITGB3/P4HB/ANXA2/YES1/ANXA6/VIM/ANXA5/RRAS/ACTN1/SRC/CD99/HSP90B1/JUP/PVR/ITGA2/GJA1/VCL/CDH2/CD9/TGM2/PPIB/CFL1/ITGA3/ATP6V0C/CALR/EPHA2/MARCKS/CTNNA1/CTNNB1/RDX/MYH9/ACTN2/BSG/PXN/PDLIM4/VASP/RAB13/CDH13/CLDN6/CD81/RAP1B/RAP2B/B2M/RRAS2/ARF6/RAP1A/RAC1/ACTG1/CXADR/DSC2/AKAP12/CAV1/AHNAK/ANK3/DL…	122	royalblue	CC
744	GO:0062023	collagen-containing extracellular matrix	48/693	112/4060	0.428571	2.51082	7.3551	7.14129e-11	1.54252e-08	1.13133e-08	LEFTY2/SDC3/VTN/CTSD/ANXA2/CTSB/LAMB1/ANXA6/SOD3/COL4A2/ANXA5/ANXA4/CTSH/LAMC1/COL6A1/VCAN/NID1/HSP90B1/LGALS3/CDH2/ITIH2/PZP/MDK/TGM2/FBLN1/LAMA2/COL8A1/CALR/SDC2/GPC1/SERPINH1/ANXA11/HDGF/CTSC/CDH13/S100A10/DLG1/NID2/DAG1/LAMA4/CSPG4/NPNT/PXDN/HTRA1/CRELD1/EMILIN2/CTSZ/GPC6	48	royalblue	CC
745	GO:0030312	external encapsulating structure	49/693	121/4060	0.404959	2.37249	6.95284	5.0313e-10	5.43381e-08	3.98532e-08	LEFTY2/SDC3/VTN/CTSD/ANXA2/CTSB/LAMB1/ANXA6/SOD3/COL4A2/ANXA5/ANXA4/CTSH/LAMC1/COL6A1/VCAN/NID1/HSP90B1/LGALS3/CDH2/ITIH2/PZP/MDK/TGM2/FBLN1/LAMA2/COL8A1/CALR/SDC2/GPC1/SERPINH1/ANXA11/HDGF/CTSC/CDH13/S100A10/DLG1/NID2/DAG1/LAMA4/HSD17B12/CSPG4/NPNT/PXDN/HTRA1/CRELD1/EMILIN2/CTSZ/GPC6	49	royalblue	CC
746	GO:0031012	extracellular matrix	49/693	121/4060	0.404959	2.37249	6.95284	5.0313e-10	5.43381e-08	3.98532e-08	LEFTY2/SDC3/VTN/CTSD/ANXA2/CTSB/LAMB1/ANXA6/SOD3/COL4A2/ANXA5/ANXA4/CTSH/LAMC1/COL6A1/VCAN/NID1/HSP90B1/LGALS3/CDH2/ITIH2/PZP/MDK/TGM2/FBLN1/LAMA2/COL8A1/CALR/SDC2/GPC1/SERPINH1/ANXA11/HDGF/CTSC/CDH13/S100A10/DLG1/NID2/DAG1/LAMA4/HSD17B12/CSPG4/NPNT/PXDN/HTRA1/CRELD1/EMILIN2/CTSZ/GPC6	49	royalblue	CC
747	GO:0005911	cell-cell junction	65/693	185/4060	0.351351	2.05842	6.68442	9.30905e-10	8.04302e-08	5.899e-08	PDLIM1/SNAP23/ARVCF/ADAM10/STRN/PPL/OBSL1/APP/ITGB3/ANXA2/ACTN1/JUP/PVR/GJA1/VCL/CDH2/EPHA2/CTNNA1/CTNNB1/RDX/MYH9/PXN/PDLIM4/VASP/RAB13/CDH13/CLDN6/RAP1B/RAP2B/ACTG1/CXADR/DSC2/AHNAK/ANK3/DLG1/DAG1/DSG2/SCRIB/MPP2/FLOT2/NECTIN1/PTPRK/CNN3/ZYX/DBN1/PLEKHA7/TMEM65/LIMS2/NRAP/SYNPO/BVES/NECTIN2/PDLIM5/CNN2/PKP2/TRAF4/VEZT/VAPA/LIMD1/CTNNA3/CTNND2/RAP2C/TLN1/F11R/WASF2	65	royalblue	CC
748	GO:0044291	cell-cell contact zone	24/693	43/4060	0.55814	3.26991	6.78807	7.9824e-09	5.74733e-07	4.21527e-07	OBSL1/ACTN1/JUP/GJA1/VCL/CDH2/CTNNA1/CTNNB1/RAP2B/CXADR/DSC2/AHNAK/ANK3/DLG1/DSG2/SCRIB/FLOT2/NECTIN1/TMEM65/NRAP/NECTIN2/PKP2/CTNNA3/RAP2C	24	royalblue	CC
749	GO:0030055	cell-substrate junction	84/693	285/4060	0.294737	1.72674	5.77163	4.99909e-08	2.94213e-06	2.15785e-06	PDLIM1/SNAP23/ADAM10/PPP1R12A/ARPC3/PDPK1/ACTN4/CPNE3/TSPAN9/SORBS2/CAT/THY1/ITGB3/P4HB/YES1/ANXA6/VIM/ANXA5/RRAS/ACTN1/SRC/CD99/HSP90B1/JUP/PVR/ITGA2/GJA1/VCL/CDH2/CD9/TGM2/PPIB/CFL1/ITGA3/ATP6V0C/CALR/EPHA2/MARCKS/CTNNA1/CTNNB1/RDX/MYH9/ACTN2/BSG/PXN/VASP/CDH13/CD81/B2M/RRAS2/ARF6/RAC1/ACTG1/AKAP12/CAV1/AHNAK/ILK/ALCAM/DAG1/FHL2/FLOT2/LASP1/CNN3/ZYX/CSPG4/MPRIP/LIMS2/PHLDB2/NRAP/PPFIBP1/FBLIM1/…	84	royalblue	CC
750	GO:0005925	focal adhesion	83/693	281/4060	0.295374	1.73047	5.75735	5.44838e-08	2.94213e-06	2.15785e-06	PDLIM1/SNAP23/ADAM10/PPP1R12A/ARPC3/PDPK1/ACTN4/CPNE3/TSPAN9/SORBS2/CAT/THY1/ITGB3/P4HB/YES1/ANXA6/VIM/ANXA5/RRAS/ACTN1/SRC/CD99/HSP90B1/JUP/PVR/ITGA2/GJA1/VCL/CDH2/CD9/TGM2/PPIB/CFL1/ITGA3/ATP6V0C/CALR/EPHA2/MARCKS/CTNNA1/CTNNB1/RDX/MYH9/ACTN2/BSG/PXN/VASP/CDH13/CD81/B2M/RRAS2/ARF6/RAC1/ACTG1/AKAP12/CAV1/AHNAK/ILK/ALCAM/DAG1/FHL2/FLOT2/LASP1/CNN3/ZYX/CSPG4/MPRIP/LIMS2/PHLDB2/PPFIBP1/FBLIM1/NECTI…	83	royalblue	CC
751	GO:0000323	lytic vacuole	87/693	301/4060	0.289037	1.69335	5.67089	7.63783e-08	3.03169e-06	2.22353e-06	SNAP23/ABCD4/LAMTOR5/SDC3/CPNE3/CLN5/TMEM63A/STARD3NL/HEXA/CTSD/ANXA2/HEXB/CTSB/ANXA6/GUSB/CD63/CTSH/GAA/CTSA/ACP2/LAMP1/COL6A1/SRC/IFITM1/VCAN/GM2A/ATP6V1B2/ATP6V1C1/ATP6V0C/CALR/GALNS/SDC2/GPC1/ATP6V1A/PSEN1/GNAQ/PPT1/ANXA11/RAB5C/SGSH/ARSD/CLCN5/CLCN7/CTSC/NAGLU/RAP1B/B2M/NPC2/GNB1/CTBS/CKAP4/AHNAK/ANK3/ATP6AP1/VMA21/OCIAD2/HGSNAT/LAMTOR1/PLBD1/CSPG4/PIP4P1/SLC44A2/STK11IP/PIP4P2/LPCAT1/PLBD2/…	87	royalblue	CC
752	GO:0005764	lysosome	87/693	301/4060	0.289037	1.69335	5.67089	7.63783e-08	3.03169e-06	2.22353e-06	SNAP23/ABCD4/LAMTOR5/SDC3/CPNE3/CLN5/TMEM63A/STARD3NL/HEXA/CTSD/ANXA2/HEXB/CTSB/ANXA6/GUSB/CD63/CTSH/GAA/CTSA/ACP2/LAMP1/COL6A1/SRC/IFITM1/VCAN/GM2A/ATP6V1B2/ATP6V1C1/ATP6V0C/CALR/GALNS/SDC2/GPC1/ATP6V1A/PSEN1/GNAQ/PPT1/ANXA11/RAB5C/SGSH/ARSD/CLCN5/CLCN7/CTSC/NAGLU/RAP1B/B2M/NPC2/GNB1/CTBS/CKAP4/AHNAK/ANK3/ATP6AP1/VMA21/OCIAD2/HGSNAT/LAMTOR1/PLBD1/CSPG4/PIP4P1/SLC44A2/STK11IP/PIP4P2/LPCAT1/PLBD2/…	87	royalblue	CC
753	GO:0098590	plasma membrane region	85/693	292/4060	0.291096	1.70541	5.67587	7.71957e-08	3.03169e-06	2.22353e-06	MYO1C/STXBP3/PITPNM1/ADAM10/ABCC4/STRN/PALM/SORBS2/CAVIN2/THY1/ITGB3/ANXA2/CTSB/RHOC/PRKAR1A/SRC/GJA1/GM2A/CDH2/ATP6V1B2/PTPRD/CFL1/ITGA3/EPHA2/SLC6A6/STX2/CTNNA1/CTNNB1/RDX/MYH9/ACTN2/BSG/ATP6V1A/UTRN/PSEN1/PDLIM4/VASP/SLC16A1/CDH13/CLDN6/CD81/ARF6/RAC1/GNAS/CXADR/CAV1/STX4/CNTN1/ANK3/DLG1/PRKAA1/CACNA1C/DAG1/DSG2/SCRIB/MPP2/FLOT2/MFSD10/NECTIN1/RAB35/EFNB3/DBN1/CAVIN4/THEM4/CAVIN1/SLC27A4/CSPG4…	85	royalblue	CC
754	GO:0009986	cell surface	59/693	180/4060	0.327778	1.92031	5.72943	1.06734e-07	3.84241e-06	2.81814e-06	ADAM10/PLXNB2/ABCC4/SDC3/RTN2/CLPTM1/THY1/APP/ITGB3/P4HB/ANXA2/CTSB/CD55/MELTF/ANXA5/CD63/ANXA4/LAMP1/PVR/ITGA2/LGALS3/CDH2/CD58/CD9/ITGA3/CALR/EPHA2/ERP29/SDC2/GPC1/SLC1A4/CDH13/ANTXR2/S100A10/B2M/SIRPA/ROR1/CD47/STX4/ANK3/ITGA7/ALCAM/DAG1/DSG2/PTPRK/CSPG4/BTN2A1/HM13/SCARB1/PXDN/NECTIN2/ERP44/APMAP/ITGA11/PROCR/TLN1/CORIN/GPC6/ROBO1	59	royalblue	CC
755	GO:0005912	adherens junction	34/693	82/4060	0.414634	2.42917	5.9308	1.24646e-07	4.14207e-06	3.03792e-06	PDLIM1/SNAP23/ARVCF/ADAM10/ANXA2/JUP/PVR/VCL/CDH2/CTNNA1/CTNNB1/RDX/MYH9/PDLIM4/CDH13/CXADR/DSC2/DLG1/DAG1/SCRIB/FLOT2/NECTIN1/PTPRK/CNN3/ZYX/PLEKHA7/NECTIN2/PDLIM5/PKP2/VEZT/LIMD1/CTNNA3/CTNND2/TLN1	34	royalblue	CC
756	GO:0005773	vacuole	90/693	325/4060	0.276923	1.62238	5.30646	3.9179e-07	1.20895e-05	8.86683e-06	SNAP23/ABCD4/LAMTOR5/SDC3/CPNE3/CLN5/TMEM63A/STARD3NL/HEXA/CTSD/ANXA2/HEXB/CTSB/ANXA6/GUSB/CD63/CTSH/GAA/CTSA/ACP2/LAMP1/COL6A1/SRC/IFITM1/VCAN/GM2A/ATP6V1B2/ATP6V1C1/ATP6V0C/CALR/GALNS/SDC2/GPC1/ATP6V1A/PSEN1/GNAQ/PPT1/ANXA11/RAB5C/SGSH/ARSD/CLCN5/CLCN7/CTSC/NAGLU/RAP1B/B2M/NPC2/GNB1/CTBS/CKAP4/AHNAK/STX4/ANK3/ATP6AP1/VMA21/OCIAD2/HGSNAT/LAMTOR1/PLBD1/CSPG4/PIP4P1/SLC44A2/STK11IP/PIP4P2/LPCAT1/P…	90	royalblue	CC
757	GO:0042383	sarcolemma	30/693	71/4060	0.422535	2.47546	5.68956	4.26325e-07	1.22782e-05	9.00519e-06	RTN2/DYSF/ANXA2/ANXA6/ANXA5/LAMP1/COL6A1/VCL/CDH2/LAMA2/SRI/RDX/BSG/UTRN/PSEN1/CAV1/CACNB2/AHNAK/ANK3/DLG1/CACNA1C/DAG1/CAVIN4/MLIP/AHNAK2/BVES/POPDC2/SMPD4/CORO1C/SLC27A6	30	royalblue	CC
758	GO:0043296	apical junction complex	21/693	42/4060	0.5	2.92929	5.70128	8.37695e-07	2.26178e-05	1.65886e-05	STRN/JUP/CTNNA1/CTNNB1/VASP/RAB13/CLDN6/RAP2B/ACTG1/CXADR/ANK3/DLG1/NECTIN1/PLEKHA7/SYNPO/BVES/NECTIN2/TRAF4/VAPA/RAP2C/F11R	21	royalblue	CC
759	GO:0045121	membrane raft	36/693	96/4060	0.375	2.19697	5.38402	1.0309e-06	2.61969e-05	1.92136e-05	MYO1C/CAVIN2/THY1/APP/CTSD/ANXA2/CD55/PRKAR1A/SRC/RHOQ/GJA1/CDH2/HK1/GPC1/CTNNA1/CTNNB1/PSEN1/SERPINH1/PPT1/CDH13/S100A10/RAP2B/CXADR/CAV1/AHNAK/DLG1/DAG1/FLOT2/RFTN1/CAVIN4/LAMTOR1/CAVIN1/BVES/SCARB1/CLN6/CORO1C	36	royalblue	CC
760	GO:0098857	membrane microdomain	36/693	97/4060	0.371134	2.17432	5.31025	1.37817e-06	3.30761e-05	2.4259e-05	MYO1C/CAVIN2/THY1/APP/CTSD/ANXA2/CD55/PRKAR1A/SRC/RHOQ/GJA1/CDH2/HK1/GPC1/CTNNA1/CTNNB1/PSEN1/SERPINH1/PPT1/CDH13/S100A10/RAP2B/CXADR/CAV1/AHNAK/DLG1/DAG1/FLOT2/RFTN1/CAVIN4/LAMTOR1/CAVIN1/BVES/SCARB1/CLN6/CORO1C	36	royalblue	CC
761	GO:0043202	lysosomal lumen	24/693	55/4060	0.436364	2.55647	5.27201	3.12329e-06	7.0307e-05	5.15653e-05	SDC3/HEXA/CTSD/HEXB/CTSB/GUSB/GAA/CTSA/ACP2/VCAN/GM2A/GALNS/SDC2/GPC1/PPT1/SGSH/NAGLU/NPC2/HGSNAT/CSPG4/PLBD2/CHID1/EPDR1/GPC6	24	royalblue	CC
762	GO:0014704	intercalated disc	17/693	32/4060	0.53125	3.11237	5.44196	3.25495e-06	7.0307e-05	5.15653e-05	OBSL1/ACTN1/JUP/GJA1/VCL/CDH2/CTNNA1/CTNNB1/CXADR/DSC2/ANK3/DLG1/DSG2/TMEM65/NRAP/PKP2/CTNNA3	17	royalblue	CC
763	GO:0005788	endoplasmic reticulum lumen	42/693	125/4060	0.336	1.96848	4.98919	3.84997e-06	7.91994e-05	5.80873e-05	ADAM10/TGOLN2/SELENOF/VTN/APP/P4HB/LAMB1/COL4A2/MELTF/LAMC1/COL6A1/VCAN/HSP90B1/CDH2/ITIH2/PPIB/COL8A1/CALR/ERP29/SDC2/SERPINH1/ARSD/CTSC/B2M/CKAP4/DAG1/GAS6/GANAB/PDIA6/EOGT/CERCAM/COLGALT1/SUMF2/MYDGF/ERP44/CNPY3/TMEM43/FUCA2/PDGFD/CLN6/CTSZ/FKBP7	42	royalblue	CC
764	GO:0098552	side of membrane	43/693	130/4060	0.330769	1.93784	4.93013	4.69058e-06	9.21059e-05	6.75533e-05	ESYT2/ABCC4/TAPBP/PALM/CLPTM1/THY1/GNAI2/ITGB3/P4HB/CTSB/CD55/MELTF/ANXA5/CTSA/LAMP1/JUP/ITGA2/GM2A/PTPN1/CD9/ITGA3/CALR/GPC1/MYH9/GNAQ/BCAP31/CDH13/B2M/GNB1/GNAS/CNTN1/DLG1/ITGA7/ALCAM/DAG1/NDUFAF5/BTN2A1/HM13/SNX18/ITGA11/PALM2AKAP2/FARP1/GPC6	43	royalblue	CC
765	GO:0099503	secretory vesicle	98/693	388/4060	0.252577	1.47975	4.50744	1.09501e-05	0.000205671	0.000150845	SNAP23/STXBP3/LEFTY2/ADAM10/ABCC4/ACTN4/SYNGR3/PCDH7/CPNE3/DYSF/TMEM63A/NRAS/CAT/GNAI2/APP/ITGB3/PYGL/HEXA/CTSD/ANXA2/HEXB/CTSB/CD55/GUSB/CD63/ANXA4/CTSH/GAA/CTSA/LAMP1/ACTN1/XRCC6/XRCC5/JUP/GM2A/LGALS3/VCL/CD58/ATP6V1B2/ATP6V1C1/CD9/NME2/ATP6V0C/CALR/SRI/STX2/GALNS/CTNNA1/MYH9/ACTN2/BSG/ATP6V1A/PSEN1/PPT1/ANXA11/RAB5C/RAB13/CLCN5/CTSC/RAP1B/RAP2B/B2M/NPC2/RAP1A/RAC1/CXADR/SIRPA/CAV1/CKAP4/BCL2L1…	98	royalblue	CC
766	GO:0070160	tight junction	17/693	35/4060	0.485714	2.8456	4.97443	1.56515e-05	0.000281727	0.000206627	STRN/GJA1/EPHA2/CTNNB1/VASP/RAB13/CLDN6/RAP2B/CXADR/ANK3/DLG1/SYNPO/BVES/TRAF4/VAPA/RAP2C/F11R	17	royalblue	CC
767	GO:0031252	cell leading edge	46/693	153/4060	0.300654	1.7614	4.35506	3.69129e-05	0.000634476	0.000465345	MYO1C/ABLIM1/ARPC3/KLHL41/SORBS2/THY1/ITGB3/P4HB/VIM/ACTN1/SRC/CDH2/ATP6V1B2/NME2/CFL1/EPHA2/STX2/CTNNA1/CTNNB1/RDX/MYH9/PXN/PDLIM4/VASP/RAB13/ARF6/RAC1/STX4/ILK/DAG1/SCRIB/MPP2/FLOT2/PTPRK/THEM4/CSPG4/PHLDB2/SPRY4/VEZT/PARVA/LIMA1/CTNNA3/CORO1C/TLN1/TLN2/WASF2	46	royalblue	CC
768	GO:0015629	actin cytoskeleton	61/693	221/4060	0.276018	1.61708	4.27937	3.81861e-05	0.000634476	0.000465345	POTEF/PDLIM1/MYO1C/ABLIM1/PPP1R12A/ARPC3/ACTN4/MYO1B/OPHN1/SORBS2/YES1/POTEI/MYL2/ACTN1/SRC/MYL6B/RHOQ/VCL/CDH2/CFL1/MARCKS/CTNNA1/RDX/MYH9/ACTN2/PXN/PDLIM4/VASP/RAC1/ACTG1/ROR1/CALD1/AHNAK/AKAP13/ILK/FLOT2/LASP1/CNN3/TAF5/ZYX/DBN1/INF2/MYLK3/ACTBL2/MPRIP/SYNPO/FBLIM1/PDLIM5/PAWR/CNN2/TRIOBP/SYNPO2L/LANCL2/PARVA/RAI14/LIMA1/CORO1C/DAAM1/TLN2/CORIN/WASF2	61	royalblue	CC
769	GO:0031904	endosome lumen	9/693	13/4060	0.692308	4.05594	5.00616	4.36304e-05	0.000698086	0.000511998	APP/CTSD/CTSB/CD63/CTSH/PTPN2/PTPN1/PDLIM4/B2M	9	royalblue	CC
770	GO:0097060	synaptic membrane	27/693	75/4060	0.36	2.10909	4.39783	5.4755e-05	0.000844792	0.000619596	ADAM10/STRN/ITGB3/SRC/PTPRD/ITGA3/SLC6A6/STX2/CTNNB1/ACTN2/UTRN/PSEN1/PDLIM4/CNTN1/ANK3/DLG1/CACNA1C/DAG1/SCRIB/NECTIN1/EFNB3/DBN1/ERC1/ATAD1/KCTD12/NIPSNAP1/FARP1	27	royalblue	CC
771	GO:0005789	endoplasmic reticulum membrane	117/693	499/4060	0.234469	1.37366	4.04288	5.96822e-05	0.000889058	0.000652063	ESYT2/NBAS/POM121C/HACD1/SLC33A1/PITPNM1/ABCD4/EI24/CLGN/TAPBP/ZW10/KLHL41/DPM1/RTN2/ARL6IP5/VAPB/ACSL3/CDS2/STARD3NL/CYB5A/NRAS/HRAS/RHOC/HSP90B1/GJA1/PTPN1/CALR/PML/SRI/BSG/PCYT1A/PSEN1/BCAP31/ANTXR2/SPCS3/TMEM258/B2M/RAC1/SEC11A/REEP5/CAV1/PLP2/CKAP4/DLG1/STX5/TUSC3/MOGS/FKBP8/PDIA6/NOMO1/NSDHL/ATP6AP1/VMA21/GPAT3/HSD17B12/YIF1B/EMC4/ATL3/DHRS7B/REEP3/RETSAT/RINT1/LPCAT3/SLC27A4/MOXD1/HACD2/CE…	117	royalblue	CC
772	GO:0030141	secretory granule	85/693	341/4060	0.249267	1.46035	4.0291	7.57045e-05	0.00109015	0.000799546	SNAP23/STXBP3/LEFTY2/ADAM10/ABCC4/ACTN4/PCDH7/CPNE3/TMEM63A/NRAS/CAT/GNAI2/APP/ITGB3/PYGL/HEXA/CTSD/ANXA2/HEXB/CTSB/CD55/GUSB/CD63/ANXA4/CTSH/GAA/CTSA/LAMP1/ACTN1/XRCC6/XRCC5/JUP/GM2A/LGALS3/VCL/CD58/CD9/NME2/ATP6V0C/CALR/SRI/GALNS/CTNNA1/MYH9/ACTN2/BSG/ATP6V1A/PSEN1/ANXA11/RAB5C/RAB13/CTSC/RAP1B/RAP2B/B2M/NPC2/RAP1A/RAC1/CXADR/SIRPA/CAV1/CKAP4/CD47/STX4/FLOT2/GAS6/MVP/HGSNAT/LAMTOR1/MOXD1/APOOL/…	85	royalblue	CC
773	GO:0005923	bicellular tight junction	15/693	32/4060	0.46875	2.74621	4.49865	8.41322e-05	0.00117242	0.000859891	STRN/CTNNB1/VASP/RAB13/CLDN6/RAP2B/CXADR/ANK3/DLG1/SYNPO/BVES/TRAF4/VAPA/RAP2C/F11R	15	royalblue	CC
774	GO:0005604	basement membrane	16/693	36/4060	0.444444	2.60382	4.38461	0.000108324	0.00146237	0.00107255	VTN/ANXA2/LAMB1/COL4A2/LAMC1/COL6A1/NID1/FBLN1/LAMA2/COL8A1/DLG1/NID2/DAG1/LAMA4/NPNT/PXDN	16	royalblue	CC
775	GO:0098797	plasma membrane protein complex	38/693	124/4060	0.306452	1.79537	4.08046	0.000112575	0.0014737	0.00108086	ABCD4/VTN/GNAI2/ITGB3/ANXA2/JUP/PRKCA/ITGA2/GJA1/CDH2/ITGA3/SLC6A6/CTNNA1/CTNNB1/UTRN/PSEN1/GNAQ/CDH13/S100A10/B2M/GNB1/RAC1/GNAS/SUMO1/CAV1/CACNB2/AHNAK/DLG1/ITGA7/ALCAM/CACNA1C/DAG1/FLOT2/CACHD1/TRAF4/ITGA11/CORO1C/HCN4	38	royalblue	CC
776	GO:0005811	lipid droplet	17/693	40/4060	0.425	2.4899	4.29564	0.000130744	0.00166121	0.00121838	PITPNM1/ZW10/ACSL3/ANXA2/PNPLA4/RAB5C/BCAP31/RAP1B/SET/CAV1/CKAP4/NSDHL/TMEM135/RDH10/SCCPDH/LPCAT1/PISD	17	royalblue	CC
777	GO:0005765	lysosomal membrane	49/693	175/4060	0.28	1.6404	3.92855	0.000154064	0.00184877	0.00135594	ABCD4/LAMTOR5/CPNE3/CLN5/TMEM63A/STARD3NL/CTSD/ANXA2/ANXA6/CD63/GAA/CTSA/ACP2/LAMP1/COL6A1/IFITM1/ATP6V1B2/ATP6V1C1/ATP6V0C/ATP6V1A/PSEN1/GNAQ/RAB5C/CLCN5/CLCN7/RAP1B/B2M/GNB1/CKAP4/AHNAK/ATP6AP1/HGSNAT/LAMTOR1/PIP4P1/SLC44A2/STK11IP/PIP4P2/LPCAT1/SCARB1/GLMP/MLST8/SPNS1/GOPC/ITM2C/SLC17A5/SLC38A7/VAPA/TMEM9/ATP6V1H	49	royalblue	CC
778	GO:0098852	lytic vacuole membrane	49/693	175/4060	0.28	1.6404	3.92855	0.000154064	0.00184877	0.00135594	ABCD4/LAMTOR5/CPNE3/CLN5/TMEM63A/STARD3NL/CTSD/ANXA2/ANXA6/CD63/GAA/CTSA/ACP2/LAMP1/COL6A1/IFITM1/ATP6V1B2/ATP6V1C1/ATP6V0C/ATP6V1A/PSEN1/GNAQ/RAB5C/CLCN5/CLCN7/RAP1B/B2M/GNB1/CKAP4/AHNAK/ATP6AP1/HGSNAT/LAMTOR1/PIP4P1/SLC44A2/STK11IP/PIP4P2/LPCAT1/SCARB1/GLMP/MLST8/SPNS1/GOPC/ITM2C/SLC17A5/SLC38A7/VAPA/TMEM9/ATP6V1H	49	royalblue	CC
779	GO:0045211	postsynaptic membrane	19/693	48/4060	0.395833	2.31902	4.17011	0.000166904	0.00194872	0.00142925	STRN/ITGB3/ITGA3/SLC6A6/CTNNB1/ACTN2/UTRN/PDLIM4/CNTN1/ANK3/DLG1/CACNA1C/DAG1/SCRIB/EFNB3/DBN1/ATAD1/KCTD12/FARP1	19	royalblue	CC
780	GO:0098858	actin-based cell projection	24/693	68/4060	0.352941	2.06774	4.02789	0.00020138	0.00228938	0.0016791	MYO1C/ADCY6/MYO1B/PALM/ITGB3/RHOC/CNP/SRC/ATP6V1B2/ITGA3/SLC6A6/CTNNB1/RDX/ACTN2/ATP6V1A/UTRN/VASP/ARF6/CXADR/DAG1/TPRN/TRIOBP/VEZT/FARP1	24	royalblue	CC
781	GO:0005775	vacuolar lumen	30/693	93/4060	0.322581	1.88987	3.93813	0.000217575	0.00241006	0.00176761	SDC3/CLN5/HEXA/CTSD/ANXA2/HEXB/CTSB/GUSB/GAA/CTSA/ACP2/VCAN/GM2A/GALNS/SDC2/GPC1/PPT1/SGSH/CTSC/NAGLU/NPC2/HGSNAT/CSPG4/STK11IP/PLBD2/FUCA2/CHID1/ADA2/EPDR1/GPC6	30	royalblue	CC
782	GO:0030667	secretory granule membrane	38/693	129/4060	0.294574	1.72578	3.8002	0.0002801	0.00302508	0.00221868	SNAP23/ADAM10/ABCC4/PCDH7/CPNE3/TMEM63A/NRAS/ITGB3/CD55/CD63/ANXA4/GAA/LAMP1/LGALS3/CD58/CD9/ATP6V0C/SRI/BSG/PSEN1/RAB5C/RAP1B/RAP2B/RAP1A/RAC1/SIRPA/CAV1/CKAP4/CD47/FLOT2/HGSNAT/LAMTOR1/MOXD1/SLC44A2/LPCAT1/VAPA/CYB5R1/RAP2C	38	royalblue	CC
783	GO:0005774	vacuolar membrane	50/693	185/4060	0.27027	1.5834	3.68445	0.000339427	0.0035764	0.00262304	ABCD4/LAMTOR5/CPNE3/CLN5/TMEM63A/STARD3NL/CTSD/ANXA2/ANXA6/CD63/GAA/CTSA/ACP2/LAMP1/COL6A1/IFITM1/ATP6V1B2/ATP6V1C1/ATP6V0C/ATP6V1A/PSEN1/GNAQ/RAB5C/CLCN5/CLCN7/RAP1B/B2M/GNB1/CKAP4/AHNAK/ATP6AP1/HGSNAT/LAMTOR1/PIP4P1/SLC44A2/STK11IP/PIP4P2/LPCAT1/SCARB1/GLMP/MLST8/SPNS1/GOPC/ITM2C/SLC17A5/SLC38A7/VAPA/TMEM9/ATP6V1H/SH3GLB1	50	royalblue	CC
784	GO:0031253	cell projection membrane	29/693	91/4060	0.318681	1.86702	3.79459	0.000348714	0.00358678	0.00263065	MYO1C/PALM/THY1/ITGB3/SRC/CFL1/ITGA3/EPHA2/SLC6A6/CTNNB1/UTRN/VASP/ARF6/RAC1/STX4/DLG1/MPP2/MFSD10/RAB35/THEM4/SLC27A4/CSPG4/BVES/SPRY4/VEZT/EHD3/LIMA1/CORO1C/TLN1	29	royalblue	CC
785	GO:0030027	lamellipodium	28/693	87/4060	0.321839	1.88552	3.78751	0.000366288	0.00367991	0.00269896	ABLIM1/ARPC3/SORBS2/ITGB3/P4HB/CDH2/NME2/CFL1/EPHA2/STX2/CTNNA1/CTNNB1/RDX/PXN/PDLIM4/VASP/RAB13/RAC1/STX4/ILK/DAG1/SCRIB/FLOT2/CSPG4/PARVA/CTNNA3/CORO1C/WASF2	28	royalblue	CC
786	GO:0005796	Golgi lumen	11/693	22/4060	0.5	2.92929	4.11605	0.000378281	0.00371404	0.00272399	SDC3/VTN/APP/SOD3/VCAN/SDC2/GPC1/DAG1/GAS6/CSPG4/GPC6	11	royalblue	CC
787	GO:0098636	protein complex involved in cell adhesion	11/693	23/4060	0.478261	2.80193	3.93122	0.0006146	0.00590016	0.00432736	VTN/ITGB3/LAMB1/LAMC1/NID1/ITGA2/LAMA2/ITGA3/ITGA7/EMILIN2/ITGA11	11	royalblue	CC
788	GO:0030057	desmosome	7/693	4060-11-01	0.636364	3.72819	4.11009	0.000717368	0.00673702	0.00494114	PPL/JUP/CDH2/DSC2/DSG2/PKP2/CTNNA3	7	royalblue	CC
789	GO:0032432	actin filament bundle	20/693	58/4060	0.344828	2.0202	3.5499	0.000948765	0.0084349	0.00618642	PDLIM1/ABLIM1/PPP1R12A/ACTN4/ACTN1/MARCKS/MYH9/PXN/PDLIM4/ROR1/CALD1/ILK/ZYX/SYNPO/FBLIM1/PDLIM5/CNN2/RAI14/LIMA1/DAAM1	20	royalblue	CC
790	GO:0001725	stress fiber	19/693	54/4060	0.351852	2.06135	3.56169	0.000956737	0.0084349	0.00618642	PDLIM1/ABLIM1/PPP1R12A/ACTN4/ACTN1/MYH9/PXN/PDLIM4/ROR1/CALD1/ILK/ZYX/SYNPO/FBLIM1/PDLIM5/CNN2/RAI14/LIMA1/DAAM1	19	royalblue	CC
791	GO:0097517	contractile actin filament bundle	19/693	54/4060	0.351852	2.06135	3.56169	0.000956737	0.0084349	0.00618642	PDLIM1/ABLIM1/PPP1R12A/ACTN4/ACTN1/MYH9/PXN/PDLIM4/ROR1/CALD1/ILK/ZYX/SYNPO/FBLIM1/PDLIM5/CNN2/RAI14/LIMA1/DAAM1	19	royalblue	CC
792	GO:0044853	plasma membrane raft	15/693	39/4060	0.384615	2.2533	3.5676	0.00114978	0.00993408	0.00728596	CAVIN2/PRKAR1A/SRC/CDH2/CTNNA1/CTNNB1/CDH13/CAV1/DAG1/FLOT2/CAVIN4/CAVIN1/BVES/SCARB1/CORO1C	15	royalblue	CC
793	GO:0042641	actomyosin	20/693	59/4060	0.338983	1.98596	3.46064	0.0012108	0.0102562	0.00752222	PDLIM1/ABLIM1/PPP1R12A/ACTN4/ACTN1/MYH9/PXN/PDLIM4/ROR1/CALD1/ILK/ZYX/DBN1/SYNPO/FBLIM1/PDLIM5/CNN2/RAI14/LIMA1/DAAM1	20	royalblue	CC
794	GO:0043005	neuron projection	77/693	329/4060	0.234043	1.37116	3.18566	0.00132404	0.0109997	0.00806755	POTEF/MYO1C/SNAP23/ADAM10/ARPC3/ADCY6/STRN/ADCY9/OPHN1/PALM/SORBS2/THY1/GNAI2/APP/RHOC/VIM/POTEI/ACADM/SRC/VCAN/ITGA2/CDH2/CFL1/LAMA2/ITGA3/MAOB/MAP4/SLC6A6/ACTN2/BSG/CSNK1E/PSEN1/GNAQ/PDLIM4/PPT1/RAB13/EPHB3/CDH13/RAP1A/GNB1/RAC1/ACTG1/CXADR/RBM3/ROR1/STX4/CNTN1/ANK3/DLG1/STRN3/PRKAA1/ALCAM/CACNA1C/DAG1/MPP2/CRMP1/FLOT2/INPP5A/NECTIN1/DBN1/TPRN/ACTBL2/SYNPO/NAV1/CYFIP2/TRIOBP/VEZT/CPNE5/GOPC/RTN…	77	royalblue	CC
795	GO:0031091	platelet alpha granule	14/693	36/4060	0.388889	2.27834	3.4948	0.00147452	0.0120187	0.00881491	STXBP3/LEFTY2/ACTN4/PCDH7/APP/ITGB3/ACTN1/CD9/ACTN2/GAS6/APOOL/PCYOX1L/SCCPDH/CYB5R1	14	royalblue	CC
796	GO:0001726	ruffle	20/693	60/4060	0.333333	1.95286	3.37311	0.00153229	0.0120355	0.00882719	MYO1C/KLHL41/ITGB3/ACTN1/SRC/ATP6V1B2/NME2/CFL1/EPHA2/MYH9/ARF6/RAC1/THEM4/CSPG4/SPRY4/LIMA1/CORO1C/TLN1/TLN2/WASF2	20	royalblue	CC
797	GO:0042581	specific granule	20/693	60/4060	0.333333	1.95286	3.37311	0.00153229	0.0120355	0.00882719	SNAP23/STXBP3/ADAM10/TMEM63A/CTSD/JUP/VCL/ANXA11/RAP2B/B2M/RAP1A/CKAP4/CD47/STX4/HGSNAT/LAMTOR1/SLC44A2/CNN2/ERP44/CTSZ	20	royalblue	CC
798	GO:0005884	actin filament	18/693	52/4060	0.346154	2.02797	3.38434	0.00160449	0.0123775	0.00907801	POTEF/PDLIM1/MYO1C/ARPC3/MYO1B/YES1/POTEI/ACTN1/SRC/RHOQ/ACTN2/PDLIM4/RAC1/ACTG1/INF2/ACTBL2/PDLIM5/PAWR	18	royalblue	CC
799	GO:0070820	tertiary granule	22/693	69/4060	0.318841	1.86795	3.29864	0.00175371	0.0132913	0.00974824	SNAP23/STXBP3/ADAM10/TMEM63A/NRAS/CTSD/CD55/CTSH/GAA/LAMP1/LGALS3/CD58/ATP6V0C/RAP2B/B2M/RAC1/SIRPA/CD47/HGSNAT/LAMTOR1/CNN2/RAP2C	22	royalblue	CC
800	GO:0099081	supramolecular polymer	75/693	323/4060	0.232198	1.36035	3.06212	0.00193089	0.0143818	0.0105481	POTEF/PDLIM1/MYO1C/PPP1R12A/ARPC3/MID1/DYNC1LI2/ZW10/ZNF207/ACTN4/MYO1B/PPL/KLHL41/OBSL1/RTN2/SORBS2/LMNA/YES1/COL4A2/VIM/POTEI/MYL2/COL6A1/ACTN1/SRC/MYL6B/JUP/RHOQ/GJA1/VCL/LMNB1/NME2/FBLN1/COL8A1/MAP4/SRI/CTNNB1/MYH9/ACTN2/DEK/SLC1A4/EMD/PDLIM4/MYOM2/RAC1/ACTG1/LMNB2/CALD1/AHNAK/ANK3/DLG1/ILK/CACNA1C/DAG1/FHL2/INF2/ACTBL2/CAVIN4/MTUS2/CEP170/REEP3/NPNT/NRAP/AHNAK2/SYNPO/ADPRHL1/NAV1/PDLIM5/PAWR…	75	royalblue	CC
801	GO:0098793	presynapse	44/693	172/4060	0.255814	1.49871	3.03181	0.00255093	0.018678	0.013699	SNAP23/STXBP3/SYNGR3/OPHN1/ARL6IP5/DYSF/APP/LAMP1/ITGA2/CDH2/ATP6V1B2/ATP6V1C1/PTPRD/ITGA3/ATP6V0C/STX2/CTNNB1/ATP6V1A/PSEN1/PPT1/RAB13/CLCN5/ARF6/RAP1A/ACTG1/ROR1/GUCY1B1/BCL2L1/CACNB2/CNTN1/SCRIB/NECTIN1/EFNB3/ATP6AP1/SYPL2/PPFIBP1/ERC1/TMEM230/KCTD12/PDLIM5/SLC17A5/RAB6B/ATP6V1H/TBC1D24	44	royalblue	CC
802	GO:0031527	filopodium membrane	6/693	4060-10-01	0.6	3.51515	3.61236	0.00273212	0.0193488	0.014191	PALM/ITGB3/ITGA3/UTRN/VASP/ARF6	6	royalblue	CC
803	GO:0032420	stereocilium	6/693	4060-10-01	0.6	3.51515	3.61236	0.00273212	0.0193488	0.014191	MYO1C/ADCY6/RHOC/TPRN/TRIOBP/VEZT	6	royalblue	CC
804	GO:0005766	primary lysosome	26/693	89/4060	0.292135	1.7115	3.07874	0.00285293	0.019563	0.0143481	SNAP23/CPNE3/HEXA/ANXA2/HEXB/GUSB/CD63/GAA/CTSA/LAMP1/GM2A/ATP6V0C/GALNS/PSEN1/ANXA11/RAB5C/CTSC/RAP1B/NPC2/CKAP4/LAMTOR1/STK11IP/LPCAT1/FUCA2/ADA2/VAPA	26	royalblue	CC
805	GO:0042582	azurophil granule	26/693	89/4060	0.292135	1.7115	3.07874	0.00285293	0.019563	0.0143481	SNAP23/CPNE3/HEXA/ANXA2/HEXB/GUSB/CD63/GAA/CTSA/LAMP1/GM2A/ATP6V0C/GALNS/PSEN1/ANXA11/RAB5C/CTSC/RAP1B/NPC2/CKAP4/LAMTOR1/STK11IP/LPCAT1/FUCA2/ADA2/VAPA	26	royalblue	CC
806	GO:0043235	receptor complex	18/693	55/4060	0.327273	1.91736	3.10722	0.00326356	0.022029	0.0161568	PLXNB2/PLXNB1/APP/ITGB3/ITGA2/ITGA3/EPHA2/B2M/ROR1/ITGA7/ALCAM/NT5DC3/GPRC5A/KCTD12/TRAF4/PLXNA4/PLXNA1/ITGA11	18	royalblue	CC
807	GO:0005901	caveola	12/693	31/4060	0.387097	2.26784	3.21441	0.00333467	0.0221627	0.0162548	CAVIN2/SRC/CTNNA1/CTNNB1/CDH13/CAV1/FLOT2/CAVIN4/CAVIN1/BVES/SCARB1/CORO1C	12	royalblue	CC
808	GO:0030659	cytoplasmic vesicle membrane	88/693	397/4060	0.221662	1.29863	2.8416	0.00347426	0.0227406	0.0166786	MYO1C/SNAP23/ADAM10/ABCC4/TAPBP/TGOLN2/LAMTOR5/SYNGR3/MYO1B/PCDH7/CPNE3/DYSF/TMEM63A/STARD3NL/NRAS/ITGB3/CTSD/ANXA2/ANXA6/CD55/CD63/ANXA4/GAA/LAMP1/RHOQ/GJA1/LGALS3/CD58/ATP6V1B2/ATP6V1C1/CD9/ATP6V0C/CALR/PML/SRI/BSG/ATP6V1A/PSEN1/PDLIM4/RAB5C/RAB13/CLCN5/ANTXR2/RAP1B/RAP2B/B2M/ARF6/RAP1A/RAC1/SIRPA/CAV1/CKAP4/BCL2L1/CD47/STX4/STX5/FLOT2/MFSD10/GPNMB/RAB35/ATP6AP1/VMA21/SYPL2/HGSNAT/LAMTOR1/MOXD1…	88	royalblue	CC
809	GO:0099512	supramolecular fiber	73/693	320/4060	0.228125	1.33649	2.84489	0.00361908	0.023335	0.0171146	POTEF/PDLIM1/MYO1C/PPP1R12A/ARPC3/MID1/DYNC1LI2/ZW10/ZNF207/ACTN4/MYO1B/PPL/KLHL41/OBSL1/RTN2/SORBS2/LMNA/YES1/VIM/POTEI/MYL2/COL6A1/ACTN1/SRC/MYL6B/JUP/RHOQ/GJA1/VCL/LMNB1/NME2/FBLN1/MAP4/SRI/CTNNB1/MYH9/ACTN2/DEK/SLC1A4/EMD/PDLIM4/MYOM2/RAC1/ACTG1/LMNB2/CALD1/AHNAK/ANK3/DLG1/ILK/CACNA1C/DAG1/FHL2/INF2/ACTBL2/CAVIN4/MTUS2/CEP170/REEP3/NPNT/NRAP/AHNAK2/SYNPO/ADPRHL1/NAV1/PDLIM5/PAWR/PKP2/REEP2/SY…	73	royalblue	CC
810	GO:0009897	external side of plasma membrane	19/693	60/4060	0.316667	1.85522	3.02745	0.00385466	0.0244884	0.0179606	ABCC4/CLPTM1/THY1/ITGB3/P4HB/CTSB/ANXA5/LAMP1/ITGA2/CD9/ITGA3/CALR/CDH13/B2M/ITGA7/ALCAM/DAG1/BTN2A1/ITGA11	19	royalblue	CC
811	GO:0043292	contractile fiber	39/693	152/4060	0.256579	1.50319	2.86834	0.00415467	0.0260119	0.0190779	PDLIM1/PPP1R12A/ACTN4/KLHL41/OBSL1/RTN2/SORBS2/MYL2/COL6A1/ACTN1/MYL6B/JUP/GJA1/VCL/SRI/CTNNB1/ACTN2/DEK/PDLIM4/MYOM2/ACTG1/CALD1/AHNAK/ANK3/ILK/CACNA1C/DAG1/FHL2/CAVIN4/NPNT/NRAP/AHNAK2/SYNPO/ADPRHL1/PDLIM5/SYNPO2L/JPH1/PARVA/CORO1C	39	royalblue	CC
812	GO:0005882	intermediate filament	11/693	28/4060	0.392857	2.30159	3.13507	0.00428996	0.0264752	0.0194177	PPL/RTN2/LMNA/VIM/JUP/GJA1/LMNB1/NME2/SLC1A4/LMNB2/PKP2	11	royalblue	CC
813	GO:0031968	organelle outer membrane	34/693	129/4060	0.263566	1.54412	2.84902	0.00460226	0.0280025	0.0205379	ACSL3/TOMM40/CYB5A/CNP/HK1/MAOB/GK/PSEN1/EMD/CPT1A/BCL2L1/NME3/MTX1/MTARC1/RETSAT/APOOL/ARMCX2/MAVS/SLC44A2/ITPRIP/ARMC10/ATAD1/GDAP1/SLC44A1/RTN4IP1/FAM210B/AGPAT4/TOMM22/DNAJC11/SMPD4/MTCH1/ARMCX1/SH3GLB1/PTRH2	34	royalblue	CC
814	GO:0012506	vesicle membrane	88/693	402/4060	0.218905	1.28248	2.70663	0.00504448	0.0302669	0.0221987	MYO1C/SNAP23/ADAM10/ABCC4/TAPBP/TGOLN2/LAMTOR5/SYNGR3/MYO1B/PCDH7/CPNE3/DYSF/TMEM63A/STARD3NL/NRAS/ITGB3/CTSD/ANXA2/ANXA6/CD55/CD63/ANXA4/GAA/LAMP1/RHOQ/GJA1/LGALS3/CD58/ATP6V1B2/ATP6V1C1/CD9/ATP6V0C/CALR/PML/SRI/BSG/ATP6V1A/PSEN1/PDLIM4/RAB5C/RAB13/CLCN5/ANTXR2/RAP1B/RAP2B/B2M/ARF6/RAP1A/RAC1/SIRPA/CAV1/CKAP4/BCL2L1/CD47/STX4/STX5/FLOT2/MFSD10/GPNMB/RAB35/ATP6AP1/VMA21/SYPL2/HGSNAT/LAMTOR1/MOXD1…	88	royalblue	CC
815	GO:0032421	stereocilium bundle	6/693	4060-11-01	0.545455	3.19559	3.30772	0.00514981	0.0303123	0.022232	MYO1C/ADCY6/RHOC/TPRN/TRIOBP/VEZT	6	royalblue	CC
816	GO:0019867	outer membrane	34/693	130/4060	0.261538	1.53225	2.79796	0.00524645	0.0303123	0.022232	ACSL3/TOMM40/CYB5A/CNP/HK1/MAOB/GK/PSEN1/EMD/CPT1A/BCL2L1/NME3/MTX1/MTARC1/RETSAT/APOOL/ARMCX2/MAVS/SLC44A2/ITPRIP/ARMC10/ATAD1/GDAP1/SLC44A1/RTN4IP1/FAM210B/AGPAT4/TOMM22/DNAJC11/SMPD4/MTCH1/ARMCX1/SH3GLB1/PTRH2	34	royalblue	CC
817	GO:0031256	leading edge membrane	17/693	53/4060	0.320755	1.87917	2.9225	0.00529687	0.0303123	0.022232	MYO1C/THY1/ITGB3/SRC/CFL1/EPHA2/VASP/RAC1/STX4/MPP2/PTPRK/THEM4/CSPG4/SPRY4/VEZT/CORO1C/TLN1	17	royalblue	CC
818	GO:0048471	perinuclear region of cytoplasm	55/693	233/4060	0.236052	1.38293	2.73099	0.00533272	0.0303123	0.022232	ADAM10/ACTN4/MYO1B/OBSL1/CLN5/SORBS2/ACSL3/HRAS/APP/CTSB/LAMB1/ANXA6/ANXA4/CNP/LAMP1/SRC/HSP90B1/PRKCA/ITGA2/TGM2/NME2/PPIB/ITGA3/CALR/CTNNB1/PDLIM4/CDK7/BCAP31/CDH13/RAP1A/SET/CAV1/CKAP4/STX4/DLG1/FLOT2/MVP/CUL7/EIF4H/INF2/DCUN1D3/CYFIP2/S100A13/TSNAX/HEPH/TRAF4/RAB34/EHD4/ITM2C/EHD3/VAPA/PROCR/MOB4/HCN4/DAAM1	55	royalblue	CC
819	GO:0045202	synapse	102/693	477/4060	0.213836	1.25278	2.66583	0.0054545	0.0305017	0.0223709	POTEF/SNAP23/STXBP3/ADAM10/PDPK1/SYNGR3/STRN/OPHN1/PALM/ARL6IP5/DYSF/SORBS2/HRAS/GNAI2/APP/ITGB3/CNP/POTEI/PRKAR1A/LAMP1/ACTN1/SRC/VCAN/ITGA2/CDH2/ATP6V1B2/ATP6V1C1/PTPRD/LAMA2/ITGA3/ATP6V0C/SLC6A6/STX2/GPC1/CTNNB1/MYH9/ACTN2/ATP6V1A/SLC1A4/UTRN/PSEN1/GNAQ/PDLIM4/PPT1/RAB13/MECP2/CLCN5/HNRNPF/SLC16A1/CDH13/RAP1B/ARF6/RAP1A/GNB1/RAC1/ACTG1/ROR1/GUCY1B1/AKAP12/RELA/BCL2L1/CACNB2/STX4/CNTN1/ANK3/DLG…	102	royalblue	CC
820	GO:0016328	lateral plasma membrane	10/693	25/4060	0.4	2.34343	3.05646	0.00550725	0.0305017	0.0223709	MYO1C/GJA1/CTNNB1/RAB13/SLC16A1/ANK3/DLG1/DSG2/BVES/CORO1C	10	royalblue	CC
821	GO:0019897	extrinsic component of plasma membrane	11/693	29/4060	0.37931	2.22222	2.99638	0.00586881	0.0316916	0.0232436	GNAI2/JUP/CDH2/CTNNA1/CTNNB1/GNAQ/CDH13/GNB1/GNAS/SCRIB/FARP1	11	royalblue	CC
822	GO:0070821	tertiary granule membrane	11/693	29/4060	0.37931	2.22222	2.99638	0.00586881	0.0316916	0.0232436	SNAP23/ADAM10/TMEM63A/NRAS/GAA/ATP6V0C/RAP2B/SIRPA/CD47/HGSNAT/RAP2C	11	royalblue	CC
823	GO:0035577	azurophil granule membrane	12/693	33/4060	0.363636	2.13039	2.95768	0.00603186	0.0321699	0.0235944	CPNE3/CD63/GAA/LAMP1/ATP6V0C/PSEN1/RAB5C/RAP1B/CKAP4/LAMTOR1/LPCAT1/VAPA	12	royalblue	CC
824	GO:0019898	extrinsic component of membrane	15/693	46/4060	0.326087	1.91041	2.81696	0.00726053	0.0382476	0.028052	GNAI2/JUP/CDH2/ATP6V1B2/ATP6V1C1/CTNNA1/CTNNB1/ATP6V1A/GNAQ/CDH13/GNB1/GNAS/SCRIB/ATP6V1H/FARP1	15	royalblue	CC
825	GO:0005777	peroxisome	22/693	77/4060	0.285714	1.67388	2.70819	0.00777775	0.0382476	0.028052	VWA8/AGPS/ABCD4/GNPAT/ACSL3/CAT/VIM/SCP2/ABCD3/HMGCL/ECH1/DHRS7B/HSDL2/MAVS/TMEM135/ATAD1/GDAP1/ISOC1/ACOX2/DHRS4/DECR2/GRHPR	22	royalblue	CC
826	GO:0042470	melanosome	22/693	77/4060	0.285714	1.67388	2.70819	0.00777775	0.0382476	0.028052	ITGB3/P4HB/CTSD/ANXA2/CTSB/ANXA6/CD63/CNP/LAMP1/HSP90B1/ATP6V1B2/PPIB/ERP29/BSG/SLC1A4/ANXA11/RAB5C/RAC1/GANAB/GPNMB/PDIA6/RAB35	22	royalblue	CC
827	GO:0042579	microbody	22/693	77/4060	0.285714	1.67388	2.70819	0.00777775	0.0382476	0.028052	VWA8/AGPS/ABCD4/GNPAT/ACSL3/CAT/VIM/SCP2/ABCD3/HMGCL/ECH1/DHRS7B/HSDL2/MAVS/TMEM135/ATAD1/GDAP1/ISOC1/ACOX2/DHRS4/DECR2/GRHPR	22	royalblue	CC
828	GO:0048770	pigment granule	22/693	77/4060	0.285714	1.67388	2.70819	0.00777775	0.0382476	0.028052	ITGB3/P4HB/CTSD/ANXA2/CTSB/ANXA6/CD63/CNP/LAMP1/HSP90B1/ATP6V1B2/PPIB/ERP29/BSG/SLC1A4/ANXA11/RAB5C/RAC1/GANAB/GPNMB/PDIA6/RAB35	22	royalblue	CC
829	GO:0005778	peroxisomal membrane	13/693	38/4060	0.342105	2.00425	2.82143	0.00779119	0.0382476	0.028052	AGPS/ABCD4/GNPAT/ACSL3/CAT/ABCD3/DHRS7B/MAVS/TMEM135/ATAD1/GDAP1/DHRS4/DECR2	13	royalblue	CC
830	GO:0031903	microbody membrane	13/693	38/4060	0.342105	2.00425	2.82143	0.00779119	0.0382476	0.028052	AGPS/ABCD4/GNPAT/ACSL3/CAT/ABCD3/DHRS7B/MAVS/TMEM135/ATAD1/GDAP1/DHRS4/DECR2	13	royalblue	CC
831	GO:0001533	cornified envelope	6/693	4060-12-01	0.5	2.92929	3.03615	0.0088302	0.0428612	0.0314357	PPL/ANXA2/JUP/DSC2/DSG2/PKP2	6	royalblue	CC
832	GO:0071782	endoplasmic reticulum tubular network	8/693	19/4060	0.421053	2.46677	2.90703	0.00897053	0.0430586	0.0315805	EMD/REEP5/ATL3/REEP3/RETREG3/REEP2/LNPK/RTN4	8	royalblue	CC
833	GO:0016323	basolateral plasma membrane	23/693	83/4060	0.277108	1.62346	2.60332	0.00976993	0.0463803	0.0340168	STXBP3/ABCC4/PALM/ANXA2/GM2A/CDH2/ITGA3/SLC6A6/STX2/CTNNB1/BSG/SLC16A1/CD81/CXADR/STX4/ANK3/DLG1/DAG1/SCRIB/FLOT2/HEPH/SLC17A5/WASF2	23	royalblue	CC
834	GO:0031594	neuromuscular junction	10/693	27/4060	0.37037	2.16985	2.76663	0.0102818	0.0482795	0.0354097	SYNGR3/APP/PRKAR1A/LAMA2/ITGA3/MYH9/UTRN/ANK3/DLG1/TBC1D24	10	royalblue	CC
835	GO:0005865	striated muscle thin filament	7/245	13/4060	0.538462	8.92308	7.2501	3.36098e-06	0.0012402	0.00123826	TPM3/TPM2/TPM1/TNNT1/LMOD1/TNNC1/TPM4	7	lightgreen	CC
836	GO:0036379	myofilament	7/245	15/4060	0.466667	7.73333	6.62006	1.13471e-05	0.00209354	0.00209025	TPM3/TPM2/TPM1/TNNT1/LMOD1/TNNC1/TPM4	7	lightgreen	CC
837	GO:0000786	nucleosome	10/245	42/4060	0.238095	3.94558	4.86223	0.000140735	0.0173105	0.0172833	H3C11/H3C1/H3C10/H3C6/H3C7/H3C12/H3C2/H3C4/H3C8/H3C3	10	lightgreen	CC
838	GO:0005751	mitochondrial respiratory chain complex IV	5/245	4060-11-01	0.454545	7.53247	5.49724	0.000262855	0.0193987	0.0193682	COX5B/COX4I1/COX7A2/COX6B1/COX5A	5	lightgreen	CC
839	GO:0045277	respiratory chain complex IV	5/245	4060-11-01	0.454545	7.53247	5.49724	0.000262855	0.0193987	0.0193682	COX5B/COX4I1/COX7A2/COX6B1/COX5A	5	lightgreen	CC
840	GO:0022626	cytosolic ribosome	54/441	96/4060	0.5625	5.17857	14.4621	1.91662e-28	8.06896e-26	7.54542e-26	DDX3X/RPLP0/RPS17/RPSA/RPS2/RPL35A/RPL7/RPL17/RPS3/RPL10/RPL12/RPL22/RPL4/RPS19/RPL3/RPL13A/RPL27A/RPL5/RPL21/RPL28/RPS9/RPS5/RPS10/RPL14/RPS20/RPS3A/RPL15/RPL27/RPL37A/RPS7/RPS8/RPS15A/RPS16/RPS14/RPS23/RPS13/RPS11/RPS4X/RPS6/RPS15/RPS24/RPL39/RPL31/RPL11/RPL8/RACK1/RPL24/RPL36A/RPL19/RPL18A/RPL18/USP10/LARP4/DHX29	54	lightyellow	CC
841	GO:0005840	ribosome	73/441	189/4060	0.386243	3.55589	12.5602	6.4779e-25	9.32644e-23	8.72131e-23	DDX3X/RPLP0/RPS17/RPSA/RPS2/RPL35A/RPL7/RPL17/EIF2AK2/RPS3/RPL10/RPL12/RPL22/RPL4/RPS19/RPL3/RPL13A/RPL27A/RPL5/RPL21/RPL28/RPS9/RPS5/RPS10/RPL14/FXR1/MRPL12/RPS20/RPS3A/RPL15/RPL27/RPL37A/RPS7/RPS8/RPS15A/RPS16/RPS14/RPS23/RPS13/RPS11/RPS4X/RPS6/RPS15/RPS24/RPL39/RPL31/RPL11/RPL8/RACK1/MRPS35/RPL24/RPL36A/RPL19/RPL18A/EIF4G1/RPL18/MRPL58/USP10/MRPL2/MRPL14/LARP4/NUFIP2/DHX29/MRPL55/MRPL50/MRPL24…	73	lightyellow	CC
842	GO:0044391	ribosomal subunit	67/441	162/4060	0.41358	3.80756	12.7292	6.64592e-25	9.32644e-23	8.72131e-23	DDX3X/RPLP0/RPS17/RPSA/RPS2/RPL35A/RPL7/RPL17/RPS3/RPL10/RPL12/RPL22/RPL4/RPS19/RPL3/RPL13A/RPL27A/RPL5/RPL21/RPL28/RPS9/RPS5/RPS10/RPL14/MRPL12/RPS20/RPS3A/RPL15/RPL27/RPL37A/RPS7/RPS8/RPS15A/RPS16/RPS14/RPS23/RPS13/RPS11/RPS4X/RPS6/RPS15/RPS24/RPL39/RPL31/RPL11/RPL8/RACK1/MRPS35/RPL24/RPL36A/RPL19/RPL18A/RPL18/MRPL58/MRPL2/MRPL14/LARP4/DHX29/MRPL55/MRPL50/MRPL24/MRPS24/MRPL53/MRPS18A/MRPL27/MRP…	67	lightyellow	CC
843	GO:1990904	ribonucleoprotein complex	112/441	422/4060	0.265403	2.44339	10.9331	3.84625e-22	4.04818e-20	3.78552e-20	EIF3F/DDX3X/EIF3D/EIF3H/SF3B1/EIF3G/RPLP0/EIF4E/RPS17/RPSA/PABPC1/RPS2/RPL35A/RPL7/RPL17/HNRNPA2B1/RPS3/DDX6/RPL10/RPL12/RPL22/RPL4/EIF4A3/RPS19/RPL3/RPL13A/RPL27A/RPL5/RPL21/RPL28/RPS9/RPS5/RPS10/RPL14/MRPL12/NUP98/MFAP1/EIF3B/EIF3E/RPS20/RPS3A/RPL15/MAGOH/RPL27/RPL37A/RPS7/RPS8/RPS15A/RPS16/RPS14/RPS23/RPS13/RPS11/SNRPD1/RPS4X/RPS6/RPS15/RPS24/RPL39/RPL31/RPL11/RPL8/RACK1/MRPS35/RPL24/RPL36A/RP…	112	lightyellow	CC
844	GO:0022627	cytosolic small ribosomal subunit	26/441	39/4060	0.666667	6.13757	11.2527	9.17368e-17	7.72424e-15	7.22307e-15	DDX3X/RPS17/RPSA/RPS2/RPS3/RPS19/RPS9/RPS5/RPS10/RPS20/RPS3A/RPS7/RPS8/RPS15A/RPS16/RPS14/RPS23/RPS13/RPS11/RPS4X/RPS6/RPS15/RPS24/RACK1/LARP4/DHX29	26	lightyellow	CC
845	GO:0022625	cytosolic large ribosomal subunit	27/441	47/4060	0.574468	5.28875	10.3224	5.46787e-15	3.83662e-13	3.58769e-13	RPLP0/RPL35A/RPL7/RPL17/RPL10/RPL12/RPL22/RPL4/RPL3/RPL13A/RPL27A/RPL5/RPL21/RPL28/RPL14/RPL15/RPL27/RPL37A/RPL39/RPL31/RPL11/RPL8/RPL24/RPL36A/RPL19/RPL18A/RPL18	27	lightyellow	CC
846	GO:0015935	small ribosomal subunit	31/441	69/4060	0.449275	4.13619	9.17107	3.77676e-13	2.22169e-11	2.07754e-11	DDX3X/RPS17/RPSA/RPS2/RPS3/RPS19/RPS9/RPS5/RPS10/RPS20/RPS3A/RPS7/RPS8/RPS15A/RPS16/RPS14/RPS23/RPS13/RPS11/RPS4X/RPS6/RPS15/RPS24/RACK1/MRPS35/LARP4/DHX29/MRPS24/MRPS18A/MRPS33/MRPS17	31	lightyellow	CC
847	GO:0015934	large ribosomal subunit	37/441	95/4060	0.389474	3.58563	8.90105	4.22174e-13	2.22169e-11	2.07754e-11	RPLP0/RPL35A/RPL7/RPL17/RPL10/RPL12/RPL22/RPL4/RPL3/RPL13A/RPL27A/RPL5/RPL21/RPL28/RPL14/MRPL12/RPL15/RPL27/RPL37A/RPL39/RPL31/RPL11/RPL8/RPL24/RPL36A/RPL19/RPL18A/RPL18/MRPL58/MRPL2/MRPL14/MRPL55/MRPL50/MRPL24/MRPL53/MRPS18A/MRPL27	37	lightyellow	CC
848	GO:0043505	CENP-A containing nucleosome	14/441	16/4060	0.875	8.05556	9.87007	2.57692e-12	1.08488e-10	1.01449e-10	H4C13/H4C6/H4C12/H4C11/H4C15/H4C8/H4C1/H4C9/H4C5/H4C2/H4C16/H4C4/H4C14/H4C3	14	lightyellow	CC
849	GO:0061638	CENP-A containing chromatin	14/441	16/4060	0.875	8.05556	9.87007	2.57692e-12	1.08488e-10	1.01449e-10	H4C13/H4C6/H4C12/H4C11/H4C15/H4C8/H4C1/H4C9/H4C5/H4C2/H4C16/H4C4/H4C14/H4C3	14	lightyellow	CC
850	GO:0034506	chromosome, centromeric core domain	14/441	17/4060	0.823529	7.5817	9.49173	1.31649e-11	5.03857e-10	4.71165e-10	H4C13/H4C6/H4C12/H4C11/H4C15/H4C8/H4C1/H4C9/H4C5/H4C2/H4C16/H4C4/H4C14/H4C3	14	lightyellow	CC
851	GO:0005852	eukaryotic translation initiation factor 3 complex	13/441	15/4060	0.866667	7.97884	9.45157	2.13347e-11	6.90917e-10	6.46089e-10	EIF3F/DDX3X/EIF3D/EIF3H/EIF3G/EIF3B/EIF3E/EIF3I/EIF3A/EIF3M/EIF3C/EIF3K/EIF3L	13	lightyellow	CC
852	GO:0016282	eukaryotic 43S preinitiation complex	13/441	15/4060	0.866667	7.97884	9.45157	2.13347e-11	6.90917e-10	6.46089e-10	EIF3F/EIF3D/EIF3H/EIF3G/EIF3B/EIF3E/EIF3I/EIF3A/EIF3M/DHX29/EIF3C/EIF3K/EIF3L	13	lightyellow	CC
853	GO:0070993	translation preinitiation complex	13/441	16/4060	0.8125	7.48016	9.06514	1.02619e-10	3.08589e-09	2.88567e-09	EIF3F/EIF3D/EIF3H/EIF3G/EIF3B/EIF3E/EIF3I/EIF3A/EIF3M/DHX29/EIF3C/EIF3K/EIF3L	13	lightyellow	CC
854	GO:0033290	eukaryotic 48S preinitiation complex	12/441	15/4060	0.8	7.36508	8.62035	7.87753e-10	2.21096e-08	2.06751e-08	EIF3F/EIF3D/EIF3H/EIF3G/EIF3B/EIF3E/EIF3I/EIF3A/EIF3M/EIF3C/EIF3K/EIF3L	12	lightyellow	CC
855	GO:0032040	small-subunit processome	18/441	35/4060	0.514286	4.73469	7.74534	2.49266e-09	6.5588e-08	6.13324e-08	RPS17/RPS19/RPS9/RPS5/RPS3A/RPS7/RPS8/RPS15A/RPS16/RPS14/RPS23/RPS13/RPS11/RPS4X/RPS6/RPS24/NGDN/NOL6	18	lightyellow	CC
856	GO:0000786	nucleosome	17/441	42/4060	0.404762	3.72638	6.19927	5.82068e-07	1.44147e-05	1.34795e-05	H1-0/H4C13/H4C6/H4C12/H4C11/H4C15/H4C8/H4C1/H4C9/H4C5/H4C2/H4C16/H4C4/H4C14/H4C3/RUVBL2/RUVBL1	17	lightyellow	CC
857	GO:0030684	preribosome	18/441	50/4060	0.36	3.31429	5.74731	2.08087e-06	4.86692e-05	4.55114e-05	RPS17/RPS19/RPS9/RPS5/RPS3A/RPS7/RPS8/RPS15A/RPS16/RPS14/RPS23/RPS13/RPS11/RPS4X/RPS6/RPS24/NGDN/NOL6	18	lightyellow	CC
858	GO:0035770	ribonucleoprotein granule	30/441	116/4060	0.258621	2.38095	5.26713	3.23937e-06	7.17776e-05	6.71204e-05	CNOT1/DDX3X/CSDE1/RPLP0/EIF4E/TOP1/PABPC1/DDX6/RPL28/CDK9/FXR1/FXR2/EIF3B/RPS4X/RPS6/EIF4G1/PABPC4/PUM1/FASTKD1/LARP1/LARP4/NUFIP2/XRN1/LARP4B/SYMPK/DHX36/DDX28/G3BP2/LSM4/IGF2BP2	30	lightyellow	CC
859	GO:0036464	cytoplasmic ribonucleoprotein granule	27/441	105/4060	0.257143	2.36735	4.9549	1.1413e-05	0.000240243	0.000224655	CNOT1/DDX3X/CSDE1/RPLP0/EIF4E/TOP1/PABPC1/DDX6/RPL28/CDK9/FXR1/FXR2/EIF3B/RPS4X/RPS6/EIF4G1/PABPC4/PUM1/LARP1/LARP4/NUFIP2/XRN1/LARP4B/DHX36/G3BP2/LSM4/IGF2BP2	27	lightyellow	CC
860	GO:0045202	synapse	80/441	477/4060	0.167715	1.54404	4.41471	1.95775e-05	0.000392482	0.000367016	PGRMC1/EIF3F/LIN7A/LAMA5/EIF3D/STX7/SYNGR2/KIF1B/RANBP6/PPFIA4/APOE/RPLP0/FYN/EIF4E/RPS17/RPL35A/RPL7/EIF2S2/RPS3/RPL12/RPL22/EIF4A3/RPS19/RPL13A/RPL27A/RPL28/RPS9/RPS5/RPL14/FXR1/EFNB2/NAPA/EIF3B/EIF3E/RPS20/RPS3A/RPL27/ATP6V0D1/RPL37A/RPS7/PPP1CA/RPS15A/RPS16/RPS14/RPS23/RPS13/RPS11/RPS4X/RPS15/RPL8/RPL24/RPL19/CDK16/PURA/EIF4G1/EIF3I/CTBP1/PICALM/CUL3/EIF3A/EPHA7/CPEB4/SDK2/MRPL55/STX12/HOMER1…	80	lightyellow	CC
861	GO:0010494	cytoplasmic stress granule	18/441	58/4060	0.310345	2.85714	4.97228	2.25955e-05	0.000432396	0.00040434	DDX3X/CSDE1/EIF4E/PABPC1/DDX6/FXR1/FXR2/EIF3B/EIF4G1/PABPC4/PUM1/LARP1/LARP4/NUFIP2/LARP4B/DHX36/G3BP2/IGF2BP2	18	lightyellow	CC
862	GO:0000775	chromosome, centromeric region	23/441	94/4060	0.244681	2.25262	4.28885	0.000118043	0.0021607	0.0020205	DNMT1/CSNK1A1/NUP98/H4C13/H4C6/H4C12/H4C11/H4C15/H4C8/H4C1/H4C9/H4C5/H4C2/H4C16/H4C4/H4C14/H4C3/PHF6/NGDN/AHCTF1/CHAMP1/PDS5B/SMC3	23	lightyellow	CC
863	GO:0000781	chromosome, telomeric region	20/441	83/4060	0.240964	2.2184	3.91458	0.000406472	0.00713019	0.00666756	HNRNPA2B1/PPP1CA/H4C13/H4C6/H4C12/H4C11/H4C15/H4C8/H4C1/H4C9/H4C5/H4C2/H4C16/H4C4/H4C14/H4C3/PURA/RAD50/DHX36/SUN2	20	lightyellow	CC
864	GO:0005847	mRNA cleavage and polyadenylation specificity factor complex	6/441	13/4060	0.461538	4.24908	4.09544	0.00139725	0.0235297	0.022003	CSTF2/CSNK1A1/CPSF1/SYMPK/CPSF2/CPSF3	6	lightyellow	CC
865	GO:0005730	nucleolus	57/441	361/4060	0.157895	1.45363	3.15175	0.00169	0.0273651	0.0255895	KIF2A/EEF1E1/PEX14/SF3B1/RPS17/TOP1/RPL7/RPS3/RPL12/RPL4/EIF4A3/RPS19/RPL3/RPL13A/RPL5/RPS9/RPS5/RPS10/FXR1/RPS3A/RPL27/RPS7/PPP1CA/RPS8/RPS15A/RPS16/RPS14/RPS23/RPS13/RPS11/RPS4X/RPS6/RPS24/RPL11/RPL19/TOP2B/RPL18/ACACA/EIF3A/SF3B3/RRP12/WDFY1/PHF6/NGDN/LARP4B/DDRGK1/MAGI1/TMUB1/DDX24/NAA50/NOL6/DDX28/SDAD1/LYAR/ZMYND8/EIF3L/SBDS	57	lightyellow	CC
866	GO:0098687	chromosomal region	29/441	156/4060	0.185897	1.71144	3.16285	0.00230404	0.0359259	0.0335949	HNRNPA2B1/DNMT1/CSNK1A1/NUP98/PPP1CA/H4C13/H4C6/H4C12/H4C11/H4C15/H4C8/H4C1/H4C9/H4C5/H4C2/H4C16/H4C4/H4C14/H4C3/PURA/PHF6/NGDN/AHCTF1/RAD50/CHAMP1/DHX36/PDS5B/SUN2/SMC3	29	lightyellow	CC
867	GO:0014069	postsynaptic density	20/441	95/4060	0.210526	1.93818	3.22969	0.00245596	0.0369271	0.0345311	LIN7A/RPLP0/FYN/RPL7/RPS3/RPL12/RPS19/RPL14/EFNB2/EIF3E/RPS14/RPS13/RPL8/EIF3A/CPEB4/HOMER1/AKAP9/TANC1/HOMER3/LIN7C	20	lightyellow	CC
868	GO:0044391	ribosomal subunit	55/202	162/4060	0.339506	6.82374	17.3078	1.34363e-33	4.58177e-31	4.12989e-31	MRPS14/RPS12/RPL13/RPL35/RPL29/RPL34/RPL26/RPS18/RPS29/RPL7A/RPL23A/RPS25/RPS26/RPS28/FAU/RPL30/RPL10A/RPL32/RPS21/MRPS10/MRPS15/MRPS21/MRPS34/MRPL28/MRPL23/MRPL51/RPL7L1/MRPL21/MRPL10/MRPL41/MRPL43/GADD45GIP1/MRPL30/MRPS27/MRPL38/MRPL48/MRPL32/MRPL20/MRPL4/MRPS26/MRPL18/MRPL46/MRPL44/MRPL47/MRPL40/MRPL17/MRPL22/MRPL15/MRPS28/MRPS7/MRPL11/MRPS16/MRPS23/RPL36/MRPS18B	55	salmon	CC
869	GO:0005840	ribosome	56/202	189/4060	0.296296	5.95526	15.9621	1.16256e-30	1.98216e-28	1.78666e-28	MRPS14/RPS12/RPL13/RPL35/RPL29/RPL34/RPL26/RPS18/RPS29/RPL7A/RPL23A/RPS25/RPS26/RPS28/FAU/RPL30/RPL10A/RPL32/RPS21/MRPS10/MRPS15/MRPS21/MRPS34/MRPL28/MRPL23/MRPL51/RPL7L1/MRPL21/MRPL10/MRPL41/MRPL43/GADD45GIP1/MRPL30/MRPS27/MRPL38/MRPL48/MRPL32/MRPL20/MRPL4/MRPS26/MRPL18/MRPL46/MRPL44/MRPL47/MRPL40/MRPL17/MRPL22/MRPL15/RRBP1/MRPS28/MRPS7/MRPL11/MRPS16/MRPS23/RPL36/MRPS18B	56	salmon	CC
870	GO:0000313	organellar ribosome	35/202	77/4060	0.454545	9.13591	16.4911	2.18475e-26	1.8625e-24	1.6788e-24	MRPS14/MRPS10/MRPS15/MRPS21/MRPS34/MRPL28/MRPL23/MRPL51/MRPL21/MRPL10/MRPL41/MRPL43/GADD45GIP1/MRPL30/MRPS27/MRPL38/MRPL48/MRPL32/MRPL20/MRPL4/MRPS26/MRPL18/MRPL46/MRPL44/MRPL47/MRPL40/MRPL17/MRPL22/MRPL15/MRPS28/MRPS7/MRPL11/MRPS16/MRPS23/MRPS18B	35	salmon	CC
871	GO:0005761	mitochondrial ribosome	35/202	77/4060	0.454545	9.13591	16.4911	2.18475e-26	1.8625e-24	1.6788e-24	MRPS14/MRPS10/MRPS15/MRPS21/MRPS34/MRPL28/MRPL23/MRPL51/MRPL21/MRPL10/MRPL41/MRPL43/GADD45GIP1/MRPL30/MRPS27/MRPL38/MRPL48/MRPL32/MRPL20/MRPL4/MRPS26/MRPL18/MRPL46/MRPL44/MRPL47/MRPL40/MRPL17/MRPL22/MRPL15/MRPS28/MRPS7/MRPL11/MRPS16/MRPS23/MRPS18B	35	salmon	CC
872	GO:0098798	mitochondrial protein-containing complex	54/202	227/4060	0.237885	4.78126	13.4148	2.73568e-24	1.86574e-22	1.68172e-22	NDUFS8/PRORP/NDUFA2/NDUFS5/MRPS14/MTX2/NDUFB1/ATP5PD/NDUFB6/NDUFB10/NDUFB7/ATP5PB/ATP5PO/NDUFA8/MRPS10/MRPS15/MRPS21/MRPS34/MRPL28/MRPL23/MRPL51/MRPL21/MRPL10/MRPL41/MRPL43/GADD45GIP1/MRPL30/MRPS27/MRPL38/MRPL48/CHCHD6/APOO/MRPL32/MRPL20/MRPL4/MRPS26/MRPL18/MRPL46/MRPL44/MRPL47/MRPL40/MRPL17/DMAC2/MRPL22/CHCHD3/MRPL15/NDUFA13/MRPS28/MRPS7/MRPL11/MRPS16/MRPS23/MRPS18B/NDUFB9	54	salmon	CC
873	GO:0015934	large ribosomal subunit	35/202	95/4060	0.368421	7.4049	14.453	1.24093e-22	7.05265e-21	6.35707e-21	RPL13/RPL35/RPL29/RPL34/RPL26/RPL7A/RPL23A/RPL30/RPL10A/RPL32/MRPL28/MRPL23/MRPL51/RPL7L1/MRPL21/MRPL10/MRPL41/MRPL43/GADD45GIP1/MRPL30/MRPL38/MRPL48/MRPL32/MRPL20/MRPL4/MRPL18/MRPL46/MRPL44/MRPL47/MRPL40/MRPL17/MRPL22/MRPL15/MRPL11/RPL36	35	salmon	CC
874	GO:0005743	mitochondrial inner membrane	60/202	326/4060	0.184049	3.6992	11.6268	7.39186e-21	3.60089e-19	3.24575e-19	NDUFS8/NDUFA2/NDUFS5/MRPS14/COQ9/MTX2/NDUFB1/ATP5PD/NDUFB6/NDUFB10/NDUFB7/ATP5PB/ATP5PO/NDUFA8/MRPS10/MRPS15/MRPS21/MRPS34/CYCS/MRPL28/MRPL23/MRPL51/COX20/MRPL21/MRPL10/TMEM126B/MRPL41/MRPL43/GADD45GIP1/MRPL30/MRPS27/MRPL38/MRPL48/DNAJC30/COQ7/CHCHD6/APOO/MRPL32/MRPL20/MRPL4/MRPS26/MRPL18/MRPL46/MRPL44/MRPL47/MRPL40/MRPL17/DMAC2/MRPL22/CHCHD3/MRPL15/NDUFAF4/NDUFA13/MRPS28/MRPS7/MRPL11/MRPS16/MRPS…	60	salmon	CC
875	GO:0019866	organelle inner membrane	60/202	351/4060	0.17094	3.43573	10.9234	3.72944e-19	1.58968e-17	1.43289e-17	NDUFS8/NDUFA2/NDUFS5/MRPS14/COQ9/MTX2/NDUFB1/ATP5PD/NDUFB6/NDUFB10/NDUFB7/ATP5PB/ATP5PO/NDUFA8/MRPS10/MRPS15/MRPS21/MRPS34/CYCS/MRPL28/MRPL23/MRPL51/COX20/MRPL21/MRPL10/TMEM126B/MRPL41/MRPL43/GADD45GIP1/MRPL30/MRPS27/MRPL38/MRPL48/DNAJC30/COQ7/CHCHD6/APOO/MRPL32/MRPL20/MRPL4/MRPS26/MRPL18/MRPL46/MRPL44/MRPL47/MRPL40/MRPL17/DMAC2/MRPL22/CHCHD3/MRPL15/NDUFAF4/NDUFA13/MRPS28/MRPS7/MRPL11/MRPS16/MRPS…	60	salmon	CC
876	GO:0000315	organellar large ribosomal subunit	23/202	46/4060	0.5	10.0495	14.1227	9.32893e-19	3.18116e-17	2.86742e-17	MRPL28/MRPL23/MRPL51/MRPL21/MRPL10/MRPL41/MRPL43/GADD45GIP1/MRPL30/MRPL38/MRPL48/MRPL32/MRPL20/MRPL4/MRPL18/MRPL46/MRPL44/MRPL47/MRPL40/MRPL17/MRPL22/MRPL15/MRPL11	23	salmon	CC
877	GO:0005762	mitochondrial large ribosomal subunit	23/202	46/4060	0.5	10.0495	14.1227	9.32893e-19	3.18116e-17	2.86742e-17	MRPL28/MRPL23/MRPL51/MRPL21/MRPL10/MRPL41/MRPL43/GADD45GIP1/MRPL30/MRPL38/MRPL48/MRPL32/MRPL20/MRPL4/MRPL18/MRPL46/MRPL44/MRPL47/MRPL40/MRPL17/MRPL22/MRPL15/MRPL11	23	salmon	CC
878	GO:1990904	ribonucleoprotein complex	65/202	422/4060	0.154028	3.09582	10.406	2.37703e-18	7.36878e-17	6.64202e-17	PRORP/MRPS14/EIF3J/SNRPA1/SNRPB/RPS12/RPL13/NUP62/RPL35/RPL29/RPL34/RPL26/RPS18/RPS29/SNRPD2/SNRPD3/RPL7A/RPL23A/RPS25/RPS26/RPS28/FAU/RPL30/RPL10A/RPL32/RPS21/YBX1/MRPS10/MRPS15/MRPS21/MRPS34/MRPL28/MRPL23/MRPL51/RPL7L1/MRPL21/MRPL10/MRPL41/MRPL43/GADD45GIP1/MRPL30/MRPS27/EMG1/ZNF622/MRPL38/MRPL48/MRPL32/MRPL20/MRPL4/MRPS26/MRPL18/MRPL46/MRPL44/MRPL47/MRPL40/MRPL17/MRPL22/MRPL15/MRPS28/MRPS7/MRP…	65	salmon	CC
879	GO:0005740	mitochondrial envelope	68/202	476/4060	0.142857	2.87129	9.94178	1.97183e-17	5.60328e-16	5.05065e-16	NDUFS8/NDUFA2/NDUFS5/MRPS14/COQ9/MTX2/NDUFB1/ATP5PD/NDUFB6/NDUFB10/NDUFB7/ATP5PB/ATP5PO/NDUFA8/AK2/YWHAE/MRPS10/MRPS15/MRPS21/MRPS34/CYCS/BNIP3/MRPL28/MRPL23/MRPL51/COX20/MRPL21/MRPL10/TMEM126B/MRPL41/MRPL43/GADD45GIP1/MRPL30/MRPS27/FAM162A/MRPL38/MRPL48/DNAJC30/COQ7/CHCHD6/APOO/MRPL32/MRPL20/MRPL4/MRPS26/MFF/MRPL18/MRPL46/GOLPH3/MRPL44/MRPL47/MRPL40/DIABLO/MRPL17/ARMC1/DMAC2/MRPL22/CHCHD3/MRPL15…	68	salmon	CC
880	GO:0031966	mitochondrial membrane	65/202	454/4060	0.143172	2.87761	9.71236	1.20981e-16	3.17342e-15	2.86044e-15	NDUFS8/NDUFA2/NDUFS5/MRPS14/COQ9/MTX2/NDUFB1/ATP5PD/NDUFB6/NDUFB10/NDUFB7/ATP5PB/ATP5PO/NDUFA8/YWHAE/MRPS10/MRPS15/MRPS21/MRPS34/CYCS/BNIP3/MRPL28/MRPL23/MRPL51/COX20/MRPL21/MRPL10/TMEM126B/MRPL41/MRPL43/GADD45GIP1/MRPL30/MRPS27/FAM162A/MRPL38/MRPL48/DNAJC30/COQ7/CHCHD6/APOO/MRPL32/MRPL20/MRPL4/MRPS26/MFF/MRPL18/MRPL46/MRPL44/MRPL47/MRPL40/MRPL17/ARMC1/DMAC2/MRPL22/CHCHD3/MRPL15/NDUFAF4/NDUFA13/M…	65	salmon	CC
881	GO:0015935	small ribosomal subunit	20/202	69/4060	0.289855	5.8258	9.25033	4.58706e-11	1.11728e-09	1.00708e-09	MRPS14/RPS12/RPS18/RPS29/RPS25/RPS26/RPS28/FAU/RPS21/MRPS10/MRPS15/MRPS21/MRPS34/MRPS27/MRPS26/MRPS28/MRPS7/MRPS16/MRPS23/MRPS18B	20	salmon	CC
882	GO:0000314	organellar small ribosomal subunit	12/202	29/4060	0.413793	8.31683	9.04732	4.09782e-09	8.73348e-08	7.87213e-08	MRPS14/MRPS10/MRPS15/MRPS21/MRPS34/MRPS27/MRPS26/MRPS28/MRPS7/MRPS16/MRPS23/MRPS18B	12	salmon	CC
883	GO:0005763	mitochondrial small ribosomal subunit	12/202	29/4060	0.413793	8.31683	9.04732	4.09782e-09	8.73348e-08	7.87213e-08	MRPS14/MRPS10/MRPS15/MRPS21/MRPS34/MRPS27/MRPS26/MRPS28/MRPS7/MRPS16/MRPS23/MRPS18B	12	salmon	CC
884	GO:0005759	mitochondrial matrix	44/202	357/4060	0.123249	2.47719	6.68648	5.37167e-09	1.07749e-07	9.71225e-08	NDUFS8/PRORP/MRPS14/ATP5PB/MRPS10/MRPS15/MRPS21/MRPS34/TFAM/MRPL28/MRPL23/CLPP/MRPL51/MRPL21/MRPL10/MRPL41/MRPL43/GADD45GIP1/MRPL30/TFB1M/MRPS27/MRPL38/MRRF/MRPL48/ISCA1/MRPL32/MRPL20/MRPL4/MRPS26/MRPL18/MRPL46/MRPL44/MRM3/MRPL47/MRPL40/MRPL17/MRPL22/MRPL15/MRPS28/MRPS7/MRPL11/MRPS16/MRPS23/MRPS18B	44	salmon	CC
885	GO:0022626	cytosolic ribosome	20/202	96/4060	0.208333	4.18729	7.23094	2.60129e-08	4.928e-07	4.44197e-07	RPS12/RPL13/RPL35/RPL29/RPL34/RPL26/RPS18/RPS29/RPL7A/RPL23A/RPS25/RPS26/RPS28/FAU/RPL30/RPL10A/RPL32/RPS21/RPL7L1/RPL36	20	salmon	CC
886	GO:0005747	mitochondrial respiratory chain complex I	11/202	38/4060	0.289474	5.81813	6.82738	1.2984e-06	2.10835e-05	1.90041e-05	NDUFS8/NDUFA2/NDUFS5/NDUFB1/NDUFB6/NDUFB10/NDUFB7/NDUFA8/DMAC2/NDUFA13/NDUFB9	11	salmon	CC
887	GO:0030964	NADH dehydrogenase complex	11/202	38/4060	0.289474	5.81813	6.82738	1.2984e-06	2.10835e-05	1.90041e-05	NDUFS8/NDUFA2/NDUFS5/NDUFB1/NDUFB6/NDUFB10/NDUFB7/NDUFA8/DMAC2/NDUFA13/NDUFB9	11	salmon	CC
888	GO:0045271	respiratory chain complex I	11/202	38/4060	0.289474	5.81813	6.82738	1.2984e-06	2.10835e-05	1.90041e-05	NDUFS8/NDUFA2/NDUFS5/NDUFB1/NDUFB6/NDUFB10/NDUFB7/NDUFA8/DMAC2/NDUFA13/NDUFB9	11	salmon	CC
889	GO:0022625	cytosolic large ribosomal subunit	12/202	47/4060	0.255319	5.13166	6.51843	1.86145e-06	2.88525e-05	2.60069e-05	RPL13/RPL35/RPL29/RPL34/RPL26/RPL7A/RPL23A/RPL30/RPL10A/RPL32/RPL7L1/RPL36	12	salmon	CC
890	GO:0098800	inner mitochondrial membrane protein complex	18/202	109/4060	0.165138	3.3191	5.61544	4.93396e-06	7.31514e-05	6.59367e-05	NDUFS8/NDUFA2/NDUFS5/MTX2/NDUFB1/ATP5PD/NDUFB6/NDUFB10/NDUFB7/ATP5PB/ATP5PO/NDUFA8/CHCHD6/APOO/DMAC2/CHCHD3/NDUFA13/NDUFB9	18	salmon	CC
891	GO:0070469	respirasome	12/202	66/4060	0.181818	3.65437	4.97431	7.58344e-05	0.00107748	0.000971212	NDUFS8/NDUFA2/NDUFS5/NDUFB1/NDUFB6/NDUFB10/NDUFB7/NDUFA8/CYCS/DMAC2/NDUFA13/NDUFB9	12	salmon	CC
892	GO:0098803	respiratory chain complex	11/202	60/4060	0.183333	3.68482	4.79363	0.000140529	0.00191681	0.00172776	NDUFS8/NDUFA2/NDUFS5/NDUFB1/NDUFB6/NDUFB10/NDUFB7/NDUFA8/DMAC2/NDUFA13/NDUFB9	11	salmon	CC
893	GO:0005746	mitochondrial respirasome	11/202	63/4060	0.174603	3.50935	4.59271	0.000221377	0.00290344	0.00261709	NDUFS8/NDUFA2/NDUFS5/NDUFB1/NDUFB6/NDUFB10/NDUFB7/NDUFA8/DMAC2/NDUFA13/NDUFB9	11	salmon	CC
894	GO:0022627	cytosolic small ribosomal subunit	8/202	39/4060	0.205128	4.12287	4.48357	0.000529166	0.00668317	0.00602403	RPS12/RPS18/RPS29/RPS25/RPS26/RPS28/FAU/RPS21	8	salmon	CC
895	GO:1902495	transmembrane transporter complex	13/202	109/4060	0.119266	2.39713	3.38299	0.00263872	0.0313413	0.0282502	NDUFS8/NDUFA2/NDUFS5/NDUFB1/NDUFB6/NDUFB10/NDUFB7/NDUFA8/TMEM109/DMAC2/NDUFA13/ATP6V1D/NDUFB9	13	salmon	CC
896	GO:1990204	oxidoreductase complex	11/202	84/4060	0.130952	2.63201	3.45815	0.00266539	0.0313413	0.0282502	NDUFS8/NDUFA2/NDUFS5/NDUFB1/NDUFB6/NDUFB10/NDUFB7/NDUFA8/DMAC2/NDUFA13/NDUFB9	11	salmon	CC
897	GO:0001401	SAM complex	4/202	13/4060	0.307692	6.18431	4.28351	0.00298222	0.0317792	0.028645	MTX2/CHCHD6/APOO/CHCHD3	4	salmon	CC
898	GO:0005689	U12-type spliceosomal complex	4/202	13/4060	0.307692	6.18431	4.28351	0.00298222	0.0317792	0.028645	SNRPB/SNRPD2/SNRPD3/YBX1	4	salmon	CC
899	GO:0140275	MIB complex	4/202	13/4060	0.307692	6.18431	4.28351	0.00298222	0.0317792	0.028645	MTX2/CHCHD6/APOO/CHCHD3	4	salmon	CC
900	GO:0005758	mitochondrial intermembrane space	7/202	43/4060	0.162791	3.27193	3.42675	0.00475068	0.0490904	0.0442487	NDUFS5/NDUFB7/NDUFA8/AK2/CYCS/GOLPH3/DIABLO	7	salmon	CC
901	GO:0140513	nuclear protein-containing complex	163/564	441/4060	0.369615	2.6607	14.8347	4.18366e-39	1.74877e-36	1.53694e-36	SUPT5H/SAP18/PES1/ARID1A/POLR1C/HDAC3/POLR1G/DHX15/RNMT/RRP8/PRPF4/SART1/HNRNPR/PRPF3/PPIH/PLRG1/BUB3/DHX16/SMARCA5/SYNCRIP/PRPF40A/POP7/CCNK/BCAS2/SMNDC1/MTA2/PRPF6/LUC7L3/KAT7/CPSF4/LSM8/MBD3/ACTL6A/SNRPA/GTF2F2/CREB1/DDX5/XRCC1/NCL/POLR2E/U2AF2/SMARCA1/POLR2B/RFC2/PBX1/CETN2/MTREX/GATA4/NUP153/SMARCA4/HNRNPM/POLR2H/ADAR/HNRNPK/SNRPF/LSM6/SUPT4H1/RPP30/SARNP/HNRNPU/U2AF1/SRSF2/EXOSC10/EXOSC9/SR…	163	green	CC
902	GO:0016607	nuclear speck	78/564	160/4060	0.4875	3.50931	13.006	2.27372e-27	4.75206e-25	4.17646e-25	SAP18/TCERG1/DHX15/PRPF4/SART1/PRPF3/PPIH/PLRG1/PQBP1/PRPF40A/BCAS2/SMNDC1/PRPF6/LUC7L3/PARN/NPM1/DDX5/SON/U2AF2/PPP1CC/MTREX/YLPM1/RBM25/SARNP/RBM10/HNRNPU/U2AF1/SRSF2/SRSF11/SRSF1/SF3A3/IK/TARDBP/SRSF5/SRSF6/PPIG/SF3B2/SNW1/RBM39/ZNF638/NONO/RNPS1/PCBP1/SF3A2/SF3A1/SMU1/NCBP3/HP1BP3/PRPF8/ALKBH5/CTR9/ZC3H14/PABPN1/DDX42/GATAD2A/NOC3L/ATXN2L/PRPF31/SREK1/PSPC1/GATAD2B/DDX17/SNRNP40/THOC1/RBM14/E…	78	green	CC
903	GO:0005681	spliceosomal complex	59/564	115/4060	0.513043	3.69319	11.7667	2.9564e-22	4.11924e-20	3.62029e-20	DHX15/PRPF4/SART1/HNRNPR/PRPF3/PPIH/PLRG1/DHX16/SYNCRIP/PRPF40A/BCAS2/SMNDC1/PRPF6/LUC7L3/LSM8/SNRPA/DDX5/NCL/U2AF2/MTREX/HNRNPM/ADAR/HNRNPK/SNRPF/LSM6/HNRNPU/U2AF1/SRSF2/SRSF1/SF3A3/IK/SF3B2/SNW1/CIRBP/FRG1/SF3A2/SF3A1/SF1/SMU1/USP39/ZCCHC8/PRPF8/DDX42/PRPF38A/PRPF31/SREK1/CTNNBL1/UPF1/SNRNP40/RBM17/CDC5L/DDX23/API5/PNN/PTBP2/PRPF19/SRRM2/LSM2/RBM8A	59	green	CC
904	GO:0016604	nuclear body	101/564	285/4060	0.354386	2.55108	10.9059	8.22292e-22	8.59295e-20	7.5521e-20	SAP18/TCERG1/DHX15/PRPF4/SART1/PRPF3/PPIH/PLRG1/PQBP1/PRPF40A/BCAS2/SMNDC1/PRPF6/LUC7L3/PARN/NPM1/DDX5/SON/U2AF2/PPP1CC/COIL/MTREX/GATA4/YLPM1/RBM25/HNRNPM/SARNP/RBM10/HNRNPU/U2AF1/SRSF2/SRSF11/SRSF1/SF3A3/TP53BP1/IK/TARDBP/SRSF5/SRSF6/PPIG/SF3B2/SQSTM1/SNW1/FRG1/RBM39/ZNF638/NONO/RNPS1/PCBP1/SF3A2/SF3A1/SF1/SMU1/NCBP3/HP1BP3/ZCCHC8/PRPF8/ALKBH5/CTR9/ZC3H14/PABPN1/DDX42/GATAD2A/SUGP2/NOC3L/ATXN2L…	101	green	CC
905	GO:0005694	chromosome	119/564	404/4060	0.294554	2.12037	9.53046	4.51415e-18	3.77383e-16	3.31671e-16	MEIS1/PES1/ARID1A/TRIM24/OGT/POLR1G/RRP8/PLRG1/BUB3/AKAP8/RAD21/SMARCA5/KDM1A/RNF40/BCAS2/RSL1D1/MTA2/TOX4/PHF14/KAT7/MBD3/ACTL6A/NFIC/ESRRA/HNRNPL/CREB1/XRCC1/NCL/SMARCA1/POLR2B/RFC2/PPP1CC/CUX1/PBX1/GATA4/CTCF/SMARCA4/HNRNPK/HNRNPU/SRSF2/EXOSC10/EXOSC9/RBBP4/SMARCB1/TP53BP1/IK/TARDBP/TRIM28/MTA1/HDAC1/THOC5/SMC1A/RRP1B/CHD4/NUMA1/MORF4L2/NONO/MED1/PDS5A/HP1BP3/SPOUT1/ARID2/INTS3/CDC73/CTR9/SMAR…	119	green	CC
906	GO:0070603	SWI/SNF superfamily-type complex	28/564	37/4060	0.756757	5.44758	10.9147	1.99277e-17	1.3883e-15	1.22014e-15	ARID1A/SMARCA5/MTA2/MBD3/ACTL6A/SMARCA1/SMARCA4/RBBP4/SMARCB1/MTA1/HDAC1/CHD4/ARID2/SMARCD3/PBRM1/GATAD2A/ARID1B/SMARCC2/GATAD2B/HDAC2/DPF3/SMARCC1/SMARCE1/MYBBP1A/DMAP1/DDX21/BAZ1B/TRRAP	28	green	CC
907	GO:0032993	protein-DNA complex	86/564	253/4060	0.339921	2.44695	9.54521	3.05472e-17	1.8241e-15	1.60315e-15	MEIS1/ARID1A/TRIM24/OGT/RRP8/PLRG1/RAD21/SMARCA5/KDM1A/RNF40/BCAS2/MTA2/TOX4/KAT7/MBD3/ACTL6A/NPM1/NFIC/ESRRA/HNRNPL/CREB1/XRCC1/SMARCA1/CUX1/PBX1/GATA4/SMARCA4/POLR2H/HNRNPK/SRSF2/EXOSC10/RBBP4/SMARCB1/TARDBP/TRIM28/MTA1/HDAC1/RRP1B/CHD4/MORF4L2/MED1/PDS5A/HP1BP3/RPRD2/ARID2/CTR9/SMARCD3/WDR82/KDM3B/APTX/POGZ/LDB1/PBRM1/CASZ1/GATAD2A/CCAR2/STAG2/ARID1B/SMARCC2/GATAD2B/H1-10/HDAC2/DPF3/CREBBP/UPF…	86	green	CC
908	GO:0005730	nucleolus	107/564	361/4060	0.296399	2.13365	9.06263	2.01089e-16	1.05069e-14	9.23421e-15	PES1/POLR1C/POLR1G/DHX15/RNMT/RRP8/PLRG1/AKAP8/SMARCA5/EDF1/NPM3/POP7/BCAS2/RSL1D1/RPP14/PARN/NPM1/NFIC/GNAI3/ESRRA/DDX5/XRCC1/NCL/POLR2E/DNAJB1/PTBP1/PPP1CC/COIL/MTREX/RPS27/NOP2/CTCF/NUP153/SMARCA4/HNRNPM/POLR2H/ADAR/LSM6/RPL23/RPS27A/RPP30/EXOSC10/EXOSC9/GTF3C1/SMARCB1/ILF2/ILF3/SRSF5/TCOF1/EXOSC2/FRG1/RRP1B/MORF4L2/EXOSC7/NONO/ANKRD1/MED1/TSR1/NOL9/ZC3H14/WDR82/APTX/FILIP1/NOP9/FTSJ3/STAG2/PA…	107	green	CC
909	GO:0000785	chromatin	77/564	230/4060	0.334783	2.40996	8.84168	4.64785e-15	2.15867e-13	1.89719e-13	MEIS1/ARID1A/TRIM24/OGT/RRP8/RAD21/SMARCA5/KDM1A/RNF40/MTA2/TOX4/KAT7/MBD3/ACTL6A/NFIC/ESRRA/HNRNPL/CREB1/XRCC1/SMARCA1/CUX1/PBX1/GATA4/SMARCA4/HNRNPK/SRSF2/EXOSC10/RBBP4/SMARCB1/TARDBP/TRIM28/MTA1/HDAC1/RRP1B/CHD4/MORF4L2/MED1/PDS5A/HP1BP3/ARID2/CTR9/SMARCD3/WDR82/KDM3B/APTX/POGZ/LDB1/PBRM1/CASZ1/GATAD2A/CCAR2/STAG2/ARID1B/SMARCC2/GATAD2B/H1-10/HDAC2/DPF3/CREBBP/UPF1/SMARCC1/SMARCE1/PPP1R10/RNF2…	77	green	CC
910	GO:1990904	ribonucleoprotein complex	112/564	422/4060	0.265403	1.91052	7.9356	2.15026e-13	8.98811e-12	7.89939e-12	PES1/DHX15/PRPF4/SART1/HNRNPR/PRPF3/PPIH/PLRG1/DHX16/SYNCRIP/PRPF40A/POP7/BCAS2/SMNDC1/RSL1D1/PRPF6/RPP14/LUC7L3/CELF2/LSM8/STAU1/NPM1/SNRPA/HNRNPL/DDX5/NCL/U2AF2/RBMS1/TIA1/SRP14/MTREX/RPS27/HNRNPM/ADAR/HNRNPH2/HNRNPK/SNRPF/LSM6/RPL23/RPS27A/RPP30/HNRNPU/U2AF1/SRSF2/EXOSC10/SRSF1/GTF3C1/GRSF1/SF3A3/ILF2/ILF3/IK/HNRNPA0/G3BP1/MRPL49/SF3B2/SNW1/CIRBP/HNRNPD/FRG1/RRP1B/PCBP1/PCBP2/SF3A2/SF3A1/SF1/E…	112	green	CC
911	GO:0005684	U2-type spliceosomal complex	31/564	59/4060	0.525424	3.78231	8.64589	1.52628e-12	5.79985e-11	5.09732e-11	DHX15/PRPF4/SART1/PRPF3/PLRG1/DHX16/PRPF40A/BCAS2/PRPF6/LUC7L3/LSM8/U2AF2/SNRPF/LSM6/SF3A3/IK/SF3B2/SNW1/SF3A2/SF3A1/SMU1/PRPF8/DDX42/PRPF38A/PRPF31/SNRNP40/CDC5L/PRPF19/SRRM2/LSM2/RBM8A	31	green	CC
912	GO:0071013	catalytic step 2 spliceosome	30/564	62/4060	0.483871	3.48318	7.9131	5.40696e-11	1.88342e-09	1.65529e-09	SART1/HNRNPR/PLRG1/SYNCRIP/BCAS2/PRPF6/DDX5/MTREX/HNRNPM/HNRNPK/SNRPF/HNRNPU/U2AF1/SRSF1/SF3A3/SF3B2/SNW1/FRG1/SF3A2/SF3A1/ZCCHC8/PRPF8/SNRNP40/CDC5L/DDX23/PNN/PRPF19/SRRM2/LSM2/RBM8A	30	green	CC
913	GO:0016514	SWI/SNF complex	12/564	13/4060	0.923077	6.64484	8.18692	5.30213e-10	1.70484e-08	1.49833e-08	ARID1A/ACTL6A/SMARCA4/SMARCB1/ARID2/SMARCD3/PBRM1/ARID1B/SMARCC2/DPF3/SMARCC1/SMARCE1	12	green	CC
914	GO:1904949	ATPase complex	29/564	69/4060	0.42029	3.02549	6.81518	7.12184e-09	2.12638e-07	1.86881e-07	ARID1A/SMARCA5/MTA2/MBD3/ACTL6A/SMARCA1/ATP6V1E1/SMARCA4/RBBP4/SMARCB1/MTA1/HDAC1/CHD4/ARID2/SMARCD3/PBRM1/GATAD2A/ARID1B/SMARCC2/GATAD2B/HDAC2/DPF3/SMARCC1/SMARCE1/MYBBP1A/DMAP1/DDX21/BAZ1B/TRRAP	29	green	CC
915	GO:0030532	small nuclear ribonucleoprotein complex	23/564	48/4060	0.479167	3.44932	6.85566	1.29483e-08	3.60826e-07	3.1712e-07	PRPF4/SART1/PRPF3/PPIH/PRPF40A/PRPF6/LUC7L3/LSM8/SNRPA/SNRPF/LSM6/SF3A3/SF3B2/SF3A2/SF3A1/LARP7/USP39/PRPF8/MEPCE/PRPF31/SNRNP40/DDX23/LSM2	23	green	CC
916	GO:0071005	U2-type precatalytic spliceosome	19/564	36/4060	0.527778	3.79925	6.77528	3.31887e-08	8.67055e-07	7.6203e-07	PRPF4/SART1/PRPF3/DHX16/PRPF6/LSM8/SNRPF/LSM6/SF3A3/IK/SF3B2/SF3A2/SF3A1/SMU1/PRPF8/PRPF38A/PRPF31/SRRM2/LSM2	19	green	CC
917	GO:0005667	transcription regulator complex	34/564	95/4060	0.357895	2.57633	6.24384	4.73339e-08	1.16386e-06	1.02288e-06	MEIS1/HDAC3/POLR1G/KDM1A/MTA2/MBD3/GTF2F2/CREB1/PBX1/GATA4/CTBP2/HNRNPU/RBBP4/GTF3C1/TRIM28/MTA1/HDAC1/CHD4/NONO/ANKRD1/MED1/LDB1/GATAD2A/GATAD2B/HDAC2/CREBBP/RBM14/TBL1XR1/ADNP/MED23/TRRAP/GTF3C5/GTF3C3/NCOR2	34	green	CC
918	GO:0071011	precatalytic spliceosome	19/564	37/4060	0.513514	3.69657	6.6176	5.9507e-08	1.35682e-06	1.19247e-06	PRPF4/SART1/PRPF3/DHX16/PRPF6/LSM8/SNRPF/LSM6/SF3A3/IK/SF3B2/SF3A2/SF3A1/SMU1/PRPF8/PRPF38A/PRPF31/SRRM2/LSM2	19	green	CC
919	GO:0097525	spliceosomal snRNP complex	21/564	44/4060	0.477273	3.43569	6.524	6.16734e-08	1.35682e-06	1.19247e-06	PRPF4/SART1/PRPF3/PPIH/PRPF40A/PRPF6/LUC7L3/LSM8/SNRPA/SNRPF/LSM6/SF3A3/SF3B2/SF3A2/SF3A1/USP39/PRPF8/PRPF31/SNRNP40/DDX23/LSM2	21	green	CC
920	GO:0035770	ribonucleoprotein granule	38/564	116/4060	0.327586	2.35816	5.96037	1.15751e-07	2.41919e-06	2.12616e-06	EIF4E2/PQBP1/STAU1/HNRNPL/NCL/TIA1/HNRNPK/LSM6/SARNP/HNRNPU/TIAL1/GRSF1/TARDBP/G3BP1/SQSTM1/CIRBP/CAPRIN1/PCBP1/ELAVL1/RBM20/RPUSD3/GIGYF2/RBPMS2/DHX30/SYNE1/ATXN2L/CELF1/UPF1/RBPMS/QKI/ATXN2/RBM4/POLDIP3/STAU2/FASTKD2/LSM2/PRRC2C/YTHDF2	38	green	CC
921	GO:0016581	NuRD complex	9/564	4060-10-01	0.9	6.47872	6.96651	1.59816e-07	3.0365e-06	2.66869e-06	MTA2/MBD3/RBBP4/MTA1/HDAC1/CHD4/GATAD2A/GATAD2B/HDAC2	9	green	CC
922	GO:0090545	CHD-type complex	9/564	4060-10-01	0.9	6.47872	6.96651	1.59816e-07	3.0365e-06	2.66869e-06	MTA2/MBD3/RBBP4/MTA1/HDAC1/CHD4/GATAD2A/GATAD2B/HDAC2	9	green	CC
923	GO:0120114	Sm-like protein family complex	23/564	54/4060	0.425926	3.06606	6.1383	1.99422e-07	3.28309e-06	2.88542e-06	PRPF4/SART1/PRPF3/PPIH/PRPF40A/PRPF6/LUC7L3/LSM8/SNRPA/SNRPF/LSM6/SF3A3/SF3B2/SF3A2/SF3A1/LARP7/USP39/PRPF8/MEPCE/PRPF31/SNRNP40/DDX23/LSM2	23	green	CC
924	GO:0000118	histone deacetylase complex	15/564	26/4060	0.576923	4.15303	6.47754	2.04211e-07	3.28309e-06	2.88542e-06	SAP18/HDAC3/MTA2/MBD3/RBBP4/MTA1/HDAC1/CHD4/KDM3B/GATAD2A/GATAD2B/HDAC2/TBL1XR1/DMAP1/TRRAP	15	green	CC
925	GO:0046540	U4/U6 x U5 tri-snRNP complex	15/564	26/4060	0.576923	4.15303	6.47754	2.04211e-07	3.28309e-06	2.88542e-06	PRPF4/SART1/PRPF3/PPIH/PRPF6/LSM8/SNRPA/SNRPF/LSM6/USP39/PRPF8/PRPF31/SNRNP40/DDX23/LSM2	15	green	CC
926	GO:0097526	spliceosomal tri-snRNP complex	15/564	26/4060	0.576923	4.15303	6.47754	2.04211e-07	3.28309e-06	2.88542e-06	PRPF4/SART1/PRPF3/PPIH/PRPF6/LSM8/SNRPA/SNRPF/LSM6/USP39/PRPF8/PRPF31/SNRNP40/DDX23/LSM2	15	green	CC
927	GO:0016363	nuclear matrix	24/564	59/4060	0.40678	2.92824	5.99191	3.0676e-07	4.7491e-06	4.17385e-06	AKAP8/RAD21/PRPF40A/ACTL6A/SMARCA4/HNRNPM/HNRNPU/SMARCB1/PPIG/SNW1/SMC1A/NUMA1/NONO/ZNF326/ARID2/PBRM1/STAG2/SMARCC2/PSPC1/SMARCC1/SMARCE1/THOC1/SCAF8/NCOR2	24	green	CC
928	GO:0000176	nuclear exosome (RNase complex)	9/564	4060-11-01	0.818182	5.88975	6.52187	7.70735e-07	1.11092e-05	9.76358e-06	MTREX/EXOSC10/EXOSC9/EXOSC2/EXOSC7/EXOSC8/EXOSC4/EXOSC5/EXOSC1	9	green	CC
929	GO:0032039	integrator complex	9/564	4060-11-01	0.818182	5.88975	6.52187	7.70735e-07	1.11092e-05	9.76358e-06	INTS11/INTS3/INTS5/INTS1/INTS4/INTS2/INTS7/INTS13/INTS10	9	green	CC
930	GO:0000228	nuclear chromosome	24/564	64/4060	0.375	2.69947	5.50369	1.7904e-06	2.49462e-05	2.19245e-05	TRIM24/PLRG1/RAD21/SMARCA5/BCAS2/ACTL6A/HNRNPU/SRSF2/EXOSC9/RBBP4/SMARCB1/IK/TARDBP/HDAC1/SMC1A/PBRM1/HDAC2/SMARCE1/CDC5L/DMAP1/TERF2IP/BAZ1B/PRPF19/TRRAP	24	green	CC
931	GO:0036464	cytoplasmic ribonucleoprotein granule	33/564	105/4060	0.314286	2.26241	5.26363	2.32197e-06	3.13091e-05	2.75167e-05	EIF4E2/PQBP1/STAU1/NCL/TIA1/HNRNPK/LSM6/SARNP/HNRNPU/TIAL1/TARDBP/G3BP1/SQSTM1/CIRBP/CAPRIN1/PCBP1/ELAVL1/RBM20/GIGYF2/RBPMS2/SYNE1/ATXN2L/CELF1/UPF1/RBPMS/QKI/ATXN2/RBM4/POLDIP3/STAU2/LSM2/PRRC2C/YTHDF2	33	green	CC
932	GO:0034399	nuclear periphery	25/564	70/4060	0.357143	2.57092	5.32452	3.09887e-06	4.0479e-05	3.55758e-05	AKAP8/RAD21/PRPF40A/ACTL6A/NUP153/SMARCA4/HNRNPM/HNRNPU/SMARCB1/PPIG/SNW1/SMC1A/NUMA1/NONO/ZNF326/ARID2/PBRM1/STAG2/SMARCC2/PSPC1/SMARCC1/SMARCE1/THOC1/SCAF8/NCOR2	25	green	CC
933	GO:0000178	exosome (RNase complex)	10/564	16/4060	0.625	4.49911	5.63217	9.03468e-06	0.000114439	0.000100578	MTREX/EXOSC10/EXOSC9/EXOSC2/EXOSC7/KHSRP/EXOSC8/EXOSC4/EXOSC5/EXOSC1	10	green	CC
934	GO:0010494	cytoplasmic stress granule	21/564	58/4060	0.362069	2.60638	4.94866	1.50998e-05	0.000185639	0.000163153	PQBP1/STAU1/TIA1/HNRNPK/TIAL1/TARDBP/G3BP1/CIRBP/CAPRIN1/ELAVL1/GIGYF2/RBPMS2/ATXN2L/CELF1/RBPMS/QKI/ATXN2/RBM4/STAU2/PRRC2C/YTHDF2	21	green	CC
935	GO:1905354	exoribonuclease complex	10/564	17/4060	0.588235	4.23446	5.36708	1.92296e-05	0.000229657	0.000201839	MTREX/EXOSC10/EXOSC9/EXOSC2/EXOSC7/KHSRP/EXOSC8/EXOSC4/EXOSC5/EXOSC1	10	green	CC
936	GO:0001650	fibrillar center	20/564	56/4060	0.357143	2.57092	4.75406	3.0425e-05	0.000353268	0.000310477	POLR1C/POLR1G/RNMT/PLRG1/SMARCA5/NFIC/ESRRA/COIL/SMARCA4/SMARCB1/TCOF1/NONO/ANKRD1/STAG2/PAF1/PSPC1/EXOSC8/WDR33/POLR1B/GTF3C3	20	green	CC
937	GO:0098687	chromosomal region	39/564	156/4060	0.25	1.79965	4.09042	0.000114845	0.00129743	0.00114028	BUB3/RAD21/SMARCA5/KDM1A/MTA2/TOX4/KAT7/ACTL6A/XRCC1/POLR2B/PPP1CC/CTCF/SMARCA4/HNRNPU/RBBP4/SMARCB1/TP53BP1/THOC5/SMC1A/CHD4/PDS5A/SPOUT1/ARID2/CDC73/WDR82/PBRM1/STAG2/SMARCC2/GATAD2B/HDAC2/UPF1/SMARCC1/SMARCE1/NABP1/THOC1/PPP1R10/NAT10/TERF2IP/BAZ1B	39	green	CC
938	GO:0000177	cytoplasmic exosome (RNase complex)	8/564	14/4060	0.571429	4.11348	4.68662	0.0001834	0.00201739	0.00177303	EXOSC10/EXOSC9/EXOSC2/EXOSC7/EXOSC8/EXOSC4/EXOSC5/EXOSC1	8	green	CC
939	GO:0055029	nuclear DNA-directed RNA polymerase complex	11/564	27/4060	0.407407	2.93276	4.04677	0.000531932	0.00570122	0.00501064	POLR1C/POLR1G/GTF2F2/POLR2E/POLR2B/POLR2H/CDC73/CTR9/PAF1/POLR1B/TRRAP	11	green	CC
940	GO:0000428	DNA-directed RNA polymerase complex	11/564	28/4060	0.392857	2.82801	3.89818	0.000768085	0.00783072	0.0068822	POLR1C/POLR1G/GTF2F2/POLR2E/POLR2B/POLR2H/CDC73/CTR9/PAF1/POLR1B/TRRAP	11	green	CC
941	GO:0030880	RNA polymerase complex	11/564	28/4060	0.392857	2.82801	3.89818	0.000768085	0.00783072	0.0068822	POLR1C/POLR1G/GTF2F2/POLR2E/POLR2B/POLR2H/CDC73/CTR9/PAF1/POLR1B/TRRAP	11	green	CC
942	GO:0071004	U2-type prespliceosome	6/564	4060-10-01	0.6	4.31915	4.22049	0.000894509	0.00869546	0.0076422	PRPF40A/LUC7L3/U2AF2/SF3A2/SF3A1/DDX42	6	green	CC
943	GO:0071010	prespliceosome	6/564	4060-10-01	0.6	4.31915	4.22049	0.000894509	0.00869546	0.0076422	PRPF40A/LUC7L3/U2AF2/SF3A2/SF3A1/DDX42	6	green	CC
944	GO:0000791	euchromatin	9/564	21/4060	0.428571	3.08511	3.84737	0.0011181	0.0106219	0.00933529	TRIM24/CREB1/EXOSC10/TRIM28/RRP1B/CTR9/RNF2/EXOSC4/EXOSC5	9	green	CC
945	GO:0099080	supramolecular complex	87/564	466/4060	0.186695	1.34394	3.16921	0.00134737	0.0125156	0.0109996	BUB3/PPP1R12B/EIF4E2/PQBP1/DNAJB6/NEBL/STAU1/BAG2/ACTL6A/COL1A1/COL4A1/CALM1/HNRNPL/NCL/TIA1/FBN2/PPP1CC/CSNK1D/SMARCA4/HNRNPK/LSM6/SARNP/HNRNPU/TIAL1/ROR2/NEXN/SMARCB1/GRSF1/TP53BP1/TARDBP/G3BP1/MTA1/SQSTM1/CIRBP/FRG1/CAPRIN1/SMC1A/LTBP1/NUMA1/ANKRD1/PCBP1/ELAVL1/LRRC10/SPOUT1/RBM20/STYXL2/ARID2/SPECC1L/TMEM214/RPUSD3/LMOD2/GIGYF2/THSD4/RBPMS2/C10orf71/DHX30/PBRM1/MYO18B/SYNE1/SMARCC2/ATXN2L/PAL…	87	green	CC
946	GO:0015030	Cajal body	11/564	30/4060	0.366667	2.63948	3.61974	0.00150247	0.0136529	0.0119992	PRPF4/SART1/PRPF3/SMNDC1/COIL/U2AF1/FRG1/DDX42/PRPF31/LSG1/SRRM2	11	green	CC
947	GO:0005657	replication fork	9/564	22/4060	0.409091	2.94487	3.67353	0.00166273	0.0144796	0.0127257	PLRG1/SMARCA5/BCAS2/RFC2/TP53BP1/CDC5L/DMAP1/BAZ1B/PRPF19	9	green	CC
948	GO:0071007	U2-type catalytic step 2 spliceosome	9/564	22/4060	0.409091	2.94487	3.67353	0.00166273	0.0144796	0.0127257	PLRG1/BCAS2/SNRPF/SNW1/PRPF8/SNRNP40/CDC5L/PRPF19/SRRM2	9	green	CC
949	GO:0043596	nuclear replication fork	6/564	4060-12-01	0.5	3.59929	3.6215	0.0030719	0.0262052	0.023031	PLRG1/SMARCA5/BCAS2/CDC5L/BAZ1B/PRPF19	6	green	CC
950	GO:0000792	heterochromatin	10/564	29/4060	0.344828	2.48227	3.21724	0.00412229	0.0344623	0.0302879	RRP8/SMARCA5/MBD3/TRIM28/HDAC1/RRP1B/RNF2/MPHOSPH8/BAZ1B/TASOR	10	green	CC
951	GO:0031983	vesicle lumen	37/550	156/4060	0.237179	1.75082	3.78511	0.000319634	0.047519	0.0463189	MAN2B1/PSMD3/IDH1/CYB5R3/PNP/FUCA1/GSN/TUBB/APRT/SPARC/PYGB/F5/IMPDH2/PSMC3/PSMB1/AGA/MAPK1/GYG1/GDI2/CCT8/PSMD7/ACLY/PPIA/DYNLT1/CCT2/CAP1/PRDX4/PSMD2/DNAJC3/ROCK1/SPTAN1/CAND1/NEU1/CPPED1/OLA1/DPP7/MAGED2	37	darkgreen	CC
952	GO:0034774	secretory granule lumen	37/550	156/4060	0.237179	1.75082	3.78511	0.000319634	0.047519	0.0463189	MAN2B1/PSMD3/IDH1/CYB5R3/PNP/FUCA1/GSN/TUBB/APRT/SPARC/PYGB/F5/IMPDH2/PSMC3/PSMB1/AGA/MAPK1/GYG1/GDI2/CCT8/PSMD7/ACLY/PPIA/DYNLT1/CCT2/CAP1/PRDX4/PSMD2/DNAJC3/ROCK1/SPTAN1/CAND1/NEU1/CPPED1/OLA1/DPP7/MAGED2	37	darkgreen	CC
953	GO:0060205	cytoplasmic vesicle lumen	37/550	156/4060	0.237179	1.75082	3.78511	0.000319634	0.047519	0.0463189	MAN2B1/PSMD3/IDH1/CYB5R3/PNP/FUCA1/GSN/TUBB/APRT/SPARC/PYGB/F5/IMPDH2/PSMC3/PSMB1/AGA/MAPK1/GYG1/GDI2/CCT8/PSMD7/ACLY/PPIA/DYNLT1/CCT2/CAP1/PRDX4/PSMD2/DNAJC3/ROCK1/SPTAN1/CAND1/NEU1/CPPED1/OLA1/DPP7/MAGED2	37	darkgreen	CC
