# Supplementary material for: DNA-damage-associated protein co-expression network in cardiomyocytes informs on tolerance to genetic variation and disease
Source: iScience. 2025 Apr 18;28(5):112474. doi: 10.1016/j.isci.2025.112474 (PMC12135479; doi:10.1016/j.isci.2025.112474)
Supplement: Table S4. GWAS-defined CVD proteins expressed in the iPSC-CM network and their physical protein interactors (STRINGdb confidence score >0.9), related to Figure 6 [file mmc5.xlsx]

## Sheet: Table4 
Table S4: GWAS-defined CVD proteins expressed in the iPSC-CM network and their physical protein interactors (STRINGdb confidence score > 0.9)
	Protein interaction pair	STRINGdb confidence score	Protein 1	Protein 2	WGCNA co-expression corr.
1	9606.ENSP00000001008 (ppp) 9606.ENSP00000482075	0.951	Q02790	Q15185	-0.045958
2	9606.ENSP00000000412 (ppp) 9606.ENSP00000349437	0.9	P11717	P20645	0.836516
3	9606.ENSP00000012443 (ppp) 9606.ENSP00000482075	0.959	P53041	Q15185	-0.291252
4	9606.ENSP00000070846 (ppp) 9606.ENSP00000389714	0.944	Q99959	Q9UI47	0.724579
5	9606.ENSP00000070846 (ppp) 9606.ENSP00000261590	0.976	Q14126	Q99959	0.957857
6	9606.ENSP00000070846 (ppp) 9606.ENSP00000369129	0.991	P15924	Q99959	0.789577
7	9606.ENSP00000070846 (ppp) 9606.ENSP00000280904	0.98	Q02487	Q99959	0.852761
8	9606.ENSP00000168216 (ppp) 9606.ENSP00000220592	0.9	Q99714	Q9UKV8	0.786591
9	9606.ENSP00000209873 (ppp) 9606.ENSP00000254508	0.958	Q8TEM1	Q9NRG9	0.56868
10	9606.ENSP00000211998 (ppp) 9606.ENSP00000327145	0.977	P18206	Q14315	0.126539
11	9606.ENSP00000211998 (ppp) 9606.ENSP00000389714	0.95	P18206	Q9UI47	0.680277
12	9606.ENSP00000211998 (ppp) 9606.ENSP00000346839	0.951	P02751	P18206	-0.711223
13	9606.ENSP00000211998 (ppp) 9606.ENSP00000420213	0.977	O75369	P18206	-0.512224
14	9606.ENSP00000215375 (ppp) 9606.ENSP00000377033	0.971	P05496	P30049	-0.0281227
15	9606.ENSP00000215567 (ppp) 9606.ENSP00000278353	0.98	Q53GQ0	Q9NZ01	0.777371
16	9606.ENSP00000215567 (ppp) 9606.ENSP00000322229	0.9	O60427	Q9NZ01	-0.884974
17	9606.ENSP00000216034 (ppp) 9606.ENSP00000410339	0.999	O96008	Q9NS69	0.555749
18	9606.ENSP00000216044 (ppp) 9606.ENSP00000269228	0.979	O00178	O15118	0.0249468
19	9606.ENSP00000216124 (ppp) 9606.ENSP00000264914	0.907	P15289	P15848	-0.0035731
20	9606.ENSP00000216181 (ppp) 9606.ENSP00000386041	0.9	P13533	P35579	-0.529038
21	9606.ENSP00000216181 (ppp) 9606.ENSP00000347507	0.9	P12883	P35579	-0.51091
22	9606.ENSP00000216181 (ppp) 9606.ENSP00000404570	0.9	P35579	Q9UKX3	-0.0520188
23	9606.ENSP00000216190 (ppp) 9606.ENSP00000429931	0.997	O15371	O15372	0.971876
24	9606.ENSP00000216286 (ppp) 9606.ENSP00000363827	0.989	P98160	Q14112	0.755905
25	9606.ENSP00000216554 (ppp) 9606.ENSP00000429931	0.916	O15372	P55010	0.853393
26	9606.ENSP00000216968 (ppp) 9606.ENSP00000366307	0.943	P07204	Q9UNN8	0.127363
27	9606.ENSP00000218008 (ppp) 9606.ENSP00000356790	0.9	P05026	Q9UN42	-0.130107
28	9606.ENSP00000219252 (ppp) 9606.ENSP00000370625	0.999	P19387	P30876	0.811892
29	9606.ENSP00000219548 (ppp) 9606.ENSP00000358081	0.994	O95817	Q9UNE7	0.83059
30	9606.ENSP00000220003 (ppp) 9606.ENSP00000362680	0.995	P12931	P41240	-0.109249
31	9606.ENSP00000220003 (ppp) 9606.ENSP00000267257	0.973	P41240	P49023	0.505775
32	9606.ENSP00000220592 (ppp) 9606.ENSP00000373657	0.9	Q53F19	Q9UKV8	0.0542797
33	9606.ENSP00000220592 (ppp) 9606.ENSP00000466111	0.9	O43148	Q9UKV8	0.310124
34	9606.ENSP00000220592 (ppp) 9606.ENSP00000265351	0.931	Q9HAV4	Q9UKV8	0.12219
35	9606.ENSP00000220592 (ppp) 9606.ENSP00000478754	0.998	P26196	Q9UKV8	0.888954
36	9606.ENSP00000220592 (ppp) 9606.ENSP00000425561	0.984	P06730	Q9UKV8	0.904274
37	9606.ENSP00000220592 (ppp) 9606.ENSP00000350170	0.99	P51114	Q9UKV8	0.904558
38	9606.ENSP00000220592 (ppp) 9606.ENSP00000470142	0.905	Q92900	Q9UKV8	0.520431
39	9606.ENSP00000220592 (ppp) 9606.ENSP00000389182	0.9	P78346	Q9UKV8	-0.0687042
40	9606.ENSP00000220592 (ppp) 9606.ENSP00000360609	0.987	P08238	Q9UKV8	0.578893
41	9606.ENSP00000220592 (ppp) 9606.ENSP00000440915	0.9	O15091	Q9UKV8	0.316409
42	9606.ENSP00000220592 (ppp) 9606.ENSP00000318176	0.91	O75569	Q9UKV8	0.04692
43	9606.ENSP00000220592 (ppp) 9606.ENSP00000385269	0.988	Q15717	Q9UKV8	0.365158
44	9606.ENSP00000220592 (ppp) 9606.ENSP00000364289	0.926	Q09161	Q9UKV8	0.872149
45	9606.ENSP00000220592 (ppp) 9606.ENSP00000321706	0.986	P57678	Q9UKV8	0.364074
46	9606.ENSP00000220592 (ppp) 9606.ENSP00000266987	0.999	Q15633	Q9UKV8	0.404936
47	9606.ENSP00000220592 (ppp) 9606.ENSP00000386894	0.966	Q9BWF3	Q9UKV8	0.395975
48	9606.ENSP00000220592 (ppp) 9606.ENSP00000437256	0.999	Q9UKV8	Q9UPY3	0.940852
49	9606.ENSP00000220592 (ppp) 9606.ENSP00000412894	0.9	O95059	Q9UKV8	0.114291
50	9606.ENSP00000220592 (ppp) 9606.ENSP00000273317	0.926	Q9UGP4	Q9UKV8	-0.493826
51	9606.ENSP00000220592 (ppp) 9606.ENSP00000369391	0.9	O75818	Q9UKV8	-0.300414
52	9606.ENSP00000220592 (ppp) 9606.ENSP00000359506	0.995	Q06787	Q9UKV8	0.905364
53	9606.ENSP00000220592 (ppp) 9606.ENSP00000296930	0.984	P06748	Q9UKV8	0.0643465
54	9606.ENSP00000220592 (ppp) 9606.ENSP00000335153	0.991	P07900	Q9UKV8	0.682334
55	9606.ENSP00000220592 (ppp) 9606.ENSP00000258416	0.9	O60573	Q9UKV8	0.116239
56	9606.ENSP00000220592 (ppp) 9606.ENSP00000399797	0.982	Q9HCE1	Q9UKV8	-0.548263
57	9606.ENSP00000220592 (ppp) 9606.ENSP00000463058	0.91	Q9UKV8	Q9Y5S9	0.0643261
58	9606.ENSP00000220592 (ppp) 9606.ENSP00000326806	0.9	P52298	Q9UKV8	0.299904
59	9606.ENSP00000220592 (ppp) 9606.ENSP00000304353	0.9	O75817	Q9UKV8	0.370684
60	9606.ENSP00000220592 (ppp) 9606.ENSP00000356520	0.995	Q08211	Q9UKV8	0.759217
61	9606.ENSP00000220592 (ppp) 9606.ENSP00000385787	0.9	Q99575	Q9UKV8	-0.10581
62	9606.ENSP00000220849 (ppp) 9606.ENSP00000429931	0.999	O15372	P60228	0.940922
63	9606.ENSP00000221265 (ppp) 9606.ENSP00000370625	0.934	P30876	Q8N7H5	0.830386
64	9606.ENSP00000221801 (ppp) 9606.ENSP00000264279	0.999	P22087	Q9Y2X3	0.937686
65	9606.ENSP00000221957 (ppp) 9606.ENSP00000349437	0.949	O60664	P11717	-0.302034
66	9606.ENSP00000222005 (ppp) 9606.ENSP00000482075	0.976	Q15185	Q16543	-0.182616
67	9606.ENSP00000222247 (ppp) 9606.ENSP00000339795	0.973	P18124	Q02543	0.958222
68	9606.ENSP00000222247 (ppp) 9606.ENSP00000346088	0.953	P35268	Q02543	0.831238
69	9606.ENSP00000222247 (ppp) 9606.ENSP00000346001	0.969	P39023	Q02543	0.988239
70	9606.ENSP00000222547 (ppp) 9606.ENSP00000461784	0.998	O14653	O15155	0.501602
71	9606.ENSP00000222693 (ppp) 9606.ENSP00000339191	0.998	P51636	Q03135	0.216276
72	9606.ENSP00000223095 (ppp) 9606.ENSP00000226218	0.999	P04004	P05121	0.0149016
73	9606.ENSP00000223095 (ppp) 9606.ENSP00000243077	0.978	P05121	Q07954	-0.389623
74	9606.ENSP00000225430 (ppp) 9606.ENSP00000346088	0.976	P35268	P84098	0.917852
75	9606.ENSP00000225430 (ppp) 9606.ENSP00000346001	0.976	P39023	P84098	0.922376
76	9606.ENSP00000225430 (ppp) 9606.ENSP00000339795	0.972	P18124	P84098	0.865856
77	9606.ENSP00000225504 (ppp) 9606.ENSP00000370625	0.98	P30876	P63272	0.764219
78	9606.ENSP00000225724 (ppp) 9606.ENSP00000461784	0.929	O14653	O95249	0.761642
79	9606.ENSP00000226207 (ppp) 9606.ENSP00000386041	0.9	P12882	P13533	0.0435411
80	9606.ENSP00000226207 (ppp) 9606.ENSP00000404570	0.908	P12882	Q9UKX3	-0.140809
81	9606.ENSP00000226218 (ppp) 9606.ENSP00000252486	0.974	P02649	P04004	0.13652
82	9606.ENSP00000226218 (ppp) 9606.ENSP00000346839	0.982	P02751	P04004	-0.590263
83	9606.ENSP00000226207 (ppp) 9606.ENSP00000347507	0.9	P12882	P12883	0.756056
84	9606.ENSP00000226796 (ppp) 9606.ENSP00000482075	0.9	Q15185	Q9NY12	0.185529
85	9606.ENSP00000227667 (ppp) 9606.ENSP00000252486	0.995	P02649	P02656	0.0497931
86	9606.ENSP00000228506 (ppp) 9606.ENSP00000443216	0.964	P61165	Q14165	0.273562
87	9606.ENSP00000228841 (ppp) 9606.ENSP00000386041	0.923	P10916	P13533	-0.823911
88	9606.ENSP00000229179 (ppp) 9606.ENSP00000367721	0.999	P57740	Q12769	0.367049
89	9606.ENSP00000228841 (ppp) 9606.ENSP00000347055	0.93	P10916	P12829	0.787563
90	9606.ENSP00000228841 (ppp) 9606.ENSP00000347507	0.996	P10916	P12883	-0.179121
91	9606.ENSP00000228841 (ppp) 9606.ENSP00000499406	0.995	P08590	P10916	0.49864
92	9606.ENSP00000229179 (ppp) 9606.ENSP00000254508	0.937	P57740	Q8TEM1	0.205995
93	9606.ENSP00000228825 (ppp) 9606.ENSP00000367220	0.999	O15145	P61160	0.51388
94	9606.ENSP00000230050 (ppp) 9606.ENSP00000346001	0.936	P25398	P39023	0.881101
95	9606.ENSP00000230050 (ppp) 9606.ENSP00000346088	0.942	P25398	P35268	0.806004
96	9606.ENSP00000230050 (ppp) 9606.ENSP00000339795	0.94	P18124	P25398	0.894042
97	9606.ENSP00000230340 (ppp) 9606.ENSP00000264279	0.945	Q13895	Q9Y2X3	-0.642469
98	9606.ENSP00000230640 (ppp) 9606.ENSP00000438993	0.999	P42285	Q6NZY4	0.866509
99	9606.ENSP00000231498 (ppp) 9606.ENSP00000367721	0.966	O75694	Q12769	0.806761
100	9606.ENSP00000231498 (ppp) 9606.ENSP00000254508	0.961	O75694	Q8TEM1	0.166559
101	9606.ENSP00000232564 (ppp) 9606.ENSP00000358867	0.918	P08754	Q9HAV0	0.346425
102	9606.ENSP00000232564 (ppp) 9606.ENSP00000360141	0.978	P63092	Q9HAV0	0.198185
103	9606.ENSP00000232564 (ppp) 9606.ENSP00000312999	0.924	P04899	Q9HAV0	0.651414
104	9606.ENSP00000232888 (ppp) 9606.ENSP00000264279	0.999	O43818	Q9Y2X3	0.968768
105	9606.ENSP00000232564 (ppp) 9606.ENSP00000497260	0.931	P63096	Q9HAV0	0.0893939
106	9606.ENSP00000236959 (ppp) 9606.ENSP00000478253	0.933	P31939	Q6UB35	0.0419675
107	9606.ENSP00000237172 (ppp) 9606.ENSP00000358866	0.938	P21333	Q7Z7B0	-0.584764
108	9606.ENSP00000237530 (ppp) 9606.ENSP00000443216	0.989	P04844	P61165	0.277958
109	9606.ENSP00000238112 (ppp) 9606.ENSP00000245934	0.999	Q92797	Q9UKF6	0.72818
110	9606.ENSP00000240185 (ppp) 9606.ENSP00000354346	0.965	P43243	Q13148	0.770166
111	9606.ENSP00000243077 (ppp) 9606.ENSP00000252486	0.999	P02649	Q07954	-0.508992
112	9606.ENSP00000243997 (ppp) 9606.ENSP00000377033	0.926	P05496	P56381	0.150202
113	9606.ENSP00000244537 (ppp) 9606.ENSP00000343896	0.939	P51532	P62805	0.0719296
114	9606.ENSP00000244537 (ppp) 9606.ENSP00000370625	0.939	P30876	P62805	0.132623
115	9606.ENSP00000244537 (ppp) 9606.ENSP00000340883	0.913	P62805	Q12824	0.00856387
116	9606.ENSP00000245544 (ppp) 9606.ENSP00000254508	0.958	Q8TEM1	Q9BW27	-0.0755187
117	9606.ENSP00000245544 (ppp) 9606.ENSP00000367721	0.999	Q12769	Q9BW27	0.704292
118	9606.ENSP00000245552 (ppp) 9606.ENSP00000339479	0.9	P49902	Q8TCD5	-0.241273
119	9606.ENSP00000245615 (ppp) 9606.ENSP00000314036	0.9	Q96N66	Q9NRZ5	0.305228
120	9606.ENSP00000245934 (ppp) 9606.ENSP00000315791	0.972	Q12996	Q92797	-0.251832
121	9606.ENSP00000245934 (ppp) 9606.ENSP00000400591	0.9	P62304	Q92797	0.430322
122	9606.ENSP00000245934 (ppp) 9606.ENSP00000325377	0.981	Q92797	Q9C0J8	0.768883
123	9606.ENSP00000245934 (ppp) 9606.ENSP00000292476	0.982	O95639	Q92797	0.485499
124	9606.ENSP00000245934 (ppp) 9606.ENSP00000266735	0.9	P62306	Q92797	-0.130939
125	9606.ENSP00000245934 (ppp) 9606.ENSP00000484669	0.992	Q10570	Q92797	0.954388
126	9606.ENSP00000245934 (ppp) 9606.ENSP00000336752	0.973	Q6UN15	Q92797	0.216211
127	9606.ENSP00000245934 (ppp) 9606.ENSP00000298875	0.999	Q92797	Q9P2I0	0.937021
128	9606.ENSP00000245934 (ppp) 9606.ENSP00000387996	0.998	P33240	Q92797	0.0301526
129	9606.ENSP00000246548 (ppp) 9606.ENSP00000376077	0.998	P63165	Q9UBT2	0.144174
130	9606.ENSP00000248342 (ppp) 9606.ENSP00000429931	0.996	O15372	Q9UBQ5	0.930609
131	9606.ENSP00000248553 (ppp) 9606.ENSP00000358081	0.909	O95817	P04792	-0.314583
132	9606.ENSP00000248975 (ppp) 9606.ENSP00000383199	0.92	Q04917	Q96PU5	0.370231
133	9606.ENSP00000249344 (ppp) 9606.ENSP00000263918	0.97	O43815	Q9ULQ0	0.847222
134	9606.ENSP00000250498 (ppp) 9606.ENSP00000443216	0.996	P61165	P61803	0.036691
135	9606.ENSP00000251363 (ppp) 9606.ENSP00000371152	0.9	Q13510	Q9HA82	0.400392
136	9606.ENSP00000252483 (ppp) 9606.ENSP00000355771	0.996	P55196	Q92692	0.740877
137	9606.ENSP00000252483 (ppp) 9606.ENSP00000264025	0.94	Q15223	Q92692	0.706844
138	9606.ENSP00000252486 (ppp) 9606.ENSP00000284981	0.995	P02649	P05067	0.309457
139	9606.ENSP00000252486 (ppp) 9606.ENSP00000371532	0.993	P02649	P98155	0.535685
140	9606.ENSP00000252486 (ppp) 9606.ENSP00000356563	0.9	P02649	P56589	0.786587
141	9606.ENSP00000252486 (ppp) 9606.ENSP00000363827	0.928	P02649	P98160	0.516174
142	9606.ENSP00000252699 (ppp) 9606.ENSP00000389714	0.907	O43707	Q9UI47	0.408293
143	9606.ENSP00000252825 (ppp) 9606.ENSP00000333984	0.98	P23327	Q13061	0.295628
144	9606.ENSP00000253039 (ppp) 9606.ENSP00000429931	0.938	O15372	P41091	0.622102
145	9606.ENSP00000253108 (ppp) 9606.ENSP00000429931	0.994	O15372	O75821	0.877475
146	9606.ENSP00000253237 (ppp) 9606.ENSP00000346001	0.942	P39023	Q9BQ67	-0.513643
147	9606.ENSP00000253754 (ppp) 9606.ENSP00000496954	0.9	O00159	P50479	0.23089
148	9606.ENSP00000254301 (ppp) 9606.ENSP00000346839	0.963	P02751	P17931	-0.384998
149	9606.ENSP00000254480 (ppp) 9606.ENSP00000340883	0.999	Q12824	Q92922	0.90223
150	9606.ENSP00000254480 (ppp) 9606.ENSP00000262188	0.994	Q6STE5	Q92922	0.955658
151	9606.ENSP00000254508 (ppp) 9606.ENSP00000283195	0.982	P49792	Q8TEM1	0.0807048
152	9606.ENSP00000254508 (ppp) 9606.ENSP00000310668	0.963	Q8N1F7	Q8TEM1	0.132283
153	9606.ENSP00000254508 (ppp) 9606.ENSP00000295119	0.96	Q8NFH5	Q8TEM1	0.0171871
154	9606.ENSP00000254508 (ppp) 9606.ENSP00000382779	0.979	Q8TEM1	Q96EE3	-0.107283
155	9606.ENSP00000254480 (ppp) 9606.ENSP00000343896	0.999	P51532	Q92922	0.981636
156	9606.ENSP00000254508 (ppp) 9606.ENSP00000342262	0.958	Q8NFH3	Q8TEM1	0.448633
157	9606.ENSP00000254480 (ppp) 9606.ENSP00000479526	0.921	Q92784	Q92922	0.955837
158	9606.ENSP00000254508 (ppp) 9606.ENSP00000448054	0.904	Q8NFH4	Q8TEM1	0.196676
159	9606.ENSP00000254508 (ppp) 9606.ENSP00000471191	0.929	P37198	Q8TEM1	0.163028
160	9606.ENSP00000254508 (ppp) 9606.ENSP00000352400	0.958	P35658	Q8TEM1	0.196716
161	9606.ENSP00000254521 (ppp) 9606.ENSP00000278353	0.9	P56937	Q53GQ0	0.187845
162	9606.ENSP00000254508 (ppp) 9606.ENSP00000285968	0.958	Q8TEM1	Q92621	0.256722
163	9606.ENSP00000254508 (ppp) 9606.ENSP00000361658	0.964	Q5SRE5	Q8TEM1	0.168958
164	9606.ENSP00000254508 (ppp) 9606.ENSP00000458954	0.958	Q8TEM1	Q99567	0.141566
165	9606.ENSP00000254508 (ppp) 9606.ENSP00000367721	0.913	Q12769	Q8TEM1	0.263726
166	9606.ENSP00000256001 (ppp) 9606.ENSP00000367220	0.997	P61160	Q9P1U1	-0.339673
167	9606.ENSP00000256383 (ppp) 9606.ENSP00000429931	0.927	O15372	P05198	0.805245
168	9606.ENSP00000256443 (ppp) 9606.ENSP00000370625	0.923	P30876	P50613	-0.223685
169	9606.ENSP00000256644 (ppp) 9606.ENSP00000307272	0.971	O43504	Q8N122	-0.0572923
170	9606.ENSP00000257829 (ppp) 9606.ENSP00000264279	0.965	Q9H0A0	Q9Y2X3	-0.881375
171	9606.ENSP00000258091 (ppp) 9606.ENSP00000482075	0.9	Q15185	Q99832	0.132299
172	9606.ENSP00000259254 (ppp) 9606.ENSP00000345259	0.987	P04921	P11171	-0.1869
173	9606.ENSP00000259254 (ppp) 9606.ENSP00000379873	0.9	P04439	P04921	-0.400601
174	9606.ENSP00000259469 (ppp) 9606.ENSP00000339795	0.971	P18124	P42766	0.729382
175	9606.ENSP00000259469 (ppp) 9606.ENSP00000346001	0.972	P39023	P42766	0.74121
176	9606.ENSP00000259469 (ppp) 9606.ENSP00000346088	0.954	P35268	P42766	0.640426
177	9606.ENSP00000259895 (ppp) 9606.ENSP00000370625	0.931	P30876	Q92759	0.34809
178	9606.ENSP00000260356 (ppp) 9606.ENSP00000346839	0.996	P02751	P07996	0.399004
179	9606.ENSP00000260356 (ppp) 9606.ENSP00000261693	0.982	P07996	Q8WTV0	-0.355585
180	9606.ENSP00000260408 (ppp) 9606.ENSP00000361231	0.934	O14672	Q8NG11	-0.650505
181	9606.ENSP00000261023 (ppp) 9606.ENSP00000346839	0.999	P02751	P06756	-0.673187
182	9606.ENSP00000261366 (ppp) 9606.ENSP00000357283	0.987	P02545	P20700	0.718673
183	9606.ENSP00000261396 (ppp) 9606.ENSP00000367721	0.999	Q12769	Q8WUM0	0.502155
184	9606.ENSP00000261448 (ppp) 9606.ENSP00000368767	0.983	O14958	Q12797	0.781366
185	9606.ENSP00000261448 (ppp) 9606.ENSP00000355533	0.954	O14958	Q92736	0.031363
186	9606.ENSP00000261448 (ppp) 9606.ENSP00000489262	0.9	O14958	Q15413	-0.259503
187	9606.ENSP00000261448 (ppp) 9606.ENSP00000333984	0.983	O14958	Q13061	0.0580026
188	9606.ENSP00000261693 (ppp) 9606.ENSP00000263645	0.964	P60033	Q8WTV0	0.0171817
189	9606.ENSP00000261693 (ppp) 9606.ENSP00000355361	0.982	Q08722	Q8WTV0	0.573208
190	9606.ENSP00000261693 (ppp) 9606.ENSP00000428924	0.96	P07948	Q8WTV0	0.268377
191	9606.ENSP00000261693 (ppp) 9606.ENSP00000346671	0.9	P06241	Q8WTV0	-0.434264
192	9606.ENSP00000261733 (ppp) 9606.ENSP00000366927	0.927	P05091	P30837	0.764446
193	9606.ENSP00000261733 (ppp) 9606.ENSP00000345774	0.9	P05091	P51648	0.149088
194	9606.ENSP00000261875 (ppp) 9606.ENSP00000322229	0.9	O60427	Q9P035	-0.18456
195	9606.ENSP00000261868 (ppp) 9606.ENSP00000429931	0.996	O15372	O75822	0.699429
196	9606.ENSP00000261875 (ppp) 9606.ENSP00000278353	0.919	Q53GQ0	Q9P035	0.21372
197	9606.ENSP00000262030 (ppp) 9606.ENSP00000377033	0.909	P05496	P06576	0.160732
198	9606.ENSP00000262113 (ppp) 9606.ENSP00000346839	0.949	P02751	P54296	-0.358393
199	9606.ENSP00000262134 (ppp) 9606.ENSP00000355964	0.9	Q7L5N7	Q92604	0.111675
200	9606.ENSP00000262160 (ppp) 9606.ENSP00000383199	0.906	Q15796	Q96PU5	0.744556
201	9606.ENSP00000262187 (ppp) 9606.ENSP00000307272	0.998	Q15382	Q8N122	-0.264525
202	9606.ENSP00000262188 (ppp) 9606.ENSP00000343896	0.999	P51532	Q6STE5	0.946233
203	9606.ENSP00000262188 (ppp) 9606.ENSP00000397552	0.976	O96019	Q6STE5	0.742632
204	9606.ENSP00000262188 (ppp) 9606.ENSP00000490491	0.972	Q6STE5	Q8NFD5	0.782685
205	9606.ENSP00000262188 (ppp) 9606.ENSP00000386593	0.984	Q6STE5	Q86U86	0.954177
206	9606.ENSP00000262188 (ppp) 9606.ENSP00000449396	0.997	Q6STE5	Q8TAQ2	0.89509
207	9606.ENSP00000262188 (ppp) 9606.ENSP00000479526	0.988	Q6STE5	Q92784	0.870559
208	9606.ENSP00000262188 (ppp) 9606.ENSP00000323967	0.993	Q6STE5	Q969G3	0.822296
209	9606.ENSP00000262188 (ppp) 9606.ENSP00000320485	0.996	O14497	Q6STE5	0.932638
210	9606.ENSP00000262188 (ppp) 9606.ENSP00000340883	0.995	Q12824	Q6STE5	0.885182
211	9606.ENSP00000262241 (ppp) 9606.ENSP00000378402	0.996	Q96ST3	Q9UKL0	0.101495
212	9606.ENSP00000262367 (ppp) 9606.ENSP00000376077	0.992	P63165	Q92793	-0.470909
213	9606.ENSP00000262584 (ppp) 9606.ENSP00000346088	0.945	P35268	P62917	0.856292
214	9606.ENSP00000262584 (ppp) 9606.ENSP00000346001	0.983	P39023	P62917	0.939513
215	9606.ENSP00000262584 (ppp) 9606.ENSP00000339795	0.977	P18124	P62917	0.943716
216	9606.ENSP00000262776 (ppp) 9606.ENSP00000346839	0.919	P02751	Q08380	0.557453
217	9606.ENSP00000262942 (ppp) 9606.ENSP00000367220	0.991	P61160	Q92747	0.979007
218	9606.ENSP00000263202 (ppp) 9606.ENSP00000379457	0.989	Q92890	Q9UNN5	0.293575
219	9606.ENSP00000263238 (ppp) 9606.ENSP00000367220	0.999	P61158	P61160	0.966323
220	9606.ENSP00000263354 (ppp) 9606.ENSP00000381293	0.989	P46459	P54920	0.00985135
221	9606.ENSP00000263556 (ppp) 9606.ENSP00000384999	0.936	O15460	P13674	0.918202
222	9606.ENSP00000263694 (ppp) 9606.ENSP00000264279	0.9	Q96DI7	Q9Y2X3	-0.458402
223	9606.ENSP00000263918 (ppp) 9606.ENSP00000418447	0.971	O43815	P67775	-0.0925489
224	9606.ENSP00000263918 (ppp) 9606.ENSP00000350071	0.989	O43815	Q13033	0.373206
225	9606.ENSP00000263918 (ppp) 9606.ENSP00000315702	0.98	O43815	Q9Y3A3	0.807909
226	9606.ENSP00000263918 (ppp) 9606.ENSP00000291295	0.9	O43815	P0DP23	0.495152
227	9606.ENSP00000263918 (ppp) 9606.ENSP00000325748	0.922	O00506	O43815	-0.463056
228	9606.ENSP00000263918 (ppp) 9606.ENSP00000375777	0.983	O43815	Q9NRL3	0.83163
229	9606.ENSP00000263918 (ppp) 9606.ENSP00000324804	0.983	O43815	P30153	-0.518406
230	9606.ENSP00000263956 (ppp) 9606.ENSP00000361219	0.989	Q9UKN8	Q9Y5Q9	-0.104364
231	9606.ENSP00000264071 (ppp) 9606.ENSP00000326042	0.934	P04350	P0DPH7	0.092214
232	9606.ENSP00000264093 (ppp) 9606.ENSP00000339479	0.9	P49902	Q16854	0.49077
233	9606.ENSP00000264187 (ppp) 9606.ENSP00000346839	0.982	P02751	P14543	-0.251444
234	9606.ENSP00000264187 (ppp) 9606.ENSP00000363827	0.996	P14543	P98160	0.539312
235	9606.ENSP00000264279 (ppp) 9606.ENSP00000355541	0.974	Q9H583	Q9Y2X3	0.878019
236	9606.ENSP00000264279 (ppp) 9606.ENSP00000495273	0.98	P62081	Q9Y2X3	-0.962905
237	9606.ENSP00000264279 (ppp) 9606.ENSP00000472469	0.942	P62857	Q9Y2X3	-0.925381
238	9606.ENSP00000264279 (ppp) 9606.ENSP00000386134	0.973	Q8NEJ9	Q9Y2X3	-0.884226
239	9606.ENSP00000264279 (ppp) 9606.ENSP00000385958	0.909	P62263	Q9Y2X3	-0.956673
240	9606.ENSP00000264279 (ppp) 9606.ENSP00000393241	0.903	P62269	Q9Y2X3	-0.903609
241	9606.ENSP00000264279 (ppp) 9606.ENSP00000472985	0.912	P46782	Q9Y2X3	-0.958516
242	9606.ENSP00000264279 (ppp) 9606.ENSP00000370589	0.999	O00567	Q9Y2X3	0.990462
243	9606.ENSP00000264279 (ppp) 9606.ENSP00000389182	0.902	P78346	Q9Y2X3	-0.546442
244	9606.ENSP00000264279 (ppp) 9606.ENSP00000470560	0.974	Q92979	Q9Y2X3	-0.819375
245	9606.ENSP00000264279 (ppp) 9606.ENSP00000375632	0.903	P46781	Q9Y2X3	-0.9478
246	9606.ENSP00000264279 (ppp) 9606.ENSP00000270625	0.919	P62280	Q9Y2X3	-0.971397
247	9606.ENSP00000264279 (ppp) 9606.ENSP00000327179	0.975	Q969X6	Q9Y2X3	0.850434
248	9606.ENSP00000264279 (ppp) 9606.ENSP00000274606	0.975	Q9NX24	Q9Y2X3	0.457736
249	9606.ENSP00000264279 (ppp) 9606.ENSP00000296674	0.943	P62266	Q9Y2X3	-0.851029
250	9606.ENSP00000264279 (ppp) 9606.ENSP00000383949	0.999	P55769	Q9Y2X3	0.937372
251	9606.ENSP00000264279 (ppp) 9606.ENSP00000414321	0.92	P62847	Q9Y2X3	-0.96809
252	9606.ENSP00000264279 (ppp) 9606.ENSP00000346050	0.919	P61247	Q9Y2X3	-0.940913
253	9606.ENSP00000264279 (ppp) 9606.ENSP00000297990	0.984	Q9H6R4	Q9Y2X3	-0.81665
254	9606.ENSP00000264279 (ppp) 9606.ENSP00000379888	0.953	P62241	Q9Y2X3	-0.911341
255	9606.ENSP00000264279 (ppp) 9606.ENSP00000435777	0.956	P62277	Q9Y2X3	-0.943702
256	9606.ENSP00000264279 (ppp) 9606.ENSP00000304353	0.9	O75817	Q9Y2X3	-0.853344
257	9606.ENSP00000264279 (ppp) 9606.ENSP00000369757	0.925	P62753	Q9Y2X3	-0.964019
258	9606.ENSP00000264279 (ppp) 9606.ENSP00000367806	0.9	P62249	Q9Y2X3	-0.966351
259	9606.ENSP00000264279 (ppp) 9606.ENSP00000384302	0.946	Q15061	Q9Y2X3	0.903427
260	9606.ENSP00000264279 (ppp) 9606.ENSP00000274054	0.9	Q96HR8	Q9Y2X3	0.117852
261	9606.ENSP00000264279 (ppp) 9606.ENSP00000470972	0.903	P39019	Q9Y2X3	-0.926662
262	9606.ENSP00000264279 (ppp) 9606.ENSP00000358563	0.95	O60832	Q9Y2X3	0.966717
263	9606.ENSP00000264279 (ppp) 9606.ENSP00000385787	0.9	Q99575	Q9Y2X3	-0.482999
264	9606.ENSP00000264335 (ppp) 9606.ENSP00000478927	0.943	P46937	P62258	0.613
265	9606.ENSP00000264335 (ppp) 9606.ENSP00000379287	0.993	P62258	P63104	0.957424
266	9606.ENSP00000264335 (ppp) 9606.ENSP00000361930	0.924	P31946	P62258	0.84628
267	9606.ENSP00000264335 (ppp) 9606.ENSP00000306330	0.948	P61981	P62258	0.967683
268	9606.ENSP00000264414 (ppp) 9606.ENSP00000364589	0.962	Q13618	Q13619	0.400271
269	9606.ENSP00000264335 (ppp) 9606.ENSP00000371267	0.949	P27348	P62258	0.929573
270	9606.ENSP00000264657 (ppp) 9606.ENSP00000346839	0.968	P02751	P40763	0.291508
271	9606.ENSP00000264933 (ppp) 9606.ENSP00000280551	0.9	O75340	O94855	-0.219157
272	9606.ENSP00000265371 (ppp) 9606.ENSP00000352882	0.998	O14786	Q9HCM2	-0.0440298
273	9606.ENSP00000266376 (ppp) 9606.ENSP00000320025	0.982	Q08289	Q13936	0.420831
274	9606.ENSP00000267257 (ppp) 9606.ENSP00000420213	0.952	O75369	P49023	-0.427252
275	9606.ENSP00000267257 (ppp) 9606.ENSP00000334008	0.999	P49023	Q9NVD7	0.480364
276	9606.ENSP00000267257 (ppp) 9606.ENSP00000327145	0.952	P49023	Q14315	-0.128307
277	9606.ENSP00000268058 (ppp) 9606.ENSP00000376077	0.983	P29590	P63165	0.57111
278	9606.ENSP00000269228 (ppp) 9606.ENSP00000380074	0.936	O15118	Q8NBW4	0.752655
279	9606.ENSP00000269228 (ppp) 9606.ENSP00000451206	0.998	O15118	P61916	-0.211247
280	9606.ENSP00000269305 (ppp) 9606.ENSP00000376077	0.97	P04637	P63165	0.0466674
281	9606.ENSP00000269305 (ppp) 9606.ENSP00000343896	0.941	P04637	P51532	-0.252622
282	9606.ENSP00000269305 (ppp) 9606.ENSP00000345347	0.989	P04637	P09429	-0.21485
283	9606.ENSP00000269305 (ppp) 9606.ENSP00000340883	0.938	P04637	Q12824	-0.107883
284	9606.ENSP00000269571 (ppp) 9606.ENSP00000497069	0.988	P04626	P08069	0.165225
285	9606.ENSP00000270225 (ppp) 9606.ENSP00000376077	0.986	P63165	Q9UBE0	-0.103858
286	9606.ENSP00000270625 (ppp) 9606.ENSP00000339795	0.955	P18124	P62280	0.87467
287	9606.ENSP00000270625 (ppp) 9606.ENSP00000346001	0.939	P39023	P62280	0.934031
288	9606.ENSP00000270625 (ppp) 9606.ENSP00000346088	0.953	P35268	P62280	0.901721
289	9606.ENSP00000271688 (ppp) 9606.ENSP00000371152	0.9	Q13510	Q96G23	0.482739
290	9606.ENSP00000272317 (ppp) 9606.ENSP00000383199	0.948	P62979	Q96PU5	-0.22121
291	9606.ENSP00000272317 (ppp) 9606.ENSP00000499786	0.979	P62979	Q96J02	0.288999
292	9606.ENSP00000272317 (ppp) 9606.ENSP00000407818	0.9	P62068	P62979	0.228129
293	9606.ENSP00000272317 (ppp) 9606.ENSP00000339795	0.902	P18124	P62979	0.592227
294	9606.ENSP00000272317 (ppp) 9606.ENSP00000346088	0.936	P35268	P62979	0.530562
295	9606.ENSP00000273047 (ppp) 9606.ENSP00000447053	0.976	P20339	P51148	0.502147
296	9606.ENSP00000273480 (ppp) 9606.ENSP00000364589	0.985	Q13619	Q9UBF6	-0.187594
297	9606.ENSP00000274400 (ppp) 9606.ENSP00000370625	0.93	P30876	Q13888	0.297186
298	9606.ENSP00000274606 (ppp) 9606.ENSP00000482075	0.9	Q15185	Q9NX24	0.356772
299	9606.ENSP00000275603 (ppp) 9606.ENSP00000482075	0.9	P40227	Q15185	0.14842
300	9606.ENSP00000276079 (ppp) 9606.ENSP00000354346	0.98	P43243	Q15233	0.807385
301	9606.ENSP00000278353 (ppp) 9606.ENSP00000355308	0.919	B0YJ81	Q53GQ0	0.400471
302	9606.ENSP00000278353 (ppp) 9606.ENSP00000322229	0.9	O60427	Q53GQ0	-0.87343
303	9606.ENSP00000278353 (ppp) 9606.ENSP00000316329	0.9	Q53GQ0	Q86SK9	0.579274
304	9606.ENSP00000278353 (ppp) 9606.ENSP00000363794	0.903	Q53GQ0	Q92506	-0.137114
305	9606.ENSP00000278353 (ppp) 9606.ENSP00000373153	0.919	Q53GQ0	Q6Y1H2	0.80861
306	9606.ENSP00000278353 (ppp) 9606.ENSP00000359380	0.938	O00767	Q53GQ0	-0.421532
307	9606.ENSP00000278572 (ppp) 9606.ENSP00000339795	0.938	P18124	P23396	0.924903
308	9606.ENSP00000278572 (ppp) 9606.ENSP00000346001	0.976	P23396	P39023	0.977336
309	9606.ENSP00000278572 (ppp) 9606.ENSP00000346088	0.946	P23396	P35268	0.864226
310	9606.ENSP00000278671 (ppp) 9606.ENSP00000307272	0.971	Q6IAA8	Q8N122	0.0576631
311	9606.ENSP00000280326 (ppp) 9606.ENSP00000482075	0.9	P48643	Q15185	0.108115
312	9606.ENSP00000280551 (ppp) 9606.ENSP00000343405	0.971	O94855	P53992	0.810213
313	9606.ENSP00000280551 (ppp) 9606.ENSP00000306881	0.998	O94855	Q15436	0.81771
314	9606.ENSP00000280551 (ppp) 9606.ENSP00000362339	0.9	O94855	Q9NR31	-0.34824
315	9606.ENSP00000280551 (ppp) 9606.ENSP00000362807	0.9	O94855	Q9UBV8	-0.270189
316	9606.ENSP00000280551 (ppp) 9606.ENSP00000428564	0.925	O94855	O95487	0.369985
317	9606.ENSP00000280551 (ppp) 9606.ENSP00000405926	0.9	O94855	Q9Y3B3	0.728855
318	9606.ENSP00000280551 (ppp) 9606.ENSP00000373312	0.972	O94855	P55735	0.697479
319	9606.ENSP00000280551 (ppp) 9606.ENSP00000381823	0.985	O94855	O95486	0.0491071
320	9606.ENSP00000280551 (ppp) 9606.ENSP00000378721	0.929	O94855	O94979	0.627827
321	9606.ENSP00000280772 (ppp) 9606.ENSP00000328968	0.984	Q12955	Q14524	-0.331496
322	9606.ENSP00000281938 (ppp) 9606.ENSP00000358081	0.998	O95817	Q9UJY1	0.0600722
323	9606.ENSP00000282561 (ppp) 9606.ENSP00000326042	0.9	P0DPH7	P17302	-0.413121
324	9606.ENSP00000283131 (ppp) 9606.ENSP00000342434	0.999	O60264	Q9UIG0	0.974066
325	9606.ENSP00000283195 (ppp) 9606.ENSP00000367721	0.968	P49792	Q12769	0.494731
326	9606.ENSP00000283195 (ppp) 9606.ENSP00000376077	0.999	P49792	P63165	-0.228848
327	9606.ENSP00000283415 (ppp) 9606.ENSP00000355964	0.9	Q8NF37	Q92604	0.733676
328	9606.ENSP00000284320 (ppp) 9606.ENSP00000410339	0.998	O94826	O96008	0.394302
329	9606.ENSP00000285398 (ppp) 9606.ENSP00000370625	0.931	P19447	P30876	-0.611426
330	9606.ENSP00000285518 (ppp) 9606.ENSP00000314036	0.9	Q9NRZ5	Q9NUQ2	0.39652
331	9606.ENSP00000285968 (ppp) 9606.ENSP00000367721	0.925	Q12769	Q92621	0.885198
332	9606.ENSP00000286371 (ppp) 9606.ENSP00000356790	0.932	P05026	P54709	-0.30938
333	9606.ENSP00000286788 (ppp) 9606.ENSP00000482075	0.9	P50990	Q15185	-0.0086626
334	9606.ENSP00000288266 (ppp) 9606.ENSP00000497069	0.977	P08069	Q9UKG1	-0.0789799
335	9606.ENSP00000289104 (ppp) 9606.ENSP00000358464	0.998	O14807	Q9UQ13	0.590291
336	9606.ENSP00000289382 (ppp) 9606.ENSP00000437271	0.973	Q9C0C2	Q9UKZ1	-0.0828684
337	9606.ENSP00000290341 (ppp) 9606.ENSP00000361626	0.982	P67809	Q9NZI8	0.31126
338	9606.ENSP00000290341 (ppp) 9606.ENSP00000358635	0.964	O60506	Q9NZI8	0.369748
339	9606.ENSP00000290341 (ppp) 9606.ENSP00000391826	0.967	P01344	Q9NZI8	0.541617
340	9606.ENSP00000290341 (ppp) 9606.ENSP00000491215	0.979	Q00839	Q9NZI8	0.278192
341	9606.ENSP00000290341 (ppp) 9606.ENSP00000385269	0.906	Q15717	Q9NZI8	0.349257
342	9606.ENSP00000290341 (ppp) 9606.ENSP00000356520	0.978	Q08211	Q9NZI8	0.797947
343	9606.ENSP00000290341 (ppp) 9606.ENSP00000481762	0.916	O75534	Q9NZI8	0.842866
344	9606.ENSP00000290299 (ppp) 9606.ENSP00000377033	0.92	P05496	P48047	-0.531552
345	9606.ENSP00000291295 (ppp) 9606.ENSP00000339191	0.977	P0DP23	Q03135	-0.367806
346	9606.ENSP00000291295 (ppp) 9606.ENSP00000425824	0.97	P0DP23	Q13557	-0.40573
347	9606.ENSP00000291295 (ppp) 9606.ENSP00000328968	0.998	P0DP23	Q14524	0.386917
348	9606.ENSP00000291295 (ppp) 9606.ENSP00000496954	0.93	O00159	P0DP23	-0.177551
349	9606.ENSP00000291572 (ppp) 9606.ENSP00000314036	0.915	Q9NRZ5	Q9NRZ7	-0.547748
350	9606.ENSP00000292475 (ppp) 9606.ENSP00000377033	0.947	P05496	P56134	-0.239657
351	9606.ENSP00000293379 (ppp) 9606.ENSP00000346839	0.999	P02751	P08648	-0.62156
352	9606.ENSP00000293831 (ppp) 9606.ENSP00000429931	0.929	O15372	P60842	0.851351
353	9606.ENSP00000294179 (ppp) 9606.ENSP00000461784	0.998	O14653	Q13190	0.331459
354	9606.ENSP00000294189 (ppp) 9606.ENSP00000346088	0.942	P35268	P47914	0.734275
355	9606.ENSP00000294189 (ppp) 9606.ENSP00000346001	0.959	P39023	P47914	0.840622
356	9606.ENSP00000294189 (ppp) 9606.ENSP00000339795	0.948	P18124	P47914	0.833057
357	9606.ENSP00000294728 (ppp) 9606.ENSP00000346839	0.94	P02751	P19320	0.821336
358	9606.ENSP00000295685 (ppp) 9606.ENSP00000367220	0.999	O15144	P61160	0.911708
359	9606.ENSP00000295688 (ppp) 9606.ENSP00000482075	0.9	P49368	Q15185	-0.0433927
360	9606.ENSP00000295770 (ppp) 9606.ENSP00000443216	0.996	P61165	Q8TCJ2	0.554314
361	9606.ENSP00000295897 (ppp) 9606.ENSP00000346839	0.982	P02751	P02768	0.42076
362	9606.ENSP00000296181 (ppp) 9606.ENSP00000346839	0.915	P02751	P18084	-0.523446
363	9606.ENSP00000296255 (ppp) 9606.ENSP00000443216	0.993	P04843	P61165	0.267816
364	9606.ENSP00000296412 (ppp) 9606.ENSP00000367992	0.939	P10768	P11766	0.346443
365	9606.ENSP00000296503 (ppp) 9606.ENSP00000345347	0.945	P09429	P26583	0.767116
366	9606.ENSP00000296674 (ppp) 9606.ENSP00000429931	0.913	O15372	P62266	0.954094
367	9606.ENSP00000296674 (ppp) 9606.ENSP00000346088	0.952	P35268	P62266	0.930661
368	9606.ENSP00000296674 (ppp) 9606.ENSP00000339795	0.949	P18124	P62266	0.857427
369	9606.ENSP00000296674 (ppp) 9606.ENSP00000346001	0.95	P39023	P62266	0.934502
370	9606.ENSP00000298159 (ppp) 9606.ENSP00000365745	0.986	Q14247	Q9Y281	0.0685412
371	9606.ENSP00000298159 (ppp) 9606.ENSP00000432660	0.958	P23528	Q9Y281	0.341397
372	9606.ENSP00000298159 (ppp) 9606.ENSP00000355645	0.913	P68133	Q9Y281	-0.34451
373	9606.ENSP00000298159 (ppp) 9606.ENSP00000458162	0.981	P63261	Q9Y281	0.531266
374	9606.ENSP00000298159 (ppp) 9606.ENSP00000427687	0.92	O75083	Q9Y281	-0.0982683
375	9606.ENSP00000299300 (ppp) 9606.ENSP00000482075	0.9	P78371	Q15185	0.209025
376	9606.ENSP00000299601 (ppp) 9606.ENSP00000370625	0.934	P30876	Q8WVC0	0.198792
377	9606.ENSP00000299697 (ppp) 9606.ENSP00000339479	0.9	O00142	P49902	-0.654856
378	9606.ENSP00000300289 (ppp) 9606.ENSP00000365402	0.9	P10321	P30101	0.416834
379	9606.ENSP00000300289 (ppp) 9606.ENSP00000399168	0.926	P01889	P30101	0.427835
380	9606.ENSP00000301587 (ppp) 9606.ENSP00000377033	0.95	O75947	P05496	-0.655802
381	9606.ENSP00000301764 (ppp) 9606.ENSP00000364589	0.999	Q13619	Q16531	0.367098
382	9606.ENSP00000302177 (ppp) 9606.ENSP00000314036	0.9	Q6ZWT7	Q9NRZ5	0.243336
383	9606.ENSP00000302886 (ppp) 9606.ENSP00000339795	0.949	P18124	Q9UQ80	0.260416
384	9606.ENSP00000302886 (ppp) 9606.ENSP00000346001	0.952	P39023	Q9UQ80	0.380077
385	9606.ENSP00000302886 (ppp) 9606.ENSP00000346088	0.949	P35268	Q9UQ80	0.410439
386	9606.ENSP00000302961 (ppp) 9606.ENSP00000358081	0.991	O95817	P34932	-0.600579
387	9606.ENSP00000302967 (ppp) 9606.ENSP00000378402	0.971	O15379	Q96ST3	0.306111
388	9606.ENSP00000303373 (ppp) 9606.ENSP00000370625	0.913	P04908	P30876	0.0875662
389	9606.ENSP00000303830 (ppp) 9606.ENSP00000497069	0.997	P06213	P08069	0.420269
390	9606.ENSP00000304669 (ppp) 9606.ENSP00000389714	0.948	P35221	Q9UI47	0.590208
391	9606.ENSP00000306003 (ppp) 9606.ENSP00000377033	0.947	P05496	P56385	-0.557576
392	9606.ENSP00000307272 (ppp) 9606.ENSP00000457870	0.999	Q8N122	Q9BVC4	0.36509
393	9606.ENSP00000307272 (ppp) 9606.ENSP00000362092	0.998	Q8N122	Q9HB90	0.132094
394	9606.ENSP00000307272 (ppp) 9606.ENSP00000424183	0.971	Q8N122	Q9UHA4	0.209625
395	9606.ENSP00000307272 (ppp) 9606.ENSP00000354558	0.999	P42345	Q8N122	0.654741
396	9606.ENSP00000307272 (ppp) 9606.ENSP00000383003	0.997	P62942	Q8N122	-0.371703
397	9606.ENSP00000307272 (ppp) 9606.ENSP00000343118	0.971	Q0VGL1	Q8N122	0.161656
398	9606.ENSP00000307272 (ppp) 9606.ENSP00000357288	0.974	Q8N122	Q9Y2Q5	0.181414
399	9606.ENSP00000307272 (ppp) 9606.ENSP00000471700	0.986	Q14318	Q8N122	0.462847
400	9606.ENSP00000307272 (ppp) 9606.ENSP00000369899	0.999	Q7L523	Q8N122	-0.0387618
401	9606.ENSP00000307491 (ppp) 9606.ENSP00000407818	0.998	P62068	Q8TAF3	0.24841
402	9606.ENSP00000307786 (ppp) 9606.ENSP00000308430	0.989	O43169	P99999	0.666356
403	9606.ENSP00000307889 (ppp) 9606.ENSP00000346001	0.968	P26373	P39023	0.867771
404	9606.ENSP00000307889 (ppp) 9606.ENSP00000339795	0.967	P18124	P26373	0.836327
405	9606.ENSP00000307889 (ppp) 9606.ENSP00000346088	0.956	P26373	P35268	0.754524
406	9606.ENSP00000307940 (ppp) 9606.ENSP00000346001	0.934	P13639	P39023	0.245743
407	9606.ENSP00000307940 (ppp) 9606.ENSP00000339795	0.913	P13639	P18124	0.147351
408	9606.ENSP00000308430 (ppp) 9606.ENSP00000352835	0.972	O43169	P02144	0.130632
409	9606.ENSP00000308430 (ppp) 9606.ENSP00000355877	0.9	O43169	Q5VT66	-0.116136
410	9606.ENSP00000308430 (ppp) 9606.ENSP00000419970	0.979	O43169	P16435	-0.326314
411	9606.ENSP00000308430 (ppp) 9606.ENSP00000354468	0.994	O43169	P00387	-0.67532
412	9606.ENSP00000308430 (ppp) 9606.ENSP00000356218	0.953	O43169	Q9UHQ9	0.247693
413	9606.ENSP00000309334 (ppp) 9606.ENSP00000346088	0.962	P35268	P61313	0.799519
414	9606.ENSP00000309334 (ppp) 9606.ENSP00000339795	0.969	P18124	P61313	0.990183
415	9606.ENSP00000309334 (ppp) 9606.ENSP00000346001	0.973	P39023	P61313	0.973927
416	9606.ENSP00000310491 (ppp) 9606.ENSP00000400175	0.981	P61586	Q07960	-0.475011
417	9606.ENSP00000310491 (ppp) 9606.ENSP00000497733	0.999	P60953	Q07960	0.0329366
418	9606.ENSP00000310551 (ppp) 9606.ENSP00000355964	0.9	Q6UWP7	Q92604	-0.31979
419	9606.ENSP00000310551 (ppp) 9606.ENSP00000314036	0.9	Q6UWP7	Q9NRZ5	-0.150838
420	9606.ENSP00000310623 (ppp) 9606.ENSP00000363205	0.999	Q9H1K1	Q9Y697	0.57406
421	9606.ENSP00000310668 (ppp) 9606.ENSP00000367721	0.939	Q12769	Q8N1F7	0.904162
422	9606.ENSP00000311430 (ppp) 9606.ENSP00000346088	0.978	P35268	P36578	0.789417
423	9606.ENSP00000311430 (ppp) 9606.ENSP00000346001	0.974	P36578	P39023	0.977771
424	9606.ENSP00000311430 (ppp) 9606.ENSP00000339795	0.981	P18124	P36578	0.98893
425	9606.ENSP00000311513 (ppp) 9606.ENSP00000342434	0.923	Q96T23	Q9UIG0	0.281206
426	9606.ENSP00000312066 (ppp) 9606.ENSP00000346001	0.919	P39023	Q9UHB9	0.555904
427	9606.ENSP00000312624 (ppp) 9606.ENSP00000467141	0.999	O15273	Q8WZ42	0.81303
428	9606.ENSP00000313007 (ppp) 9606.ENSP00000446576	0.988	P11940	Q99700	0.770079
429	9606.ENSP00000314036 (ppp) 9606.ENSP00000360761	0.9	O15120	Q9NRZ5	-0.294808
430	9606.ENSP00000314036 (ppp) 9606.ENSP00000378877	0.9	Q99943	Q9NRZ5	0.446273
431	9606.ENSP00000314067 (ppp) 9606.ENSP00000336923	0.9	A1A4S6	Q13177	0.0921192
432	9606.ENSP00000314807 (ppp) 9606.ENSP00000370593	0.967	P23468	Q9NPH3	-0.82133
433	9606.ENSP00000315190 (ppp) 9606.ENSP00000346839	0.973	P02751	P26006	-0.0091916
434	9606.ENSP00000316029 (ppp) 9606.ENSP00000346839	0.953	P02751	Q9Y490	-0.332043
435	9606.ENSP00000316029 (ppp) 9606.ENSP00000420213	0.984	O75369	Q9Y490	-0.0690779
436	9606.ENSP00000316032 (ppp) 9606.ENSP00000367721	0.999	P52948	Q12769	0.602318
437	9606.ENSP00000316029 (ppp) 9606.ENSP00000327145	0.984	Q14315	Q9Y490	-0.0395551
438	9606.ENSP00000317300 (ppp) 9606.ENSP00000355964	0.9	Q643R3	Q92604	0.0855461
439	9606.ENSP00000317334 (ppp) 9606.ENSP00000482075	0.9	P17987	Q15185	0.0634952
440	9606.ENSP00000317955 (ppp) 9606.ENSP00000447053	0.969	P51148	Q15075	0.316099
441	9606.ENSP00000318297 (ppp) 9606.ENSP00000331310	0.962	Q9UBU8	Q9Y265	-0.0294793
442	9606.ENSP00000318646 (ppp) 9606.ENSP00000346001	0.92	P39023	P62244	0.940577
443	9606.ENSP00000318646 (ppp) 9606.ENSP00000339795	0.92	P18124	P62244	0.879111
444	9606.ENSP00000318697 (ppp) 9606.ENSP00000326042	0.935	P0DPH7	Q9BUF5	0.618386
445	9606.ENSP00000319104 (ppp) 9606.ENSP00000370625	0.927	P30876	Q7KZ85	0.594688
446	9606.ENSP00000319169 (ppp) 9606.ENSP00000343896	0.95	O14744	P51532	-0.721824
447	9606.ENSP00000320025 (ppp) 9606.ENSP00000349320	0.915	P54289	Q08289	0.00872695
448	9606.ENSP00000320025 (ppp) 9606.ENSP00000418081	0.955	Q08289	Q9NY47	-0.748245
449	9606.ENSP00000320295 (ppp) 9606.ENSP00000326042	0.933	P0DPH7	Q13509	0.601857
450	9606.ENSP00000320485 (ppp) 9606.ENSP00000343896	0.999	O14497	P51532	0.9294
451	9606.ENSP00000320485 (ppp) 9606.ENSP00000340883	0.999	O14497	Q12824	0.890683
452	9606.ENSP00000320485 (ppp) 9606.ENSP00000479526	0.974	O14497	Q92784	0.817647
453	9606.ENSP00000320866 (ppp) 9606.ENSP00000399168	0.934	P01889	P27797	0.0983653
454	9606.ENSP00000320949 (ppp) 9606.ENSP00000437271	0.964	A5YKK6	Q9C0C2	0.262874
455	9606.ENSP00000320866 (ppp) 9606.ENSP00000365402	0.9	P10321	P27797	0.455059
456	9606.ENSP00000321070 (ppp) 9606.ENSP00000440246	0.9	P23368	Q16798	0.703127
457	9606.ENSP00000322229 (ppp) 9606.ENSP00000373153	0.9	O60427	Q6Y1H2	-0.81115
458	9606.ENSP00000322229 (ppp) 9606.ENSP00000355308	0.9	B0YJ81	O60427	-0.409364
459	9606.ENSP00000323967 (ppp) 9606.ENSP00000343896	0.999	P51532	Q969G3	0.906031
460	9606.ENSP00000323967 (ppp) 9606.ENSP00000340883	0.999	Q12824	Q969G3	0.924465
461	9606.ENSP00000323967 (ppp) 9606.ENSP00000479526	0.96	Q92784	Q969G3	0.812604
462	9606.ENSP00000324628 (ppp) 9606.ENSP00000381293	0.906	P46459	Q99747	0.306801
463	9606.ENSP00000324573 (ppp) 9606.ENSP00000375857	0.954	Q13045	Q32MZ4	0.829211
464	9606.ENSP00000326042 (ppp) 9606.ENSP00000341289	0.946	P0DPH7	P68371	0.319604
465	9606.ENSP00000326042 (ppp) 9606.ENSP00000339001	0.961	P07437	P0DPH7	0.672273
466	9606.ENSP00000326042 (ppp) 9606.ENSP00000348416	0.9	P0DPH7	Q07157	-0.216668
467	9606.ENSP00000326042 (ppp) 9606.ENSP00000369703	0.961	P0DPH7	Q13885	0.381792
468	9606.ENSP00000326804 (ppp) 9606.ENSP00000364589	0.988	Q13616	Q13619	0.801085
469	9606.ENSP00000326888 (ppp) 9606.ENSP00000334008	0.907	Q7Z4I7	Q9NVD7	0.481164
470	9606.ENSP00000327054 (ppp) 9606.ENSP00000357283	0.978	P02545	Q03252	0.587502
471	9606.ENSP00000327145 (ppp) 9606.ENSP00000358866	0.9	P21333	Q14315	0.0909892
472	9606.ENSP00000327145 (ppp) 9606.ENSP00000416387	0.998	Q14315	Q8WUP2	-0.602475
473	9606.ENSP00000327145 (ppp) 9606.ENSP00000453508	0.984	Q14315	Q9Y4G6	-0.321707
474	9606.ENSP00000327145 (ppp) 9606.ENSP00000420213	0.912	O75369	Q14315	-0.0781788
475	9606.ENSP00000327801 (ppp) 9606.ENSP00000384999	0.988	O15460	P07237	-0.816869
476	9606.ENSP00000327889 (ppp) 9606.ENSP00000370625	0.944	P30876	Q6P9B9	0.783578
477	9606.ENSP00000331310 (ppp) 9606.ENSP00000430432	0.99	Q92769	Q9UBU8	0.364067
478	9606.ENSP00000331310 (ppp) 9606.ENSP00000361363	0.975	Q9NPF5	Q9UBU8	0.155554
479	9606.ENSP00000331310 (ppp) 9606.ENSP00000397552	0.954	O96019	Q9UBU8	0.509422
480	9606.ENSP00000331310 (ppp) 9606.ENSP00000473172	0.98	Q9UBU8	Q9Y230	-0.0669229
481	9606.ENSP00000331310 (ppp) 9606.ENSP00000394417	0.955	Q15014	Q9UBU8	0.349721
482	9606.ENSP00000331487 (ppp) 9606.ENSP00000379457	0.97	Q8TAT6	Q9UNN5	0.362621
483	9606.ENSP00000331310 (ppp) 9606.ENSP00000362592	0.92	Q09028	Q9UBU8	0.692005
484	9606.ENSP00000331544 (ppp) 9606.ENSP00000346839	0.981	P02751	P23142	-0.440648
485	9606.ENSP00000331310 (ppp) 9606.ENSP00000378402	0.986	Q96ST3	Q9UBU8	0.0597543
486	9606.ENSP00000331310 (ppp) 9606.ENSP00000352925	0.979	Q9UBU8	Q9Y4A5	0.258027
487	9606.ENSP00000331310 (ppp) 9606.ENSP00000362649	0.979	Q13547	Q9UBU8	0.0357567
488	9606.ENSP00000332164 (ppp) 9606.ENSP00000420321	0.998	O75094	Q9Y6N7	0.370782
489	9606.ENSP00000332604 (ppp) 9606.ENSP00000429931	0.999	O15372	Q99613	0.935841
490	9606.ENSP00000333769 (ppp) 9606.ENSP00000339191	0.994	P35613	Q03135	0.759781
491	9606.ENSP00000333984 (ppp) 9606.ENSP00000355533	0.994	Q13061	Q92736	0.132319
492	9606.ENSP00000333984 (ppp) 9606.ENSP00000368767	0.996	Q12797	Q13061	0.0452466
493	9606.ENSP00000334008 (ppp) 9606.ENSP00000337598	0.997	P48059	Q9NVD7	0.807019
494	9606.ENSP00000334008 (ppp) 9606.ENSP00000379975	0.999	Q13418	Q9NVD7	0.913306
495	9606.ENSP00000334008 (ppp) 9606.ENSP00000458162	0.906	P63261	Q9NVD7	0.658047
496	9606.ENSP00000334008 (ppp) 9606.ENSP00000367154	0.937	Q15404	Q9NVD7	0.525893
497	9606.ENSP00000335044 (ppp) 9606.ENSP00000343896	0.999	P51532	Q68CP9	0.859068
498	9606.ENSP00000335044 (ppp) 9606.ENSP00000340883	0.999	Q12824	Q68CP9	0.860281
499	9606.ENSP00000335044 (ppp) 9606.ENSP00000479526	0.953	Q68CP9	Q92784	0.786594
500	9606.ENSP00000335153 (ppp) 9606.ENSP00000339191	0.973	P07900	Q03135	-0.757681
501	9606.ENSP00000335153 (ppp) 9606.ENSP00000482075	0.998	P07900	Q15185	-0.155198
502	9606.ENSP00000337632 (ppp) 9606.ENSP00000491830	0.92	O75152	P82979	-0.289203
503	9606.ENSP00000338934 (ppp) 9606.ENSP00000367263	0.941	P15311	Q09666	0.329321
504	9606.ENSP00000339191 (ppp) 9606.ENSP00000373905	0.935	P50570	Q03135	-0.428467
505	9606.ENSP00000339191 (ppp) 9606.ENSP00000349541	0.981	Q03135	Q6NZI2	0.841948
506	9606.ENSP00000339191 (ppp) 9606.ENSP00000360609	0.965	P08238	Q03135	-0.773169
507	9606.ENSP00000339191 (ppp) 9606.ENSP00000407586	0.956	P01112	Q03135	0.6536
508	9606.ENSP00000339191 (ppp) 9606.ENSP00000362680	0.988	P12931	Q03135	0.688582
509	9606.ENSP00000339191 (ppp) 9606.ENSP00000379350	0.963	P05556	Q03135	0.517301
510	9606.ENSP00000339191 (ppp) 9606.ENSP00000497069	0.947	P08069	Q03135	-0.63274
511	9606.ENSP00000339495 (ppp) 9606.ENSP00000370625	0.914	P30876	Q8WX92	0.692975
512	9606.ENSP00000339479 (ppp) 9606.ENSP00000476480	0.9	P49902	Q9H0P0	0.342665
513	9606.ENSP00000339795 (ppp) 9606.ENSP00000377640	0.969	P18124	P83731	0.924576
514	9606.ENSP00000339795 (ppp) 9606.ENSP00000466010	0.946	P18124	P62841	0.940658
515	9606.ENSP00000339795 (ppp) 9606.ENSP00000495672	0.954	P18077	P18124	0.913049
516	9606.ENSP00000339795 (ppp) 9606.ENSP00000495273	0.933	P18124	P62081	0.9005
517	9606.ENSP00000339795 (ppp) 9606.ENSP00000429374	0.939	P18124	P60866	0.892931
518	9606.ENSP00000339795 (ppp) 9606.ENSP00000418082	0.967	P18124	P61513	0.903994
519	9606.ENSP00000339795 (ppp) 9606.ENSP00000341885	0.938	P15880	P18124	0.87667
520	9606.ENSP00000339795 (ppp) 9606.ENSP00000375730	0.956	P18124	P40429	0.908896
521	9606.ENSP00000339795 (ppp) 9606.ENSP00000348849	0.936	P18124	P62854	0.803335
522	9606.ENSP00000339795 (ppp) 9606.ENSP00000369757	0.982	P18124	P62753	0.892786
523	9606.ENSP00000339795 (ppp) 9606.ENSP00000345957	0.915	P18124	P63220	0.809605
524	9606.ENSP00000339795 (ppp) 9606.ENSP00000389351	0.939	P08865	P18124	0.856609
525	9606.ENSP00000339795 (ppp) 9606.ENSP00000362744	0.919	P18124	P62701	0.854871
526	9606.ENSP00000339795 (ppp) 9606.ENSP00000472469	0.938	P18124	P62857	0.880957
527	9606.ENSP00000339795 (ppp) 9606.ENSP00000413436	0.939	P18124	P27635	0.915422
528	9606.ENSP00000339795 (ppp) 9606.ENSP00000447001	0.967	P18124	Q07020	0.96392
529	9606.ENSP00000339795 (ppp) 9606.ENSP00000403172	0.987	P18124	Q02878	0.746771
530	9606.ENSP00000339795 (ppp) 9606.ENSP00000416429	0.967	P18124	P62910	0.798915
531	9606.ENSP00000339795 (ppp) 9606.ENSP00000346015	0.982	P18124	P46776	0.865699
532	9606.ENSP00000339795 (ppp) 9606.ENSP00000496250	0.975	P18124	P62913	0.916769
533	9606.ENSP00000339795 (ppp) 9606.ENSP00000363559	0.909	P18124	P56537	-0.513161
534	9606.ENSP00000339795 (ppp) 9606.ENSP00000393241	0.921	P18124	P62269	0.781931
535	9606.ENSP00000339795 (ppp) 9606.ENSP00000385958	0.94	P18124	P62263	0.891326
536	9606.ENSP00000339795 (ppp) 9606.ENSP00000346088	0.951	P18124	P35268	0.740795
537	9606.ENSP00000339795 (ppp) 9606.ENSP00000435096	0.936	P18124	P62851	0.754696
538	9606.ENSP00000339795 (ppp) 9606.ENSP00000494697	0.967	P18124	P32969	0.278436
539	9606.ENSP00000339795 (ppp) 9606.ENSP00000426909	0.965	P18124	P63244	0.868085
540	9606.ENSP00000339795 (ppp) 9606.ENSP00000464342	0.969	P18124	Q9Y3U8	0.79168
541	9606.ENSP00000339795 (ppp) 9606.ENSP00000354739	0.954	P18124	P30050	0.920992
542	9606.ENSP00000339795 (ppp) 9606.ENSP00000389103	0.969	P18124	P62750	0.788281
543	9606.ENSP00000339795 (ppp) 9606.ENSP00000472985	0.937	P18124	P46782	0.829455
544	9606.ENSP00000339795 (ppp) 9606.ENSP00000431240	0.906	P05387	P18124	0.735945
545	9606.ENSP00000339795 (ppp) 9606.ENSP00000379506	0.975	P18124	P50914	0.899828
546	9606.ENSP00000339795 (ppp) 9606.ENSP00000452763	0.959	P18124	P46779	0.90847
547	9606.ENSP00000339795 (ppp) 9606.ENSP00000367806	0.937	P18124	P62249	0.900801
548	9606.ENSP00000339795 (ppp) 9606.ENSP00000386717	0.967	P18124	P62899	0.91614
549	9606.ENSP00000339795 (ppp) 9606.ENSP00000449328	0.94	P05388	P18124	0.884942
550	9606.ENSP00000339795 (ppp) 9606.ENSP00000363018	0.938	P18124	P62906	0.818692
551	9606.ENSP00000339795 (ppp) 9606.ENSP00000346001	0.969	P18124	P39023	0.976369
552	9606.ENSP00000339795 (ppp) 9606.ENSP00000414321	0.915	P18124	P62847	0.8753
553	9606.ENSP00000339795 (ppp) 9606.ENSP00000346050	0.951	P18124	P61247	0.849929
554	9606.ENSP00000339795 (ppp) 9606.ENSP00000346027	0.976	P18124	P46778	0.93035
555	9606.ENSP00000339795 (ppp) 9606.ENSP00000420311	0.977	P18124	P62829	0.859265
556	9606.ENSP00000339795 (ppp) 9606.ENSP00000346037	0.93	P05386	P18124	0.419438
557	9606.ENSP00000339795 (ppp) 9606.ENSP00000428085	0.969	P18124	P62888	0.885041
558	9606.ENSP00000339795 (ppp) 9606.ENSP00000470972	0.937	P18124	P39019	0.856102
559	9606.ENSP00000339795 (ppp) 9606.ENSP00000463842	0.935	P18124	P18621	0.94209
560	9606.ENSP00000339795 (ppp) 9606.ENSP00000379888	0.941	P18124	P62241	0.887847
561	9606.ENSP00000339795 (ppp) 9606.ENSP00000435777	0.936	P18124	P62277	0.829136
562	9606.ENSP00000339795 (ppp) 9606.ENSP00000361076	0.97	P18124	P62424	0.90002
563	9606.ENSP00000339795 (ppp) 9606.ENSP00000463784	0.95	P18124	P61254	0.874101
564	9606.ENSP00000339795 (ppp) 9606.ENSP00000431822	0.947	P18124	P62861	0.739773
565	9606.ENSP00000339795 (ppp) 9606.ENSP00000375632	0.945	P18124	P46781	0.876047
566	9606.ENSP00000339795 (ppp) 9606.ENSP00000378163	0.956	P18124	P49207	0.847921
567	9606.ENSP00000339795 (ppp) 9606.ENSP00000379339	0.918	P18124	P62273	0.89937
568	9606.ENSP00000339795 (ppp) 9606.ENSP00000359345	0.972	P18124	P46777	0.952794
569	9606.ENSP00000339795 (ppp) 9606.ENSP00000499044	0.905	P18124	P42677	0.866332
570	9606.ENSP00000339795 (ppp) 9606.ENSP00000464813	0.955	P18124	P61353	0.935168
571	9606.ENSP00000340510 (ppp) 9606.ENSP00000367263	0.939	O60437	Q09666	0.772416
572	9606.ENSP00000340823 (ppp) 9606.ENSP00000370625	0.993	P13984	P30876	0.513803
573	9606.ENSP00000340883 (ppp) 9606.ENSP00000479526	0.927	Q12824	Q92784	0.777991
574	9606.ENSP00000340883 (ppp) 9606.ENSP00000343896	0.999	P51532	Q12824	0.950771
575	9606.ENSP00000340883 (ppp) 9606.ENSP00000490491	0.999	Q12824	Q8NFD5	0.720826
576	9606.ENSP00000340883 (ppp) 9606.ENSP00000397552	0.999	O96019	Q12824	0.720052
577	9606.ENSP00000340883 (ppp) 9606.ENSP00000449396	0.999	Q12824	Q8TAQ2	0.949532
578	9606.ENSP00000340900 (ppp) 9606.ENSP00000491014	0.996	Q5JRA6	Q96PC5	0.144805
579	9606.ENSP00000340883 (ppp) 9606.ENSP00000386593	0.999	Q12824	Q86U86	0.836021
580	9606.ENSP00000341885 (ppp) 9606.ENSP00000346088	0.949	P15880	P35268	0.916889
581	9606.ENSP00000341885 (ppp) 9606.ENSP00000346001	0.946	P15880	P39023	0.951677
582	9606.ENSP00000342262 (ppp) 9606.ENSP00000367721	0.999	Q12769	Q8NFH3	0.762594
583	9606.ENSP00000342434 (ppp) 9606.ENSP00000498653	0.909	P35659	Q9UIG0	-0.37806
584	9606.ENSP00000342434 (ppp) 9606.ENSP00000360162	0.991	P28370	Q9UIG0	0.965735
585	9606.ENSP00000342434 (ppp) 9606.ENSP00000370968	0.909	Q9BQG0	Q9UIG0	0.891128
586	9606.ENSP00000342793 (ppp) 9606.ENSP00000387050	0.9	Q13393	Q8IV08	0.128154
587	9606.ENSP00000343896 (ppp) 9606.ENSP00000433760	0.975	O75531	P51532	0.408613
588	9606.ENSP00000343896 (ppp) 9606.ENSP00000386593	0.999	P51532	Q86U86	0.941958
589	9606.ENSP00000343896 (ppp) 9606.ENSP00000352252	0.976	P51532	P68431	-0.189638
590	9606.ENSP00000343896 (ppp) 9606.ENSP00000430432	0.988	P51532	Q92769	0.954401
591	9606.ENSP00000343896 (ppp) 9606.ENSP00000449396	0.999	P51532	Q8TAQ2	0.978855
592	9606.ENSP00000343896 (ppp) 9606.ENSP00000355759	0.983	P09874	P51532	-0.243068
593	9606.ENSP00000343896 (ppp) 9606.ENSP00000360162	0.929	P28370	P51532	0.956782
594	9606.ENSP00000343896 (ppp) 9606.ENSP00000495360	0.994	P35222	P51532	0.365232
595	9606.ENSP00000343896 (ppp) 9606.ENSP00000479526	0.928	P51532	Q92784	0.915704
596	9606.ENSP00000343896 (ppp) 9606.ENSP00000490491	0.999	P51532	Q8NFD5	0.847953
597	9606.ENSP00000343896 (ppp) 9606.ENSP00000397552	0.999	O96019	P51532	0.842208
598	9606.ENSP00000345341 (ppp) 9606.ENSP00000482075	0.906	Q15185	Q9H7Z7	-0.473993
599	9606.ENSP00000345361 (ppp) 9606.ENSP00000367220	0.994	P61160	Q9BPX5	-0.342073
600	9606.ENSP00000345445 (ppp) 9606.ENSP00000410339	0.914	O96008	Q9Y512	0.446116
601	9606.ENSP00000345957 (ppp) 9606.ENSP00000429931	0.907	O15372	P63220	0.7902
602	9606.ENSP00000345957 (ppp) 9606.ENSP00000346088	0.93	P35268	P63220	0.750695
603	9606.ENSP00000346001 (ppp) 9606.ENSP00000414321	0.915	P39023	P62847	0.946989
604	9606.ENSP00000346001 (ppp) 9606.ENSP00000463784	0.939	P39023	P61254	0.860541
605	9606.ENSP00000346001 (ppp) 9606.ENSP00000470972	0.94	P39019	P39023	0.886606
606	9606.ENSP00000346001 (ppp) 9606.ENSP00000346037	0.942	P05386	P39023	0.306882
607	9606.ENSP00000346001 (ppp) 9606.ENSP00000420311	0.97	P39023	P62829	0.877803
608	9606.ENSP00000346001 (ppp) 9606.ENSP00000379506	0.98	P39023	P50914	0.925847
609	9606.ENSP00000346001 (ppp) 9606.ENSP00000464813	0.959	P39023	P61353	0.936623
610	9606.ENSP00000346001 (ppp) 9606.ENSP00000359345	0.967	P39023	P46777	0.986955
611	9606.ENSP00000346001 (ppp) 9606.ENSP00000363018	0.941	P39023	P62906	0.837609
612	9606.ENSP00000346001 (ppp) 9606.ENSP00000386717	0.967	P39023	P62899	0.94145
613	9606.ENSP00000346001 (ppp) 9606.ENSP00000449328	0.962	P05388	P39023	0.92981
614	9606.ENSP00000346001 (ppp) 9606.ENSP00000346088	0.945	P35268	P39023	0.828876
615	9606.ENSP00000346001 (ppp) 9606.ENSP00000375730	0.978	P39023	P40429	0.964108
616	9606.ENSP00000346001 (ppp) 9606.ENSP00000363559	0.912	P39023	P56537	-0.458015
617	9606.ENSP00000346001 (ppp) 9606.ENSP00000348849	0.949	P39023	P62854	0.822201
618	9606.ENSP00000346001 (ppp) 9606.ENSP00000389103	0.974	P39023	P62750	0.794739
619	9606.ENSP00000346001 (ppp) 9606.ENSP00000495273	0.937	P39023	P62081	0.934101
620	9606.ENSP00000346001 (ppp) 9606.ENSP00000377640	0.966	P39023	P83731	0.963933
621	9606.ENSP00000346001 (ppp) 9606.ENSP00000466010	0.953	P39023	P62841	0.977308
622	9606.ENSP00000346001 (ppp) 9606.ENSP00000389351	0.971	P08865	P39023	0.927533
623	9606.ENSP00000346001 (ppp) 9606.ENSP00000416429	0.976	P39023	P62910	0.79954
624	9606.ENSP00000346001 (ppp) 9606.ENSP00000346027	0.976	P39023	P46778	0.949018
625	9606.ENSP00000346001 (ppp) 9606.ENSP00000346050	0.95	P39023	P61247	0.899567
626	9606.ENSP00000346001 (ppp) 9606.ENSP00000354040	0.907	P39023	Q9BZE4	0.540041
627	9606.ENSP00000346001 (ppp) 9606.ENSP00000435777	0.942	P39023	P62277	0.902209
628	9606.ENSP00000346001 (ppp) 9606.ENSP00000361076	0.973	P39023	P62424	0.907721
629	9606.ENSP00000346001 (ppp) 9606.ENSP00000496250	0.978	P39023	P62913	0.965818
630	9606.ENSP00000346001 (ppp) 9606.ENSP00000379888	0.951	P39023	P62241	0.963372
631	9606.ENSP00000346001 (ppp) 9606.ENSP00000463842	0.949	P18621	P39023	0.965384
632	9606.ENSP00000346001 (ppp) 9606.ENSP00000428085	0.974	P39023	P62888	0.858556
633	9606.ENSP00000346001 (ppp) 9606.ENSP00000393241	0.935	P39023	P62269	0.825204
634	9606.ENSP00000346001 (ppp) 9606.ENSP00000431240	0.935	P05387	P39023	0.671859
635	9606.ENSP00000346001 (ppp) 9606.ENSP00000472985	0.93	P39023	P46782	0.881922
636	9606.ENSP00000346001 (ppp) 9606.ENSP00000495672	0.965	P18077	P39023	0.936401
637	9606.ENSP00000346001 (ppp) 9606.ENSP00000499044	0.921	P39023	P42677	0.88017
638	9606.ENSP00000346001 (ppp) 9606.ENSP00000413436	0.955	P27635	P39023	0.976438
639	9606.ENSP00000346001 (ppp) 9606.ENSP00000354739	0.979	P30050	P39023	0.943255
640	9606.ENSP00000346001 (ppp) 9606.ENSP00000426909	0.965	P39023	P63244	0.949067
641	9606.ENSP00000346001 (ppp) 9606.ENSP00000379339	0.901	P39023	P62273	0.901697
642	9606.ENSP00000346001 (ppp) 9606.ENSP00000403172	0.967	P39023	Q02878	0.636522
643	9606.ENSP00000346001 (ppp) 9606.ENSP00000369757	0.954	P39023	P62753	0.955793
644	9606.ENSP00000346001 (ppp) 9606.ENSP00000367806	0.962	P39023	P62249	0.934148
645	9606.ENSP00000346001 (ppp) 9606.ENSP00000494697	0.971	P32969	P39023	0.341901
646	9606.ENSP00000346001 (ppp) 9606.ENSP00000447001	0.973	P39023	Q07020	0.991161
647	9606.ENSP00000346001 (ppp) 9606.ENSP00000362744	0.918	P39023	P62701	0.929843
648	9606.ENSP00000346001 (ppp) 9606.ENSP00000378163	0.963	P39023	P49207	0.885202
649	9606.ENSP00000346001 (ppp) 9606.ENSP00000375632	0.939	P39023	P46781	0.945278
650	9606.ENSP00000346001 (ppp) 9606.ENSP00000431822	0.947	P39023	P62861	0.732275
651	9606.ENSP00000346001 (ppp) 9606.ENSP00000452763	0.975	P39023	P46779	0.958436
652	9606.ENSP00000346001 (ppp) 9606.ENSP00000346015	0.974	P39023	P46776	0.938523
653	9606.ENSP00000346001 (ppp) 9606.ENSP00000418082	0.97	P39023	P61513	0.960896
654	9606.ENSP00000346001 (ppp) 9606.ENSP00000481646	0.927	P39023	P46783	0.866001
655	9606.ENSP00000346001 (ppp) 9606.ENSP00000429374	0.953	P39023	P60866	0.945089
656	9606.ENSP00000346015 (ppp) 9606.ENSP00000346088	0.961	P35268	P46776	0.871172
657	9606.ENSP00000346001 (ppp) 9606.ENSP00000464342	0.978	P39023	Q9Y3U8	0.786382
658	9606.ENSP00000346001 (ppp) 9606.ENSP00000435096	0.931	P39023	P62851	0.734398
659	9606.ENSP00000346001 (ppp) 9606.ENSP00000385958	0.943	P39023	P62263	0.940088
660	9606.ENSP00000346027 (ppp) 9606.ENSP00000346088	0.962	P35268	P46778	0.847587
661	9606.ENSP00000346032 (ppp) 9606.ENSP00000386881	0.969	O75923	P07355	0.918646
662	9606.ENSP00000346032 (ppp) 9606.ENSP00000367263	0.999	P07355	Q09666	0.940188
663	9606.ENSP00000346050 (ppp) 9606.ENSP00000346088	0.948	P35268	P61247	0.791761
664	9606.ENSP00000346088 (ppp) 9606.ENSP00000447001	0.963	P35268	Q07020	0.820305
665	9606.ENSP00000346088 (ppp) 9606.ENSP00000403172	0.959	P35268	Q02878	0.453516
666	9606.ENSP00000346088 (ppp) 9606.ENSP00000362744	0.93	P35268	P62701	0.888363
667	9606.ENSP00000346080 (ppp) 9606.ENSP00000346088	0.901	P35268	Q6P5R6	0.540755
668	9606.ENSP00000346088 (ppp) 9606.ENSP00000393241	0.936	P35268	P62269	0.677396
669	9606.ENSP00000346088 (ppp) 9606.ENSP00000431240	0.924	P05387	P35268	0.575697
670	9606.ENSP00000346088 (ppp) 9606.ENSP00000472985	0.912	P35268	P46782	0.77245
671	9606.ENSP00000346088 (ppp) 9606.ENSP00000354739	0.957	P30050	P35268	0.704413
672	9606.ENSP00000346088 (ppp) 9606.ENSP00000494697	0.93	P32969	P35268	0.430917
673	9606.ENSP00000346088 (ppp) 9606.ENSP00000426909	0.965	P35268	P63244	0.922163
674	9606.ENSP00000346088 (ppp) 9606.ENSP00000348849	0.952	P35268	P62854	0.733177
675	9606.ENSP00000346088 (ppp) 9606.ENSP00000375730	0.95	P35268	P40429	0.935556
676	9606.ENSP00000346088 (ppp) 9606.ENSP00000481646	0.921	P35268	P46783	0.750968
677	9606.ENSP00000346088 (ppp) 9606.ENSP00000429374	0.936	P35268	P60866	0.92135
678	9606.ENSP00000346088 (ppp) 9606.ENSP00000466010	0.932	P35268	P62841	0.866166
679	9606.ENSP00000346088 (ppp) 9606.ENSP00000377640	0.97	P35268	P83731	0.911104
680	9606.ENSP00000346088 (ppp) 9606.ENSP00000416429	0.925	P35268	P62910	0.615076
681	9606.ENSP00000346088 (ppp) 9606.ENSP00000495273	0.936	P35268	P62081	0.822828
682	9606.ENSP00000346088 (ppp) 9606.ENSP00000389351	0.952	P08865	P35268	0.905912
683	9606.ENSP00000346088 (ppp) 9606.ENSP00000495672	0.944	P18077	P35268	0.727622
684	9606.ENSP00000346088 (ppp) 9606.ENSP00000413436	0.939	P27635	P35268	0.903659
685	9606.ENSP00000346088 (ppp) 9606.ENSP00000369757	0.971	P35268	P62753	0.90227
686	9606.ENSP00000346088 (ppp) 9606.ENSP00000418082	0.958	P35268	P61513	0.881776
687	9606.ENSP00000346088 (ppp) 9606.ENSP00000379506	0.962	P35268	P50914	0.807552
688	9606.ENSP00000346088 (ppp) 9606.ENSP00000464813	0.934	P35268	P61353	0.740396
689	9606.ENSP00000346088 (ppp) 9606.ENSP00000499044	0.933	P35268	P42677	0.758058
690	9606.ENSP00000346088 (ppp) 9606.ENSP00000359345	0.954	P35268	P46777	0.829375
691	9606.ENSP00000346088 (ppp) 9606.ENSP00000355315	0.9	P35268	P62891	0.829525
692	9606.ENSP00000346088 (ppp) 9606.ENSP00000363018	0.941	P35268	P62906	0.668701
693	9606.ENSP00000346088 (ppp) 9606.ENSP00000367806	0.952	P35268	P62249	0.831637
694	9606.ENSP00000346088 (ppp) 9606.ENSP00000386717	0.962	P35268	P62899	0.785037
695	9606.ENSP00000346088 (ppp) 9606.ENSP00000452763	0.912	P35268	P46779	0.771463
696	9606.ENSP00000346088 (ppp) 9606.ENSP00000414321	0.915	P35268	P62847	0.869887
697	9606.ENSP00000346088 (ppp) 9606.ENSP00000463784	0.925	P35268	P61254	0.739266
698	9606.ENSP00000346088 (ppp) 9606.ENSP00000496250	0.946	P35268	P62913	0.928189
699	9606.ENSP00000346088 (ppp) 9606.ENSP00000435096	0.936	P35268	P62851	0.584695
700	9606.ENSP00000346088 (ppp) 9606.ENSP00000379888	0.972	P35268	P62241	0.885066
701	9606.ENSP00000346088 (ppp) 9606.ENSP00000361076	0.963	P35268	P62424	0.730858
702	9606.ENSP00000346088 (ppp) 9606.ENSP00000435777	0.948	P35268	P62277	0.828533
703	9606.ENSP00000346088 (ppp) 9606.ENSP00000463842	0.917	P18621	P35268	0.83503
704	9606.ENSP00000346088 (ppp) 9606.ENSP00000470972	0.952	P35268	P39019	0.813856
705	9606.ENSP00000346088 (ppp) 9606.ENSP00000464342	0.95	P35268	Q9Y3U8	0.556487
706	9606.ENSP00000346088 (ppp) 9606.ENSP00000420311	0.961	P35268	P62829	0.816388
707	9606.ENSP00000346088 (ppp) 9606.ENSP00000498019	0.927	P08708	P35268	0.860365
708	9606.ENSP00000346088 (ppp) 9606.ENSP00000449328	0.942	P05388	P35268	0.746015
709	9606.ENSP00000346088 (ppp) 9606.ENSP00000428085	0.962	P35268	P62888	0.730101
710	9606.ENSP00000346088 (ppp) 9606.ENSP00000378163	0.949	P35268	P49207	0.745898
711	9606.ENSP00000346088 (ppp) 9606.ENSP00000375632	0.963	P35268	P46781	0.888429
712	9606.ENSP00000346088 (ppp) 9606.ENSP00000431822	0.947	P35268	P62861	0.674775
713	9606.ENSP00000346088 (ppp) 9606.ENSP00000389103	0.959	P35268	P62750	0.68522
714	9606.ENSP00000346088 (ppp) 9606.ENSP00000385958	0.957	P35268	P62263	0.871596
715	9606.ENSP00000346340 (ppp) 9606.ENSP00000364589	0.917	Q13619	Q99627	0.138558
716	9606.ENSP00000346839 (ppp) 9606.ENSP00000355330	0.983	P02751	P21980	-0.798418
717	9606.ENSP00000346839 (ppp) 9606.ENSP00000380227	0.987	P02751	P13612	0.334396
718	9606.ENSP00000346839 (ppp) 9606.ENSP00000379350	0.999	P02751	P05556	-0.634382
719	9606.ENSP00000346839 (ppp) 9606.ENSP00000398632	0.986	P02751	P16070	0.461297
720	9606.ENSP00000346839 (ppp) 9606.ENSP00000453508	0.922	P02751	Q9Y4G6	-0.637073
721	9606.ENSP00000346839 (ppp) 9606.ENSP00000368678	0.966	O00468	P02751	0.0196706
722	9606.ENSP00000346839 (ppp) 9606.ENSP00000452786	0.999	P02751	P05106	-0.607294
723	9606.ENSP00000346839 (ppp) 9606.ENSP00000361818	0.981	P02751	P31431	-0.286927
724	9606.ENSP00000346839 (ppp) 9606.ENSP00000363827	0.987	P02751	P98160	0.389551
725	9606.ENSP00000346839 (ppp) 9606.ENSP00000462468	0.903	P02751	P07947	-0.879024
726	9606.ENSP00000346839 (ppp) 9606.ENSP00000384169	0.978	P02751	P98095	0.697236
727	9606.ENSP00000347055 (ppp) 9606.ENSP00000347507	0.914	P12829	P12883	-0.0165558
728	9606.ENSP00000347055 (ppp) 9606.ENSP00000386041	0.914	P12829	P13533	-0.338116
729	9606.ENSP00000347507 (ppp) 9606.ENSP00000384330	0.9	P12883	P13535	0.546148
730	9606.ENSP00000347507 (ppp) 9606.ENSP00000442795	0.939	P12883	Q14896	0.989559
731	9606.ENSP00000347507 (ppp) 9606.ENSP00000380367	0.9	P12883	Q9UKX2	0.321056
732	9606.ENSP00000347507 (ppp) 9606.ENSP00000353590	0.9	P12883	P35580	-0.195836
733	9606.ENSP00000347507 (ppp) 9606.ENSP00000499406	0.995	P08590	P12883	0.118875
734	9606.ENSP00000347507 (ppp) 9606.ENSP00000386041	0.989	P12883	P13533	0.294214
735	9606.ENSP00000347507 (ppp) 9606.ENSP00000351022	0.908	P09493	P12883	-0.182261
736	9606.ENSP00000347507 (ppp) 9606.ENSP00000404570	0.9	P12883	Q9UKX3	-0.0368673
737	9606.ENSP00000348416 (ppp) 9606.ENSP00000389714	0.906	Q07157	Q9UI47	0.24486
738	9606.ENSP00000348510 (ppp) 9606.ENSP00000361219	0.923	Q12789	Q9UKN8	0.38515
739	9606.ENSP00000348849 (ppp) 9606.ENSP00000429931	0.907	O15372	P62854	0.799934
740	9606.ENSP00000349142 (ppp) 9606.ENSP00000377033	0.978	P05496	P36542	0.151328
741	9606.ENSP00000349437 (ppp) 9606.ENSP00000391826	0.996	P01344	P11717	0.719755
742	9606.ENSP00000350719 (ppp) 9606.ENSP00000384015	0.998	O94901	Q8WXH0	0.00809678
743	9606.ENSP00000350719 (ppp) 9606.ENSP00000357283	0.934	P02545	Q8WXH0	-0.965301
744	9606.ENSP00000350719 (ppp) 9606.ENSP00000356224	0.949	Q8NF91	Q8WXH0	-0.349898
745	9606.ENSP00000350719 (ppp) 9606.ENSP00000385616	0.999	Q8WXH0	Q9UH99	0.404431
746	9606.ENSP00000351646 (ppp) 9606.ENSP00000482075	0.925	P31948	Q15185	0.0115594
747	9606.ENSP00000351777 (ppp) 9606.ENSP00000379457	0.997	P55072	Q9UNN5	0.102819
748	9606.ENSP00000352400 (ppp) 9606.ENSP00000367721	0.932	P35658	Q12769	0.510547
749	9606.ENSP00000352438 (ppp) 9606.ENSP00000499786	0.97	Q15366	Q96J02	0.535863
750	9606.ENSP00000352882 (ppp) 9606.ENSP00000353582	0.928	O60462	Q9HCM2	-0.0664373
751	9606.ENSP00000352882 (ppp) 9606.ENSP00000377061	0.952	Q9HCM2	Q9UIW2	0.603074
752	9606.ENSP00000353114 (ppp) 9606.ENSP00000367263	0.9	Q09666	Q8IVF2	0.847115
753	9606.ENSP00000353444 (ppp) 9606.ENSP00000447053	0.962	P51148	P61020	0.725412
754	9606.ENSP00000353590 (ppp) 9606.ENSP00000404570	0.9	P35580	Q9UKX3	0.0100287
755	9606.ENSP00000353654 (ppp) 9606.ENSP00000364979	0.999	P02462	P08572	0.874153
756	9606.ENSP00000353590 (ppp) 9606.ENSP00000386041	0.9	P13533	P35580	0.0843306
757	9606.ENSP00000354125 (ppp) 9606.ENSP00000429931	0.999	O15372	P55884	0.95416
758	9606.ENSP00000354490 (ppp) 9606.ENSP00000356790	0.962	P05026	P50993	-0.157699
759	9606.ENSP00000354632 (ppp) 9606.ENSP00000377033	0.98	P00846	P05496	0.531997
760	9606.ENSP00000354649 (ppp) 9606.ENSP00000443216	0.992	P61165	Q9H0U3	-0.0463278
761	9606.ENSP00000355465 (ppp) 9606.ENSP00000367721	0.994	Q12769	Q8WYP5	-0.023101
762	9606.ENSP00000355471 (ppp) 9606.ENSP00000465759	0.999	O00411	Q9H5Q4	0.499646
763	9606.ENSP00000355537 (ppp) 9606.ENSP00000500386	0.937	P35609	Q9UQM7	-0.366569
764	9606.ENSP00000355537 (ppp) 9606.ENSP00000467141	0.997	P35609	Q8WZ42	-0.513667
765	9606.ENSP00000355537 (ppp) 9606.ENSP00000422007	0.943	P35609	Q08043	0.615455
766	9606.ENSP00000355566 (ppp) 9606.ENSP00000410339	0.998	O96008	Q15388	-0.428298
767	9606.ENSP00000355645 (ppp) 9606.ENSP00000367220	0.967	P61160	P68133	0.136797
768	9606.ENSP00000355771 (ppp) 9606.ENSP00000389714	0.9	P55196	Q9UI47	0.346211
769	9606.ENSP00000356134 (ppp) 9606.ENSP00000465759	0.97	O00411	Q8WVM0	0.718659
770	9606.ENSP00000356224 (ppp) 9606.ENSP00000357283	0.969	P02545	Q8NF91	0.444749
771	9606.ENSP00000356790 (ppp) 9606.ENSP00000445306	0.983	P05023	P05026	0.696615
772	9606.ENSP00000356790 (ppp) 9606.ENSP00000481244	0.926	O00168	P05026	-0.580209
773	9606.ENSP00000356790 (ppp) 9606.ENSP00000444688	0.968	P05026	P13637	0.394786
774	9606.ENSP00000356967 (ppp) 9606.ENSP00000410339	0.9	O96008	Q969M1	0.580919
775	9606.ENSP00000357052 (ppp) 9606.ENSP00000364589	0.949	Q13619	Q5TAQ9	-0.0045411
776	9606.ENSP00000357283 (ppp) 9606.ENSP00000358857	0.993	P02545	P50402	0.821796
777	9606.ENSP00000357283 (ppp) 9606.ENSP00000364721	0.9	P02545	Q15691	-0.636852
778	9606.ENSP00000357283 (ppp) 9606.ENSP00000385616	0.98	P02545	Q9UH99	-0.468687
779	9606.ENSP00000357283 (ppp) 9606.ENSP00000433760	0.985	O75531	P02545	0.677213
780	9606.ENSP00000357283 (ppp) 9606.ENSP00000384015	0.976	O94901	P02545	0.0212693
781	9606.ENSP00000357801 (ppp) 9606.ENSP00000367263	0.999	P60903	Q09666	0.75608
782	9606.ENSP00000358081 (ppp) 9606.ENSP00000437125	0.995	O95817	P11142	-0.41791
783	9606.ENSP00000358089 (ppp) 9606.ENSP00000385269	0.919	Q01085	Q15717	0.777097
784	9606.ENSP00000358089 (ppp) 9606.ENSP00000401371	0.982	P31483	Q01085	0.925329
785	9606.ENSP00000358089 (ppp) 9606.ENSP00000377681	0.982	Q01085	Q13283	0.868395
786	9606.ENSP00000358140 (ppp) 9606.ENSP00000429931	0.999	O15372	Q14152	0.968754
787	9606.ENSP00000358563 (ppp) 9606.ENSP00000482075	0.924	O60832	Q15185	0.210019
788	9606.ENSP00000358719 (ppp) 9606.ENSP00000440246	0.9	P48163	Q16798	0.741481
789	9606.ENSP00000358737 (ppp) 9606.ENSP00000377033	0.947	P05496	P24539	-0.616437
790	9606.ENSP00000358777 (ppp) 9606.ENSP00000408695	0.9	P17252	Q15904	0.304553
791	9606.ENSP00000358866 (ppp) 9606.ENSP00000420213	0.951	O75369	P21333	0.945522
792	9606.ENSP00000359531 (ppp) 9606.ENSP00000370625	0.987	P30876	Q00403	-0.280331
793	9606.ENSP00000360293 (ppp) 9606.ENSP00000365402	0.968	P10321	Q9BX66	0.170818
794	9606.ENSP00000360609 (ppp) 9606.ENSP00000482075	0.996	P08238	Q15185	0.0496834
795	9606.ENSP00000360683 (ppp) 9606.ENSP00000497069	0.979	P08069	P18031	-0.443587
796	9606.ENSP00000360762 (ppp) 9606.ENSP00000467141	0.915	Q15327	Q8WZ42	0.00097361
797	9606.ENSP00000361180 (ppp) 9606.ENSP00000361219	0.982	Q9UKN8	Q9Y5Q8	-0.130176
798	9606.ENSP00000361818 (ppp) 9606.ENSP00000408695	0.987	P17252	P31431	0.285744
799	9606.ENSP00000362592 (ppp) 9606.ENSP00000378402	0.997	Q09028	Q96ST3	0.421758
800	9606.ENSP00000362649 (ppp) 9606.ENSP00000378402	0.998	Q13547	Q96ST3	0.0947989
801	9606.ENSP00000362680 (ppp) 9606.ENSP00000497069	0.961	P08069	P12931	-0.707191
802	9606.ENSP00000362688 (ppp) 9606.ENSP00000429931	0.995	O15372	Q13347	0.945909
803	9606.ENSP00000363205 (ppp) 9606.ENSP00000419243	0.999	Q16595	Q9Y697	0.589555
804	9606.ENSP00000363390 (ppp) 9606.ENSP00000467141	0.97	Q8WZ42	Q969Q1	-0.282401
805	9606.ENSP00000363641 (ppp) 9606.ENSP00000434516	0.986	P10599	Q16881	0.0246702
806	9606.ENSP00000363827 (ppp) 9606.ENSP00000368678	0.981	O00468	P98160	0.0372577
807	9606.ENSP00000363827 (ppp) 9606.ENSP00000442600	0.994	P98160	Q14118	0.501632
808	9606.ENSP00000363827 (ppp) 9606.ENSP00000384169	0.967	P98095	P98160	-0.204492
809	9606.ENSP00000364119 (ppp) 9606.ENSP00000429931	0.927	O15372	P20042	0.855826
810	9606.ENSP00000364589 (ppp) 9606.ENSP00000414095	0.97	Q13617	Q13619	0.573322
811	9606.ENSP00000364589 (ppp) 9606.ENSP00000483236	0.97	P61962	Q13619	-0.201724
812	9606.ENSP00000364589 (ppp) 9606.ENSP00000376808	0.924	Q13619	Q93034	0.416032
813	9606.ENSP00000364589 (ppp) 9606.ENSP00000393183	0.999	Q13619	Q9Y4B6	0.144252
814	9606.ENSP00000364589 (ppp) 9606.ENSP00000384109	0.998	Q13619	Q13620	0.629266
815	9606.ENSP00000364801 (ppp) 9606.ENSP00000379457	0.917	P0DMV8	Q9UNN5	0.0570086
816	9606.ENSP00000365402 (ppp) 9606.ENSP00000404833	0.951	O15533	P10321	0.0535982
817	9606.ENSP00000365402 (ppp) 9606.ENSP00000399168	0.992	P01889	P10321	0.748164
818	9606.ENSP00000365402 (ppp) 9606.ENSP00000379873	0.99	P04439	P10321	0.663983
819	9606.ENSP00000365402 (ppp) 9606.ENSP00000497910	0.999	P10321	P61769	-0.178007
820	9606.ENSP00000366109 (ppp) 9606.ENSP00000386881	0.968	O75923	P04083	-0.33482
821	9606.ENSP00000367220 (ppp) 9606.ENSP00000389631	0.999	O15143	P61160	0.863676
822	9606.ENSP00000367220 (ppp) 9606.ENSP00000458162	0.919	P61160	P63261	0.220848
823	9606.ENSP00000367263 (ppp) 9606.ENSP00000386881	0.927	O75923	Q09666	0.96909
824	9606.ENSP00000367220 (ppp) 9606.ENSP00000388169	0.999	P59998	P61160	0.0800839
825	9606.ENSP00000367721 (ppp) 9606.ENSP00000373312	0.999	P55735	Q12769	0.563457
826	9606.ENSP00000367721 (ppp) 9606.ENSP00000382779	0.999	Q12769	Q96EE3	0.648875
827	9606.ENSP00000367721 (ppp) 9606.ENSP00000458954	0.932	Q12769	Q99567	0.809929
828	9606.ENSP00000367721 (ppp) 9606.ENSP00000448054	0.999	Q12769	Q8NFH4	0.27606
829	9606.ENSP00000368927 (ppp) 9606.ENSP00000429931	0.934	O15372	P47813	0.566902
830	9606.ENSP00000369424 (ppp) 9606.ENSP00000378402	0.993	Q16576	Q96ST3	0.706968
831	9606.ENSP00000369965 (ppp) 9606.ENSP00000448035	0.989	E9PAV3	P20290	0.833095
832	9606.ENSP00000370625 (ppp) 9606.ENSP00000470252	0.997	O00267	P30876	0.728958
833	9606.ENSP00000370625 (ppp) 9606.ENSP00000498750	0.938	P30876	P51946	0.483933
834	9606.ENSP00000370625 (ppp) 9606.ENSP00000385722	0.944	P30876	Q8N201	0.921919
835	9606.ENSP00000370625 (ppp) 9606.ENSP00000478303	0.999	P19388	P30876	0.975504
836	9606.ENSP00000370625 (ppp) 9606.ENSP00000428426	0.96	P23193	P30876	0.458282
837	9606.ENSP00000370625 (ppp) 9606.ENSP00000377969	0.99	P30876	P35269	0.501497
838	9606.ENSP00000370625 (ppp) 9606.ENSP00000415536	0.998	P30876	P52434	0.872227
839	9606.ENSP00000370625 (ppp) 9606.ENSP00000445757	0.952	P30876	Q9H3P2	0.0406806
840	9606.ENSP00000370625 (ppp) 9606.ENSP00000461879	0.999	P24928	P30876	0.962508
841	9606.ENSP00000370625 (ppp) 9606.ENSP00000375809	0.944	P18074	P30876	0.669993
842	9606.ENSP00000371152 (ppp) 9606.ENSP00000376453	0.9	Q13510	Q6ZMG9	-0.0302055
843	9606.ENSP00000371253 (ppp) 9606.ENSP00000478253	0.902	P22102	Q6UB35	0.434671
844	9606.ENSP00000373489 (ppp) 9606.ENSP00000449404	0.99	P05783	P05787	0.935601
845	9606.ENSP00000375821 (ppp) 9606.ENSP00000378769	0.943	O60237	P62140	0.175642
846	9606.ENSP00000375857 (ppp) 9606.ENSP00000495360	0.957	P35222	Q32MZ4	0.372889
847	9606.ENSP00000375863 (ppp) 9606.ENSP00000436679	0.97	Q9BUJ2	Q9UBU9	-0.832542
848	9606.ENSP00000376077 (ppp) 9606.ENSP00000401470	0.998	P46060	P63165	-0.502249
849	9606.ENSP00000376472 (ppp) 9606.ENSP00000443216	0.997	P46977	P61165	0.251287
850	9606.ENSP00000377033 (ppp) 9606.ENSP00000381736	0.977	P05496	P25705	0.181113
851	9606.ENSP00000377033 (ppp) 9606.ENSP00000401770	0.926	P05496	P56378	-0.522269
852	9606.ENSP00000377941 (ppp) 9606.ENSP00000389714	0.907	P12814	Q9UI47	0.556186
853	9606.ENSP00000377958 (ppp) 9606.ENSP00000482075	0.9	P50991	Q15185	0.0889031
854	9606.ENSP00000378402 (ppp) 9606.ENSP00000384018	0.996	Q96ST3	Q9Y618	0.129347
855	9606.ENSP00000378402 (ppp) 9606.ENSP00000395535	0.995	P51608	Q96ST3	-0.445676
856	9606.ENSP00000378402 (ppp) 9606.ENSP00000481842	0.991	O00422	Q96ST3	0.0429339
857	9606.ENSP00000378402 (ppp) 9606.ENSP00000430432	0.999	Q92769	Q96ST3	0.415083
858	9606.ENSP00000378917 (ppp) 9606.ENSP00000446576	0.941	Q8WWM7	Q99700	0.842186
859	9606.ENSP00000379339 (ppp) 9606.ENSP00000429931	0.911	O15372	P62273	0.885569
860	9606.ENSP00000379350 (ppp) 9606.ENSP00000420213	0.9	O75369	P05556	-0.228709
861	9606.ENSP00000379873 (ppp) 9606.ENSP00000399168	0.986	P01889	P04439	0.666858
862	9606.ENSP00000380367 (ppp) 9606.ENSP00000386041	0.908	P13533	Q9UKX2	0.147072
863	9606.ENSP00000380367 (ppp) 9606.ENSP00000404570	0.916	Q9UKX2	Q9UKX3	-0.150301
864	9606.ENSP00000381717 (ppp) 9606.ENSP00000383199	0.993	P62837	Q96PU5	0.691519
865	9606.ENSP00000383365 (ppp) 9606.ENSP00000434516	0.932	Q16881	Q9NNW7	-0.246104
866	9606.ENSP00000384330 (ppp) 9606.ENSP00000386041	0.9	P13533	P13535	0.0944669
867	9606.ENSP00000384330 (ppp) 9606.ENSP00000404570	0.916	P13535	Q9UKX3	0.169949
868	9606.ENSP00000385636 (ppp) 9606.ENSP00000467141	0.947	O75147	Q8WZ42	-0.889003
869	9606.ENSP00000386041 (ppp) 9606.ENSP00000442795	0.9	P13533	Q14896	0.341789
870	9606.ENSP00000386041 (ppp) 9606.ENSP00000499406	0.939	P08590	P13533	0.0579663
871	9606.ENSP00000386041 (ppp) 9606.ENSP00000404570	0.9	P13533	Q9UKX3	-0.0872338
872	9606.ENSP00000386096 (ppp) 9606.ENSP00000496954	0.9	O00159	Q8IUG5	-0.306793
873	9606.ENSP00000386456 (ppp) 9606.ENSP00000392065	0.936	Q2M2I8	Q96D71	-0.227838
874	9606.ENSP00000386593 (ppp) 9606.ENSP00000479526	0.968	Q86U86	Q92784	0.954856
875	9606.ENSP00000386892 (ppp) 9606.ENSP00000467141	0.939	Q14192	Q8WZ42	-0.847845
876	9606.ENSP00000387262 (ppp) 9606.ENSP00000410339	0.906	O96008	Q16891	0.114438
877	9606.ENSP00000389714 (ppp) 9606.ENSP00000458162	0.905	P63261	Q9UI47	0.202291
878	9606.ENSP00000389714 (ppp) 9606.ENSP00000495360	0.981	P35222	Q9UI47	0.4357
879	9606.ENSP00000390783 (ppp) 9606.ENSP00000461784	0.946	O14653	Q8WVM8	0.361343
880	9606.ENSP00000391826 (ppp) 9606.ENSP00000497069	0.999	P01344	P08069	0.678975
881	9606.ENSP00000397552 (ppp) 9606.ENSP00000479526	0.93	O96019	Q92784	0.824598
882	9606.ENSP00000399168 (ppp) 9606.ENSP00000404833	0.992	O15533	P01889	-0.283605
883	9606.ENSP00000399168 (ppp) 9606.ENSP00000497910	0.999	P01889	P61769	-0.252931
884	9606.ENSP00000399168 (ppp) 9606.ENSP00000451291	0.9	P01889	P07910	0.647262
885	9606.ENSP00000399457 (ppp) 9606.ENSP00000443216	0.997	P39656	P61165	0.459553
886	9606.ENSP00000401303 (ppp) 9606.ENSP00000497069	0.994	P08069	P29353	-0.0727518
887	9606.ENSP00000408695 (ppp) 9606.ENSP00000426909	0.932	P17252	P63244	-0.853765
888	9606.ENSP00000416387 (ppp) 9606.ENSP00000420213	0.963	O75369	Q8WUP2	-0.299791
889	9606.ENSP00000420213 (ppp) 9606.ENSP00000453508	0.984	O75369	Q9Y4G6	-0.679169
890	9606.ENSP00000420588 (ppp) 9606.ENSP00000465759	0.998	O00411	Q00059	0.558665
891	9606.ENSP00000424544 (ppp) 9606.ENSP00000443216	0.913	P61165	Q13454	0.578448
892	9606.ENSP00000426167 (ppp) 9606.ENSP00000443216	0.944	P61165	Q9NRP0	0.326185
893	9606.ENSP00000425824 (ppp) 9606.ENSP00000500386	0.988	Q13557	Q9UQM7	-0.101635
894	9606.ENSP00000429931 (ppp) 9606.ENSP00000431800	0.999	O00303	O15372	0.928241
895	9606.ENSP00000429931 (ppp) 9606.ENSP00000472469	0.908	O15372	P62857	0.848977
896	9606.ENSP00000429931 (ppp) 9606.ENSP00000436049	0.999	O15372	Q7L2H7	0.919923
897	9606.ENSP00000429931 (ppp) 9606.ENSP00000499067	0.998	O15372	Q9Y262	0.946764
898	9606.ENSP00000431813 (ppp) 9606.ENSP00000467141	0.938	P50461	Q8WZ42	-0.144572
899	9606.ENSP00000442795 (ppp) 9606.ENSP00000467141	0.992	Q14896	Q8WZ42	0.683481
900	9606.ENSP00000449396 (ppp) 9606.ENSP00000479526	0.911	Q8TAQ2	Q92784	0.890474
901	9606.ENSP00000451300 (ppp) 9606.ENSP00000499786	0.983	P49757	Q96J02	0.0803038
902	9606.ENSP00000452786 (ppp) 9606.ENSP00000497069	0.9	P05106	P08069	-0.808709
903	9606.ENSP00000455507 (ppp) 9606.ENSP00000467141	0.995	Q5VST9	Q8WZ42	0.893451
904	9606.ENSP00000461784 (ppp) 9606.ENSP00000463393	0.998	O14653	O75396	0.817429
905	9606.ENSP00000462963 (ppp) 9606.ENSP00000465759	0.984	O00411	Q96QE5	0.544418
906	9606.ENSP00000478253 (ppp) 9606.ENSP00000498336	0.9	P11586	Q6UB35	0.607456
907	9606.ENSP00000479526 (ppp) 9606.ENSP00000490491	0.975	Q8NFD5	Q92784	0.852736
908	9606.ENSP00000487444 (ppp) 9606.ENSP00000495909	0.964	P11277	Q13813	0.747873
909	9606.ENSP00000495214 (ppp) 9606.ENSP00000495909	0.996	P02549	P11277	0.506235
