# Supplementary material for: DNA-damage-associated protein co-expression network in cardiomyocytes informs on tolerance to genetic variation and disease
Source: iScience. 2025 Apr 18;28(5):112474. doi: 10.1016/j.isci.2025.112474 (PMC12135479; doi:10.1016/j.isci.2025.112474)
Supplement: Data S1. Raw protein abundance matrix, related to Figure 1 [file mmc6.xlsx]

## Sheet: Raw_protein_abundance_matrix
UniProt ID	Gene name	IND1_DOX	IND2_DOX	IND3_DOX_1	IND3_DOX_2	IND3_DOX_3	IND1_VEH	IND2_VEH	IND3_VEH_1	IND3_VEH_2	IND3_VEH_3
A0A0B4J2A2	PPIAL4C	979954	1470000	1460000	1560000	1700000	940535	2020000	1460000	1390000	1620000
A0A0B4J2D5	GATD3B	16000000	17000000	15800000	14400000	15500000	15300000	13500000	13600000	13200000	12600000
A0A494C071	PWWP4	381352	429735	287237	412285	380499	433456	540008	376304	460580	355701
A0AVT1	UBA6	62810.7	135522	159045	123045	123823	49388.1	144860	127488	84684	102306
A0FGR8	ESYT2	1240000	1120000	969130	1040000	1020000	1120000	1120000	1080000	1120000	1060000
A0JLT2	MED19	217977	181404	182657	145408	208660	224881	202427	160150	126127	209726
A0PJW6	TMEM223	1040000	1150000	945449	850427	889335	1140000	1080000	1060000	1090000	1070000
A1A4S6	ARHGAP10	228823	269329	237306	256119	213511	199571	296920	259516	239700	278638
A1L0T0	ILVBL	3240000	3540000	3380000	3420000	3600000	3510000	3750000	3720000	4060000	3890000
A2RRP1	NBAS	1960000	1430000	1330000	1530000	1390000	1890000	1620000	1520000	1540000	1640000
A2RTX5	TARS3	90542.2	148232	179271	182759	224709	137576	189894	177736	213084	225816
A2RU67	FAM234B	74928.5	30943.5	87578.7	91299.2	63180.4	104931	61959.6	113140	99591.4	92350
A3KMH1	VWA8	3250000	2250000	2140000	2040000	2060000	3330000	2100000	2110000	2120000	2130000
A4D1E9	GTPBP10	807180	464684	915347	906345	847443	961208	376615	912875	956477	911322
A4D2B0	MBLAC1		897470	1170000	246248	711522	1200000	367186	624964	494942	416089
A5A3E0	POTEF	26600000	22800000	22100000	19100000	22100000	29700000	16900000	16600000	19600000	18400000
A5D6W6	FITM1	899783	1220000	907810	1130000	1010000	1010000	1280000	1100000	1270000	1220000
A5PLL7	PEDS1	144960	168081	192751	172572	287656	415043	353673	279405	242325	397598
A5PLN9	TRAPPC13	70326.7	48624.6	64610.3					49758.3	105675	54838.5
A5YKK6	CNOT1	352745	431023	473206	430630	388000	387506	555790	528956	446145	524380
A6NCE7	MAP1LC3B2	756193	726456	829123	1000000	916121	548624	503420	652405	619987	779809
A6NHL2	TUBAL3	182688		120616	117924	233208	62553	82212.3		262368
A6NHR9	SMCHD1	1080000	1310000	1380000	1330000	1260000	940772	1490000	1280000	1300000	1340000
A6NJ78	METTL15	433490	331941	375550	488997	503485	465291	372069	545464	505573	502696
A6NK58	LIPT2	1360000	1510000	1800000	1720000	1680000	1010000	1400000	1670000	1990000	1600000
A6NMY6	ANXA2P2	93784.8	2260000	121865	42536.4		79956.8	160351	199714	228527	200707
A6ZKI3	RTL8C	202344	378630	284557	307716	312852	133131	357209	342657	335020	311341
A7E2Y1	MYH7B	3920000	5530000	3430000	5300000	4980000	3850000	6060000	4810000	3940000	5050000
A8CG34	POM121C	547043	339571	412547	388444	377882	403835	435612	325033	361875	456058
A8MTT3	CEBPZOS	39649	75107.2	15598.1		37221.8	114164	69268.9	14339.7	45003.3	41323.8
A8MWD9	SNRPGP15	1290000	1330000	1720000	1180000	1210000	1400000	1520000	1340000	1290000	1320000
A8MXV4	NUDT19	775041	580364	840052	797203	744830	831671	537074	786349	771549	790932
B0YJ81	HACD1	2430000	2380000	2020000	2240000	2060000	2080000	2340000	2110000	2100000	2340000
B2RUZ4	SMIM1	247218	104219	200880	130854	105154	174268				109205
B7ZAQ6	GPR89A	751928	809428	768673	803503	918784	832147	825176	875682	861976	995830
B9A064	IGLL5	188558	199310	197808	307049	197518	152165	159088	100803		296921
E9PAV3	NACA	1640000	3080000	1810000	1650000	2150000	1710000	4110000	2700000	3230000	3090000
L0R6Q1	SLC35A4	424411	340678	383364	455974	468463	399820	311695	461104	535002	484335
O00115	DNASE2	300331	133547	304683	324699	239503	307838		368176	252343	197900
O00116	AGPS	3350000	2360000	2590000	2720000	2900000	3020000	2490000	2970000	2770000	2600000
O00139	KIF2A	534394	493919	653222	654302	586776	558515	613501	655037	716771	689027
O00142	TK2	740762	604659	646008	520582	592202	880906	390533	709668	686897	708101
O00148	DDX39A	381443	503036	853097	673515	488394	613806	764082	805112	817819	859683
O00151	PDLIM1	22300000	39300000	15600000	17100000	18500000	16900000	32300000	17400000	16100000	17000000
O00154	ACOT7	639981	402954	1080000	892907	902258	388518	209615	521023	666156	561585
O00159	MYO1C	3650000	3500000	3430000	2420000	3040000	3810000	3170000	2950000	2320000	2450000
O00161	SNAP23	4440000	2420000	2100000	2060000	2420000	3040000	2010000	2750000	1910000	1830000
O00165	HAX1	2200000	1300000	2330000	2220000	2230000	2350000	1420000	2740000	2390000	2410000
O00168	FXYD1	7310000	7290000	5240000	6950000	7270000	5430000	10300000	5960000	5930000	6300000
O00178	GTPBP1	240830	304111	343356	347409	399794	172005	337436	311883	347736	362463
O00186	STXBP3	1840000	1360000	1530000	1590000	1570000	1660000	1320000	1480000	1470000	1540000
O00192	ARVCF	2800000	3810000	2040000	2420000	2620000	2070000	3920000	2810000	2140000	2320000
O00194	RAB27B	75670.4		48081.8	81378.5	45048.2	66264.7		133924	151779	171353
O00203	AP3B1	908926	832359	1040000	981611	1030000	766900	806216	859197	872095	942225
O00214	LGALS8	127016	253657	281540	277052	381558	206325	298588	445397	463040	520628
O00217	NDUFS8	21900000	22300000	20500000	21000000	25600000	27300000	21000000	25500000	27200000	27300000
O00231	PSMD11	2870000	2860000	2090000	2830000	2740000	2440000	2880000	2700000	2880000	2960000
O00232	PSMD12	2950000	3070000	2140000	3150000	3130000	2850000	3140000	3130000	3190000	3400000
O00233	PSMD9	352620	367815	383488	388680	424978	257841	492998	450919	501021	486557
O00241	SIRPB1										249483
O00258	GET1	804165	544992	657851	779906	709784	764601	567873	864278	823747	854142
O00264	PGRMC1	6630000	5270000	5140000	5190000	8980000	6770000	5010000	8630000	9760000	9330000
O00267	SUPT5H	546487	560967	393893	500261	447042	498967	719848	627178	603099	620518
O00291	HIP1	1480000	1100000	1320000	1290000	1250000	1420000	1360000	1420000	1410000	1560000
O00292	LEFTY2	81359.4		101906	37062.8	42642.2	164560		71639.5	44685	87781
O00299	CLIC1	2620000	2910000	3010000	2760000	3040000	2090000	2810000	2660000	2920000	2890000
O00303	EIF3F	2320000	2840000	2700000	2790000	2640000	2530000	2830000	3130000	3450000	3490000
O00330	PDHX	9660000	8940000	10500000	9150000	9270000	9500000	6880000	9360000	9510000	8240000
O00399	DCTN6	191843	103959	196376	166009	195907	163408	121968	166640	127207	185355
O00400	SLC33A1	586984	264944	319793	374458	329431	661313	323025	340809	341802	420022
O00410	IPO5	2490000	1620000	2440000	2130000	2170000	2320000	1900000	2120000	2030000	2340000
O00411	POLRMT	351496	107088	348458	398665	364812	617423	243294	545338	411199	450526
O00422	SAP18	4090000	3420000	4450000	3390000	3260000	3960000	3360000	3940000	4280000	4220000
O00425	IGF2BP3	3990000	3780000	4430000	4550000	4480000	3890000	3840000	4640000	4600000	4790000
O00429	DNM1L	1380000	1600000	1730000	1560000	1760000	997635	1620000	1510000	1570000	1620000
O00442	RTCA	920110	1140000	883660	821941	746785	407532	997818	520348	699164	693272
O00443	PIK3C2A	66817.3	76610.4	129712	83987.2	122756	42890.3	49027.7	73882.9	28007.9	67801.8
O00461	GOLIM4	412271	462288	503540	422842	512939	545266	561947	700704	611957	613443
O00462	MANBA	2150000	1800000	2530000	2400000	2480000	1990000	1870000	2720000	2560000	2610000
O00468	AGRN	1370000	404784	931157	861440	964715	1270000	377933	1030000	699547	744709
O00469	PLOD2	515412	577216	613056	731916	727776	459260	764402	881302	875474	746596
O00470	MEIS1	18590.1	43242.4		16718.1			144704	64134.3	52934.5	84227.5
O00471	EXOC5	363822	433137	486318	503929	586056	369047	426957	439914	453945	535651
O00479	HMGN4	170168	122644	74602.6	80328.4	197095	363730	300798	347950	535296	309668
O00483	NDUFA4	3610000	3310000	3810000	3460000	3620000	4680000	3610000	3660000	3960000	4370000
O00487	PSMD14	3910000	3880000	3780000	3640000	3940000	3560000	3950000	3990000	4020000	4150000
O00505	KPNA3	567040	788067	783807	760677	787501	545803	781182	764052	792026	847343
O00506	STK25	158764	179690	188605	176092	204517	128553	227739	181398	212096	179241
O00541	PES1	429654	391546	317477	434025	443511	1080000	708685	808589	998919	966509
O00562	PITPNM1	681495	349524	416404	306413	445772	374430	285373	394381	325282	351482
O00567	NOP56	4850000	4260000	4020000	3940000	3780000	3180000	3390000	2960000	2900000	2700000
O00571	DDX3X	3040000	2990000	4110000	4460000	4430000	4600000	4750000	6600000	6150000	6560000
O00592	PODXL	2690000	182261	1180000	1320000	1100000	3440000	175964	1530000	1360000	1530000
O00622	CCN1	496071	332677	284111	187970	213120	893178	156367	400259	347897	374510
O00623	PEX12	652503	872701	546049	567293	545569	398238	842246	506232	472925	561789
O00625	PIR	44863.8	47000.7	85552.3	82126.4	56692.7	35407.1	32989.7	43663.1	38047.7	39216.2
O00629	KPNA4	1360000	1380000	1550000	1560000	1580000	1170000	1380000	1400000	1440000	1460000
O00743	PPP6C	472911	648126	637850	595170	633053	350162	660392	556880	637785	609219
O00746	NME4	830866	1140000	1790000	1770000	1700000	761879	1280000	1690000	1600000	1660000
O00754	MAN2B1	1760000	1690000	1800000	1600000	1450000	1300000	1270000	1410000	1340000	1350000
O00764	PDXK	473080	751660	890407	761047	959653	263314	706687	873471	959002	550500
O00767	SCD	170548	170851	309791	260024	301057	203084	137215	276254	369599	344081
O14494	PLPP1	388936	130543	301152	311520	373270	593217	180270	375003	321312	390299
O14497	ARID1A	741353	753046	705736	682031	621505	951810	1050000	910294	822403	940089
O14521	SDHD	1080000	1460000	1470000	1450000	1400000	1230000	1260000	1510000	1490000	1370000
O14523	C2CD2L	358172	285231	462628	495238	481734	364046	210300	362240	235334	325611
O14531	DPYSL4	442619	587985	518626	493242	622245	314733	372858	364982	381882	389786
O14548	COX7A2L	1070000	712291	701464	660143	633381	1010000	549362	683695	589650	589137
O14556	GAPDHS	155019	693379	581870	262827	463217	259391	400504	188818	432877	380903
O14561	NDUFAB1	142315	177028	132412			121182	96293	190788	201886	129838
O14576	DYNC1I1		230370		188414	164597	80818.3	179224	155904	76962.1	82581.8
O14579	COPE	372497	526328	311514	513913	555009	533529	682301	617106	987898	1000000
O14617	AP3D1	487664	391316	475553	497139	467633	362045	359919	394506	418236	472693
O14618	CCS	121375	281111	158623	187961	311064	211588	335811	245027	310506	264176
O14639	ABLIM1	9520000	8600000	7670000	6480000	7010000	11400000	8060000	6710000	6060000	6150000
O14647	CHD2	616391	574983	1060000	949306	832496	972322	955434	1140000	1400000	1150000
O14653	GOSR2	663558	621331	419455	751357	666987	776102	608965	858429	631217	871919
O14656	TOR1A	710264	605609	597576	663803	653797	712458	476734	655013	438351	443204
O14657	TOR1B	183348	157659	226114	204626	175544	172067	98874.9	204525	191016	96296
O14662	STX16	943012	727243	955711	824623	700373	793738	658305	805262	697294	823914
O14672	ADAM10	1900000	1070000	1380000	1320000	1180000	2200000	1270000	1540000	1410000	1410000
O14678	ABCD4	250247	124686	170698	136285	99431.7	253583	195154	167123	135272	192575
O14681	EI24	1530000	1270000	1260000	1410000	1350000	1810000	1450000	1150000	1350000	1330000
O14683	TP53I11	5890000	1360000	2600000	3000000	2990000	5280000	1730000	3360000	2970000	3020000
O14734	ACOT8	1520000	982806	1100000	1170000	1230000	1290000	752814	1130000	1210000	1050000
O14735	CDIPT	2630000	2480000	2460000	2800000	2440000	2360000	2050000	2080000	1880000	2100000
O14744	PRMT5	969255	1300000	1170000	1100000	1120000	580338	1180000	910882	892898	971261
O14763	TNFRSF10B	823748	373124	610784	655382	569957	312858	87581.4	134721	129939	170667
O14773	TPP1	16100000	17700000	16900000	16500000	16600000	15300000	13600000	16000000	15300000	15300000
O14776	TCERG1	1380000	1430000	1170000	1320000	1250000	1440000	1900000	1720000	1600000	1870000
O14786	NRP1	1880000	2760000	2010000	2010000	2210000	1490000	2820000	2030000	1800000	1800000
O14787	TNPO2	79412.8	144980	136748	133921	117322	83696.8	88870.7	104745	87767.2	111016
O14798	TNFRSF10C	201774	55620.8	233329	203250	263865	134193		88778.1	81309	97322.5
O14807	MRAS	1360000	1140000	1220000	1190000	1210000	1270000	1060000	1150000	1000000	1050000
O14817	TSPAN4	150609	105981	154434	117371	124505	111584	19254.6			64322
O14818	PSMA7	4110000	4740000	3880000	3920000	4020000	3660000	4370000	4030000	4080000	4130000
O14828	SCAMP3	1710000	1050000	1650000	1550000	1410000	1920000	1070000	1660000	1650000	1540000
O14841	OPLAH	30738.2	279249	183150	165446	194798		158976	114816	125539	124290
O14874	BCKDK	1470000	1760000	1760000	1820000	1860000	1820000	1710000	1750000	1640000	1710000
O14880	MGST3	73400000	70100000	109000000	110000000	101000000	81800000	54300000	84600000	82200000	71100000
O14893	GEMIN2	222596	119685	194135	129848	171728	117773	227340	140038	278474	389709
O14907	TAX1BP3	284265	358901	188636	236649	262758	155785	385819	350523	268395	322550
O14908	GIPC1	284748	297570	289266	194919	227704	475048	241844	336158	331647	421797
O14910	LIN7A	809397	722278	446432	636042	591444	848764	954739	783012	925661	1020000
O14925	TIMM23	3610000	2670000	3640000	3690000	3560000	4250000	2960000	3920000	4270000	3820000
O14929	HAT1	345121	604551	542210	518029	419754	160143	575197	240906	279491	343173
O14936	CASK	1380000	1420000	1580000	1560000	1540000	1140000	1410000	1530000	1430000	1510000
O14949	UQCRQ	3470000	4190000	2500000	3060000	2610000	3910000	3190000	3200000	4990000	3900000
O14950	MYL12B	5660000	4340000	3960000	3490000	5950000	6970000	3960000	6810000	9470000	9940000
O14957	UQCR11	160082	229474	228451	275100	209772	210355	251828	182492	268570	297323
O14958	CASQ2	10700000	2340000	7640000	9370000	10300000	8170000	2050000	11100000	8860000	8970000
O14964	HGS	1030000	954671	1200000	1170000	1170000	1040000	775586	1040000	1030000	1010000
O14967	CLGN	1150000	1420000	854262	839459	776078	1090000	1410000	706896	740266	761494
O14974	PPP1R12A	3810000	4510000	3200000	3840000	3710000	3460000	4200000	3850000	3500000	3640000
O14976	GAK	15642.2		33997.4	28692.4		22362	7224.7	24445.2	10992.7	7516.55
O14979	HNRNPDL	4450000	4270000	4420000	4320000	4010000	5080000	5610000	6120000	5160000	5270000
O14980	XPO1	1390000	2070000	1830000	1880000	1830000	1240000	2310000	1780000	1930000	2200000
O14983	ATP2A1	457042	687416	563870	774760	569059	674607	560142	761481	413132	570211
O15020	SPTBN2	2570000	2640000	2410000	3540000	2070000	1620000	3230000	2790000	4080000	2530000
O15027	SEC16A	636207	800106	776476	849504	864551	632840	759880	821052	772750	705417
O15031	PLXNB2	2450000	1840000	1960000	1850000	1800000	2250000	1930000	1890000	1700000	1840000
O15042	U2SURP	1280000	1130000	1250000	1230000	1230000	1310000	1420000	1370000	1330000	1310000
O15061	SYNM	447684	637197	585183	781151	816588	508567	528000	831902	737935	844924
O15067	PFAS	327212	558340	424470	360955	372569	179999	521488	324856	361795	319106
O15085	ARHGEF11	40632.4		35227.2	43258.6				70155.3	82725.9	57898.8
O15091	PRORP	1320000	772468	1010000	935584	1010000	1580000	714850	1360000	1310000	1370000
O15118	NPC1	1100000	601365	868678	895040	856163	1170000	676694	1100000	984200	1040000
O15120	AGPAT2	253761	146861	235387	243812	250881	289276	172214	222434	117232	266731
O15121	DEGS1	720704	569700	956268	824742	902479	987136	842411	1140000	1250000	1220000
O15126	SCAMP1	948133	751580	860312	934504	783904	898464	727811	869500	844083	948305
O15127	SCAMP2	1770000	1200000	2420000	1920000	1730000	2030000	1230000	2680000	2360000	2390000
O15143	ARPC1B	870874	579984	716625	774592	715839	649285	531054	579317	640880	578712
O15144	ARPC2	3090000	2870000	2990000	2640000	2540000	2410000	2330000	2350000	2330000	2350000
O15145	ARPC3	1020000	893069	528865	759250	587136	683115	636454	529088	600387	635461
O15155	BET1	124078	53385.2	69373.2	109918	111362	123678	125088	162141	180348	125194
O15160	POLR1C	466880	430308	455927	515807	439259	749375	581608	618981	655015	741357
O15164	TRIM24	236534	238272	227229	257837	213283	279706	355281	303449	332217	299796
O15173	PGRMC2	10500000	8950000	5390000	6780000	7180000	12100000	10800000	7490000	8220000	8420000
O15228	GNPAT	619584	406253	443510	530608	481341	649765	408325	514876	456683	458601
O15230	LAMA5	1130000	447175	1070000	1030000	1090000	1370000	602353	1550000	1260000	1370000
O15235	MRPS12	4200000	4440000	5530000	4560000	5360000	4880000	3840000	5570000	5390000	4950000
O15239	NDUFA1	726030	927031	811703	622305	941398	1010000	904853	1050000	676903	1070000
O15243	LEPROT	445091	202839	314999	410328	304996	328637	287639	349537	323577	318407
O15254	ACOX3	2530000	505304	1510000	1750000	1740000	2390000	538483	1890000	1740000	1710000
O15258	RER1	2710000	1530000	2220000	2260000	1940000	2500000	1470000	2250000	2200000	2120000
O15260	SURF4	15100000	11900000	15100000	14800000	14400000	13800000	8990000	12900000	9770000	12900000
O15269	SPTLC1	768231	349461	580921	656436	642123	781684	514829	681017	702187	761414
O15270	SPTLC2	423606	226752	346188	366101	363445	562408	412451	541634	476863	487164
O15273	TCAP	184351	1400000	468392	504570	581104	53829.5	552822	347586	424349	540738
O15294	OGT	361391	435941	478090	533830	446732	536539	732919	675174	695548	750743
O15321	TM9SF1	433919	143708	373952	327008	343286	433582	206637	367101	325728	340620
O15327	INPP4B	195136	378884	254290	239197	346653	131250	423129	324296	291282	260250
O15344	MID1	1060000	968176	257724	254129	310887	850997	1020000	207664	348337	348940
O15347	HMGB3	990921	2260000	678026	466616	1280000	793614	1700000	1110000	1120000	1150000
O15355	PPM1G	449015	698100	414740	510728	516840	278984	598778	331164	359252	372938
O15357	INPPL1	101750	105255	100215	119422	129662	84106.4	102832	95339.3	88010.6	90891.7
O15371	EIF3D	1170000	1280000	1400000	1380000	1430000	1370000	1580000	1640000	1910000	1860000
O15372	EIF3H	501500	534086	682285	622572	702566	667656	703294	957082	987727	1100000
O15379	HDAC3	248019	280586	303845	272979	287912	440072	583914	464455	425760	525737
O15382	BCAT2	6420000	4970000	5730000	5340000	5380000	6020000	3990000	5080000	4680000	4610000
O15400	STX7	4060000	3250000	4060000	4060000	3920000	4560000	3340000	4180000	4490000	4320000
O15427	SLC16A3	1130000	2350000	1570000	2000000	2280000	1290000	2230000	2010000	2250000	1990000
O15431	SLC31A1	726493	537218	743802	651583	678850	799132	460708	769910	649910	576048
O15439	ABCC4	757864	368560	641302	593753	626442	929734	396576	608111	477264	537453
O15440	ABCC5	107312	79663.9	96923	105167	34179.8				122979	62162.9
O15446	POLR1G	747113	226173	247952	294254	347515	837321	567850	676586	615950	652558
O15460	P4HA2	3260000	2280000	3420000	3830000	3790000	3790000	3130000	4580000	4210000	4170000
O15498	YKT6	555925	403831	446378	432137	500913	450804	414084	429901	345556	365376
O15530	PDPK1	182958	184527	203203	177892	175785	227162	270517	191105	104763	149921
O15533	TAPBP	2030000	1120000	1360000	1400000	1490000	1810000	1090000	1430000	1500000	1400000
O43143	DHX15	2670000	2940000	2750000	2600000	2550000	3100000	3270000	3190000	3170000	3320000
O43148	RNMT	918962	1080000	879371	962359	928705	1030000	1450000	1170000	1250000	1160000
O43150	ASAP2	305022	146855	110470	209823	184236	291232	129678		110537
O43155	FLRT2	650535	486053	625977	660136	718763	862897	738093	804424	915240	921634
O43157	PLXNB1	435196		244994	283710	242362	381948	135649	189125	188343	245741
O43159	RRP8	193687	170825	146022	179313	179319	411931	357251	480591	464487	403673
O43166	SIPA1L1						141743	50500.5	44654.6		39465.2
O43169	CYB5B	5210000	4720000	4170000	3540000	5280000	5410000	4820000	5260000	4910000	5040000
O43172	PRPF4	931508	810342	791744	851800	825454	948584	935997	1020000	884228	1020000
O43175	PHGDH	2080000	3590000	4860000	4320000	5340000	1410000	3950000	4120000	4840000	3990000
O43181	NDUFS4	2980000	3050000	3740000	3280000	2980000	2830000	2710000	3260000	3120000	3160000
O43237	DYNC1LI2	184577	363638	192287	130640	142530	132906	294849	197928	148273	154478
O43242	PSMD3	2980000	2910000	2920000	2890000	2830000	2580000	2830000	2720000	2770000	2800000
O43251	RBFOX2	817375	583421	577942	676604	490986	908569	1140000	990054	1100000	1150000
O43264	ZW10	556476	378852	364630	401593	360417	467165	401156	428387	407724	412157
O43290	SART1	1400000	1130000	1010000	1120000	1140000	1460000	1290000	1340000	1260000	1200000
O43291	SPINT2	475725	105011	159519	203170	163115	432521	106030	119521	106471	59680.3
O43292	GPAA1	1750000	1370000	1690000	1630000	1520000	1670000	1210000	1530000	1470000	1490000
O43293	DAPK3	717234	645151	547740	647319	726375	889882	824092	791517	844167	786860
O43294	TGFB1I1	786880	578980	608900	634275	662944	656483	726227	678712	645137	837101
O43306	ADCY6	1720000	804601	914647	1070000	934558	1490000	1030000	1130000	1150000	1070000
O43318	MAP3K7		110375	136541	112282	148492	59216.2	206922	156507	151925	142820
O43324	EEF1E1	271607	298439	308525	223589	280405	252904	317508	343853	407424	407714
O43390	HNRNPR	12000000	11700000	11400000	11000000	10800000	12400000	14000000	13900000	13700000	13900000
O43395	PRPF3	618554	535317	430528	383870	426761	639730	621914	610696	704984	609844
O43396	TXNL1	2270000	2530000	2730000	2550000	2670000	2020000	2780000	2620000	2690000	2660000
O43399	TPD52L2	243533	326410	144270	140244	223490	264609	283889	196565	250475	209151
O43402	EMC8	2930000	2150000	2280000	2550000	2890000	2850000	2230000	2980000	2730000	2680000
O43414	ERI3	197339	256800	254035	250700	242372	155143	257143	264748	318114	274961
O43432	EIF4G3	106912	154110	104004	145167	148123	76420.9	173211	137907	136078	185409
O43447	PPIH	1390000	1470000	1710000	1560000	1580000	1720000	2050000	1700000	1840000	1940000
O43464	HTRA2	2940000	2230000	2960000	2540000	2670000	3060000	1850000	2690000	2810000	2420000
O43488	AKR7A2	1460000	2010000	1910000	1640000	1680000	1140000	1700000	1400000	1480000	1530000
O43491	EPB41L2	120167	95087.1	204576	256290	197476	88681	138321	153632	169897	171170
O43493	TGOLN2	233481	104563	134007	121049	125333	236717	115224	220323	153973	165964
O43504	LAMTOR5	1100000	1030000	840960	545407	990065	1130000	1060000	1080000	1030000	823095
O43505	B4GAT1	3320000	2100000	2320000	2680000	2390000	3390000	3040000	4290000	3510000	3560000
O43615	TIMM44	5080000	3360000	5310000	5170000	5110000	5380000	3170000	5550000	5240000	5350000
O43617	TRAPPC3	724964	810772	571016	852124	805490	686034	1050000	809351	1070000	1110000
O43639	NCK2	216411	280305	231504	253781	260995	227489	209345	343770	271403	326882
O43660	PLRG1	769648	598561	702560	668813	643284	964291	973962	976426	928150	950193
O43670	ZNF207	803028	774436	457989	327857	409589	807522	760101	651897	733728	648555
O43674	NDUFB5	2800000	3210000	1800000	3280000	3090000	4160000	3370000	3520000	4840000	4400000
O43676	NDUFB3	3950000	3690000	3810000	3670000	3890000	4140000	3300000	4270000	4520000	4310000
O43678	NDUFA2	528302	623755	419487	461798	533069	583598	691834	591993	955305	1020000
O43681	GET3	2650000	2660000	2750000	2650000	2970000	2610000	2580000	2830000	2890000	2920000
O43684	BUB3	2080000	2100000	1980000	1970000	1830000	2150000	2830000	2230000	2340000	2480000
O43707	ACTN4	7440000	1730000	4350000	2850000	3620000	9490000	1520000	3900000	2740000	2930000
O43708	GSTZ1	850510	698509	530910	708084	490481	752469	577259	501114	542650	559205
O43716	GATC	114028	122321	65519	52355.1	112862	193969	111562	127120	181473	149868
O43719	HTATSF1	1280000	1490000	2460000	2550000	2320000	957014	1240000	1980000	2030000	2240000
O43731	KDELR3	746231	203090	569143	630062	511830	751678	162238	752130	654701	668234
O43741	PRKAB2	244794	258025	330628	325161	347851	217176	251729	250062	142342	193656
O43747	AP1G1	996353	793120	1100000	1010000	1020000	972582	740290	1090000	1120000	1200000
O43752	STX6	266561	166260	221374	252553	232507	219511	150323	259164	270443	226721
O43759	SYNGR1	1050000	464510	1290000	1410000	1340000	1270000	472184	993987	1190000	1230000
O43760	SYNGR2	6320000	4980000	5870000	6080000	5990000	6520000	5230000	6280000	6630000	6630000
O43761	SYNGR3	640820	289017	240508	347588	337480	719557	335621	351145	338842	311024
O43765	SGTA	565366	637702	433171	425311	587002	497031	761160	590859	775556	723095
O43772	SLC25A20	7380000	4590000	6790000	6330000	6430000	7590000	4240000	5950000	6170000	6190000
O43776	NARS1	2380000	4060000	3380000	3320000	3420000	1840000	3910000	3190000	3560000	3580000
O43795	MYO1B	961345	414817	624758	431446	521574	940588	452565	477786	305275	408798
O43808	SLC25A17	197739	79653.7	119060	150184	124891	159947	55634	115255	126755	87050.9
O43809	NUDT21	2800000	3250000	2450000	3130000	2570000	2810000	3670000	3350000	3780000	4010000
O43813	LANCL1	768103	1300000	1250000	1130000	1040000	752985	1220000	914272	1030000	1100000
O43815	STRN	1970000	2130000	1650000	1720000	1810000	2050000	2520000	1930000	1840000	1960000
O43818	RRP9	936059	562923	709973	714558	720118	644306	418624	570178	499274	444836
O43819	SCO2	996372	881062	1440000	1420000	1430000	1070000	978106	1510000	1520000	1640000
O43823	AKAP8	203669	232569	244401	268019	213523	295323	351032	334008	368084	296564
O43824	GTPBP6	387505	253526	384748	350909	390045	375856	220331	400984	412611	322135
O43826	SLC37A4	284530	223865	211364	269308	256127	235933	248124	214053	262152	268660
O43837	IDH3B	17600000	15900000	20600000	18600000	18800000	18200000	14400000	18300000	18100000	18000000
O43852	CALU	16700000	12400000	13100000	15200000	21300000	17700000	11100000	20700000	15300000	17900000
O43854	EDIL3	468972	58957.4	411677	338119	378832	494021		518094	418340	435192
O43920	NDUFS5	2470000	2350000	2160000	2190000	2240000	2820000	2140000	2770000	2900000	3020000
O43929	ORC4	74860.8	65339.4	45781.9	45974.8	33878	47377.6	88626.9	68272.5	53291.1	84395.4
O60216	RAD21	84121.3	147795	139414	102617	84525	184340	275944	203578	196417	210388
O60229	KALRN	2550000	4000000	2280000	2680000	2650000	3620000	5120000	3240000	3260000	3630000
O60231	DHX16	266555	330182	300031	343729	256663	468966	497357	458716	493412	520216
O60237	PPP1R12B	1280000	2120000	875602	1020000	1280000	1330000	2490000	1370000	1510000	1530000
O60245	PCDH7	604558	710238	451283	529424	538657	607781	883665	511168	459583	502010
O60256	PRPSAP2	418713	641023	718333	630020	784049	294367	639678	555816	620658	534559
O60264	SMARCA5	1240000	1030000	1640000	1370000	1240000	1770000	1690000	1820000	1680000	1780000
O60271	SPAG9	64784.4	76699.7	83954.5	109846	128047	83030.9	119894	88257.5	127896	129124
O60291	MGRN1	260984	116236	208868	208690	208797	305141	214816	250144	238501	224420
O60306	AQR	137428	175462	225870	175945	212143	185515	187770	256608	165660	178622
O60313	OPA1	8850000	6370000	8150000	8160000	8010000	8830000	6190000	8090000	7880000	7840000
O60331	PIP5K1C	878413	790574	939911	930855	893696	747032	854746	841582	965502	898790
O60333	KIF1B	412237	372300	425938	490055	606031	448962	619674	561186	518499	587645
O60337	MARCHF6	132551	90189.7	69539.6	135857	177514	194925	169207	271800	194703	251731
O60341	KDM1A	1080000	1150000	1320000	1260000	1100000	1380000	1670000	1590000	1530000	1650000
O60343	TBC1D4		117145	124244	73253.9	122737	54297.9	177762	121130	143460	99311.1
O60427	FADS1	270481	245262	426906	463964	441989	423617	637278	841035	849065	712734
O60437	PPL	2280000	2590000	1010000	1150000	1620000	2520000	3510000	1960000	1880000	1630000
O60462	NRP2	105752	74349.8	110679	126602	133583	94499.9	118487	86005	85222.5	66989.8
O60476	MAN1A2	595721	566280	876576	914992	726092	777730	644543	908978	910753	877202
O60488	ACSL4	2290000	1150000	2090000	1990000	1710000	2130000	821683	1490000	1560000	1680000
O60493	SNX3	1160000	1310000	1090000	1160000	1260000	1050000	1280000	1170000	1330000	1480000
O60503	ADCY9	396411	253416	244868	240552	209265	432426	197065	218309	186293	235655
O60504	SORBS3	966168	947813	782106	871710	951098	566864	987575	988222	770769	781126
O60506	SYNCRIP	5730000	4440000	4940000	5220000	4830000	6150000	5420000	6310000	6390000	6800000
O60518	RANBP6	691259	380950	662189	724038	661233	799398	485935	798189	691268	670556
O60524	NEMF	268358	437299	421743	417384	410659	313615	474124	418199	426216	544721
O60568	PLOD3	3180000	1750000	2600000	2650000	2510000	2870000	1510000	2510000	2420000	2490000
O60573	EIF4E2	208568	207157	167420	148984	183228	256951	280034	289072	250325	255796
O60610	DIAPH1	180142	241608	334013	197677	322768	121656	285681	179712	182919	152035
O60613	SELENOF	1370000	902987	1050000	1260000	1040000	1200000	890740	1150000	975493	1170000
O60636	TSPAN2	403818	472459	266818	278848	303685	307072	513174	267432	242052	263836
O60637	TSPAN3	1970000	804253	1330000	1210000	1360000	2080000	941725	1410000		1340000
O60662	KLHL41	659825	1290000	582019	643412	649235	539570	1270000	579708	658824	718405
O60664	PLIN3	1480000	1410000	1300000	1280000	1390000	1250000	1390000	1130000	917362	1020000
O60669	SLC16A7	510072	421891	435962	500901	570501	439484	639850	513135	526825	435286
O60683	PEX10	329939	333449	250086	355331	433139	429779	424384	386251	418968	408489
O60684	KPNA6	1860000	2270000	2160000	2070000	2050000	1590000	2100000	1840000	1880000	2110000
O60716	CTNND1	5490000	5390000	4710000	5020000	4830000	5940000	6260000	6540000	6210000	6560000
O60725	ICMT	780308	660092	976881	1020000	913371	908728	1040000	1270000	938676	1180000
O60749	SNX2	600188	740684	690476	804550	816195	446788	813672	655403	818931	786437
O60762	DPM1	4960000	3870000	3950000	4280000	4010000	4490000	3900000	4350000	3940000	4020000
O60763	USO1	1920000	2120000	2320000	2380000	2540000	1560000	1990000	2290000	2430000	2370000
O60783	MRPS14	1190000	990729	822806	2020000	1370000	1720000	1430000	1660000	2280000	2330000
O60784	TOM1	591853	632406	528418	495180	696634	656704	696007	668099	614915	670664
O60814	H2BC12	176000000	358000000	224000000	152000000	267000000	161000000	221000000	195000000	207000000	192000000
O60825	PFKFB2	107176	116182	161459	155164	186769	115207	93406	138208	131486	129673
O60826	CCDC22	53936.8	91724.4	63019.7	53121.5	67090	30974.5	62194.9	84818.5	100952	74998.4
O60828	PQBP1	1290000	1590000	914767	1010000	938935	1750000	2200000	1690000	1760000	1880000
O60830	TIMM17B	2630000	1700000	2350000	2560000	2780000	2780000	1990000	2660000	2640000	3050000
O60831	PRAF2	4690000	2580000	3250000	3710000	3810000	3810000	2620000	3850000	3690000	3400000
O60832	DKC1	7250000	6320000	6330000	5810000	5240000	5200000	5120000	4800000	4550000	4370000
O60841	EIF5B	830153	1040000	1280000	1300000	1270000	678899	1070000	1300000	1220000	1360000
O60869	EDF1	99085.9	214421	59374.2	137582	136631	197989	416424	113739	168045	374798
O60884	DNAJA2	3290000	3430000	3060000	3220000	3570000	3360000	4050000	4070000	3430000	3390000
O60885	BRD4	217993	308595	353146	214552	189620	298154	324980	349891	302918	256271
O60888	CUTA	1230000	1420000	1330000	820262	980458	1090000	825081	841390	1020000	672769
O60890	OPHN1	133056	111881	58960.2	99308.9	118367	99391	188157	93372.2	110608	116942
O75027	ABCB7	3210000	2760000	2970000	2930000	2980000	3040000	2370000	2770000	2950000	2640000
O75051	PLXNA2	401136	270064	335722	379852	354286	431514	237930	449221	400661	502627
O75054	IGSF3	388213	269469	434434	363075	345561	278930	225323	257293	218091	225219
O75056	SDC3	337369	449376	282713	341723	360194	305361	421922	308233	326114	328546
O75063	FAM20B	398587	262209	463341	516958	460870	498702	308375	553099	478523	512754
O75083	WDR1	11900000	13000000	11500000	11000000	11200000	9040000	11600000	9240000	9550000	9810000
O75094	SLIT3	197467	172131	232531	182850	154975	376616	354788	244994	295031	277687
O75112	LDB3	45500000	95500000	60500000	60200000	62500000	36800000	78000000	59600000	57900000	58700000
O75116	ROCK2	657864	1140000	879972	939659	957584	549245	1050000	877996	713847	842386
O75127	PTCD1	233994	151821	265787	244865	195199	489100	321726	466663	337165	464239
O75131	CPNE3	2180000	2080000	2160000	1900000	1880000	2550000	1730000	1440000	1800000	1730000
O75147	OBSL1	2680000	5180000	2370000	2490000	2320000	2320000	5210000	2300000	2360000	2510000
O75150	RNF40	39968.5	41318.6	66787.3	58864.6	58411.8	91383.2	115886	122522	103621	125612
O75152	ZC3H11A	466924	347951	557172	465007	492969	513298	436710	524826	469633	445050
O75155	CAND2	219588	457763	204734	245185	227466	182949	496533	234380	260597	304211
O75165	DNAJC13	995419	1070000	1070000	1160000	1110000	943026	1100000	1160000	1140000	1230000
O75190	DNAJB6	1660000	1160000	1190000	1310000	1090000	1700000	1450000	1250000	1580000	1410000
O75204	TMEM127			111926	153094	159257	109002	56244.8	129945	107827	163061
O75208	COQ9	3230000	2370000	2370000	2880000	3220000	3630000	2420000	3530000	3840000	3830000
O75223	GGCT	204410	331933	262906	233471	246679	263349	428790	260835	227046	197010
O75251	NDUFS7	9620000	9260000	11000000	10500000	11500000	10900000	8580000	10300000	10600000	10100000
O75298	RTN2	3040000	5480000	3220000	3180000	3340000	2400000	4800000	3200000	3120000	3340000
O75306	NDUFS2	11400000	10500000	12500000	11900000	12000000	12200000	9500000	11800000	12200000	11900000
O75323	NIPSNAP2	12500000	15900000	12200000	15000000	15000000	12900000	14400000	14500000	14500000	14600000
O75325	LRRN2	1060000	465329	1070000	836846	1190000	1150000	148613	858327	760974	657514
O75335	PPFIA4	229636	244383	273962	304477	276996	215985	406385	316286	303926	313866
O75340	PDCD6	725466	855664	621066	685210	729088	757456	777001	661697	797594	725205
O75351	VPS4B	450460	723410	796324	607924	586130	364731	686938	512448	631335	550509
O75352	MPDU1	2670000	2010000	2730000	2530000	1980000	2440000	1420000	2150000	1990000	1910000
O75356	ENTPD5	63781.1	63292.8	76888.4	69218.6	68987.9	89448.3	146191	80477.8		100298
O75365	PTP4A3	400943	438547	333336	367593	438234	572555	609696	567289	449543	451354
O75366	AVIL	2130000	2370000	2600000	3130000	2790000	2350000	3430000			4850000
O75367	MACROH2A1	6750000	8830000	8050000	6250000	7390000	4910000	4830000	4990000	4010000	4410000
O75368	SH3BGRL	229631	444482	341226	187130	291663	131641	434676	220530	168800	215981
O75369	FLNB	4560000	510897	3860000	3100000	2620000	4900000	512472	3330000	3540000	3290000
O75380	NDUFS6	5720000	6010000	5750000	3720000	6160000	6060000	5320000	6340000	6730000	5300000
O75381	PEX14	751655	518812	273585	457965	611944	809517	586091	879269	718844	750415
O75390	CS	89800000	74200000	91100000	82400000	87200000	98000000	61300000	78900000	81400000	76600000
O75396	SEC22B	8330000	6120000	4650000	7150000	6150000	7920000	6220000	7150000	6490000	7430000
O75400	PRPF40A	1890000	1660000	1820000	1880000	1610000	2010000	1810000	1860000	1800000	1920000
O75427	LRCH4	289999	248923	331914	358095	314578	285775	316150	490498	475228	471037
O75431	MTX2	4990000	4030000	4040000	5000000	4430000	6050000	4540000	5200000	5690000	5720000
O75436	VPS26A	1960000	2240000	2830000	2840000	2750000	2020000	1840000	2240000	2610000	2920000
O75438	NDUFB1	647624	723663	581416	729413	873802	861263	631902	664101	864509	773720
O75439	PMPCB	8520000	5680000	8540000	7810000	8060000	8970000	5020000	7970000	7610000	7680000
O75448	MED24	194245	132127	151003	102902	103725	117912	103275	157625	168039	130868
O75475	PSIP1	788299	1120000	1270000	1020000	1090000	724279	1190000	923966	992548	1100000
O75477	ERLIN1	561907	336158	499747	556057	451991	487109	273331	422964	412961	406977
O75487	GPC4	687685	118970	471664	335532	391623	567046	136013	374554	214708	263710
O75489	NDUFS3	16200000	15700000	15500000	17100000	16800000	17000000	13500000	15100000	16500000	15500000
O75494	SRSF10	843759	920392	1120000	1110000	1450000	1120000	1270000	1510000	1040000	1080000
O75503	CLN5	257157	119379	186223	177542	146801	236836	137389	197288	201993	181773
O75521	ECI2	3190000	3560000	4380000	4230000	4580000	3120000	3120000	4130000	4360000	4060000
O75531	BANF1	118613	223206	107782	84213.7	86136.8	88717.7	235725	99326.8	124326	151124
O75533	SF3B1	2390000	2140000	2460000	2550000	2400000	2490000	2670000	2950000	2720000	2950000
O75534	CSDE1	854777	927309	1070000	1060000	933302	850379	1210000	1160000	1190000	1330000
O75569	PRKRA	607720	848532	797156	742276	822294	507487	783485	705133	565282	629903
O75570	MTRF1	142914	107926	67010.9		73240.8		65873.1	119822
O75600	GCAT	1760000	1990000	2030000	1860000	1810000	1740000	1730000	1870000	1940000	1770000
O75607	NPM3	590672	382575	555783	461065	619415	725167	399562	760879	675838	521138
O75608	LYPLA1	4720000	5160000	4710000	4790000	4650000	4370000	4350000	4750000	4810000	4760000
O75616	ERAL1	550984	251639	440474	443945	443259	624942	398317	637590	647839	637489
O75629	CREG1	1360000	890646	1550000	1340000	1610000	1590000	987307	1310000	1230000	1690000
O75643	SNRNP200	3250000	3610000	3560000	3360000	3280000	3300000	3320000	3590000	3340000	3590000
O75648	TRMU	628002	501179	740567	670132	677885	528903	464604	775760	623339	665049
O75663	TIPRL	380599	469062	457694	515385	539060	248835	610497	416688	357354	416705
O75683	SURF6	272642	396971				363165	262833	377591	208155	201303
O75688	PPM1B	497249	830597	872152	691429	799714	499042	695299	531087	460882	487049
O75694	NUP155	1140000	922746	1150000	1120000	1050000	1010000	935074	999570	979351	1010000
O75695	RP2	534691	315307	881614	864978	706749	382495	252253	592521	555242	569132
O75718	CRTAP	2150000	571250	1010000	1380000	1430000	2110000	713288	1700000	1590000	1570000
O75746	SLC25A12	23900000	20600000	25900000	24200000	25200000	25200000	18300000	23400000	25200000	23100000
O75764	TCEA3	68818.1			42199.1		142402	147409	194062	165616	191729
O75781	PALM	1880000	948088	891365	857171	934127	1500000	857598	1040000	890749	840870
O75787	ATP6AP2	1040000	536582	832967	897907	789193	564405	390273	619493	650412	648200
O75792	RNASEH2A	128886	279641	138647	120573						211570
O75817	POP7		83786.8	160436	147519	130220	285868	176075	226576	244894	236890
O75818	RPP40	84585.7	76052.1	58862.8	113037		64613.4	45529.3	45900.2	58813.1	65997.6
O75821	EIF3G	605234	796679	778899	876848	855183	691198	943809	1040000	868632	1120000
O75822	EIF3J	428540	456263	224737	332913	546548	471763	479791	662992	739782	854577
O75844	ZMPSTE24	2070000	1100000	1790000	1710000	1700000	1950000	954016	1720000	1480000	1650000
O75874	IDH1	526988	696951	770627	684346	744762	318604	738880	571523	558475	588431
O75879	GATB	1180000	862744	1030000	1040000	905999	1380000	938014	1190000	1240000	1270000
O75880	SCO1	12400000	10700000	9550000	11300000	12100000	13000000	8490000	10800000	13200000	9780000
O75882	ATRN	355848	189142	259029	260120	228978	357909	252515	354121	327887	302387
O75907	DGAT1	414201	259547	347702	478476	375870	392532	282005	394531	401738	352755
O75909	CCNK	726016	649254	743325	755120	672089	938875	799592	860276	857220	895982
O75915	ARL6IP5	21800000	21400000	18400000	16300000	16400000	20700000	17000000	18300000	17800000	17500000
O75923	DYSF	9990000	8070000	5860000	6350000	6030000	8690000	7290000	6000000	5530000	5810000
O75934	BCAS2		54572.6		55789.9	58359.5	95442.5	71903		109861	89843.8
O75940	SMNDC1	174560	254023	106484	127527	81889.8	364549	439361	323228	294697	366288
O75947	ATP5PD	5850000	6150000	5430000	4540000	5880000	6540000	5560000	5790000	7910000	7960000
O75953	DNAJB5		66657.1	61673.4	126490	137262	183036	321265	242755	336255	369993
O75954	TSPAN9	812325	1010000	598574	615593	581399	905488	1210000	782481	832709	794725
O75955	FLOT1	7710000	7690000	7220000	7000000	6940000	7340000	6490000	6810000	6090000	6370000
O75962	TRIO	119725	184051	164329	128931	136747	110426	201373	228611	223701	111944
O75964	ATP5MG	32500000	34900000	34900000	36800000	32200000	34000000	30000000	32800000	37600000	34000000
O75970	MPDZ	98387	75107.5	108330	82279.9		87985	79362.3	92676.4		74518.7
O75976	CPD	1110000	894638	1280000	1170000	1160000	1240000	1190000	1290000	1390000	1280000
O76003	GLRX3	263318	383077	389621	351609	410608	182116	438927	321541	336550	380182
O76021	RSL1D1	723970	636415	704823	803986	735640	4540000	2670000	3750000	3430000	3500000
O76024	WFS1	2160000	1540000	1570000	1840000	2000000	2010000	1500000	2160000	1940000	1940000
O76031	CLPX	1470000	1180000	1310000	1300000	1300000	1770000	1350000	1700000	1650000	1620000
O76041	NEBL	13900000	19400000	12500000	13900000	14700000	13200000	20500000	16700000	16200000	14900000
O76061	STC2						26680.2			19480.1	70293.3
O76062	TM7SF2	2250000	1820000	1760000	1950000	1820000	1660000	1640000	1810000	1570000	1600000
O76094	SRP72	596290	532766	600415	679894	664476	520855	502584	615125	660315	720429
O76095	JTB	247256	89211.2	124370	151662	132927	218762	104693	175805	133248	159152
O94760	DDAH1	201071	356421	170817	212921	210934	98078.4	288269	158353	163151	99634.4
O94766	B3GAT3	1370000	541277	1120000	1120000	1070000	1340000	523585	1070000	1120000	1150000
O94776	MTA2	772449	537986	796985	708747	619276	765375	821382	855839	801875	851679
O94813	SLIT2	102451	34242.5	122677	151647	180864	196275	97699.1	211699	132973	163709
O94826	TOMM70	7130000	5810000	6040000	6520000	6330000	6570000	5240000	6260000	6180000	6110000
O94832	MYO1D	2080000	553521	1940000	1200000	1400000	1650000	688553	1290000	1090000	1370000
O94842	TOX4	239254	200172	259852	183731	190977	428238	393259	462662	324804	395149
O94851	MICAL2	973608	675455	729901	903478	894912	1180000	914794	1230000	1000000	1190000
O94855	SEC24D	529606	393156	536315	552412	567011	467633	392699	541635	649341	637674
O94874	UFL1	2030000	1930000	2100000	2340000	2080000	1970000	2110000	2410000	2280000	2390000
O94875	SORBS2	88300000	58600000	38100000	41100000	43000000	72700000	55100000	41200000	39900000	40200000
O94880	PHF14	285664	234548	292030	313271	260817	354561	331256	449874	383858	409799
O94886	TMEM63A	442799	190078	323281	290459	219059	458536	284513	277481	248673	231371
O94901	SUN1	921681	1120000	968629	999184	974468	873197	1300000	1050000	952031	1020000
O94903	PLPBP	1020000	1280000	1070000	1100000	1310000	1060000	1440000	1190000	1140000	1120000
O94905	ERLIN2	3690000	3450000	3520000	3680000	3470000	3620000	3510000	3570000	3360000	3450000
O94906	PRPF6	1270000	1190000	1150000	1150000	1100000	1200000	1300000	1360000	1280000	1300000
O94919	ENDOD1	1520000	1070000	893346	1010000	963351	1270000	833904	943021	841657	831741
O94925	GLS	16000000	15400000	18200000	15900000	15100000	16900000	12300000	13900000	13300000	13700000
O94953	KDM4B	51505.1	152223	87379.5	124764	132482	109287	262151	211677	244983	254246
O94955	RHOBTB3	199365	125525	124452	165500	150314	434190	316149	398112	352682	390370
O94973	AP2A2	2450000	2610000	2840000	2690000	2670000	2490000	2750000	3000000	2960000	3100000
O94979	SEC31A	1120000	1450000	1500000	1320000	1530000	962732	1210000	1270000	1350000	1360000
O94992	HEXIM1	110655	105620	96841.6	103696	155902	97345.2	97927.9	107068	60897.3	82536.2
O95059	RPP14	236807	312587	178478	246137	173434	448161	377273	332305	367642	377933
O95070	YIF1A	1180000	1120000	1470000	1510000	1520000	1220000	1070000	1500000	1070000	1320000
O95071	UBR5		12865.7			21351	34600.1	51242.2	18993.1	17829.8	30193.8
O95104	SCAF4	1210000	1210000	1150000	1040000	1110000	1350000	1530000	1680000	1620000	1620000
O95139	NDUFB6	4280000	4600000	3860000	4070000	4660000	5050000	4430000	4880000	5910000	5400000
O95140	MFN2	4730000	3080000	4000000	3920000	3580000	4580000	3210000	4020000	3970000	4130000
O95159	ZFPL1	2390000	1620000	2100000	2090000	2130000	2680000	1980000	2430000	2470000	2540000
O95167	NDUFA3	376954	334984	434364	409464	568295	497746	481474	533656	608202	573830
O95168	NDUFB4	1010000	1030000	613504	998401	1210000	1480000	1160000	1150000	1390000	1430000
O95169	NDUFB8	3220000	3800000	2390000	2500000	3730000	4390000	3980000	3790000	4310000	4320000
O95182	NDUFA7	732890	877320	697751	590730	776848	698711	693337	760978	897266	859503
O95183	VAMP5	210674	228622	368394	312329	423679			375118	266576	246461
O95197	RTN3	8560000	11000000	10100000	7410000	7820000	8300000	7540000	8460000	10100000	6110000
O95202	LETM1	6600000	4030000	5490000	5730000	5700000	6330000	3740000	5560000	5360000	5290000
O95208	EPN2	731707	356166	500989	521997	554794	827313	494114	758546	621365	816765
O95210	STBD1	5050000	5470000	4480000	5730000	6010000	4720000	4670000	5950000	4930000	4740000
O95214	LEPROTL1	282829	74401.4	133481	256086	150105	290069	131324	268128	228969	319245
O95218	ZRANB2	588698	930003	793338	879870	918570	745980	940531	722929	801802	859089
O95232	LUC7L3	1280000	1120000	1180000	1170000	1030000	1240000	1220000	1380000	1240000	1300000
O95248	SBF1	195420	237839	208775	204213	164490	111891	154470	179071	123516	166144
O95249	GOSR1	454706	363738	323647	523723	482732	771878	625297	654344	626032	771765
O95251	KAT7	90812.6	69620.7	97336.6	74235.6	88362.8	183886	161629	149866	165762	192715
O95258	SLC25A14	349326	47849.3	369545	591435	564007	454829	195030	520437	619858	674174
O95260	ATE1	89535.9	128488	92469.2	104045	128829	44255.6	144290	83589	75122	93101.4
O95292	VAPB	5570000	6920000	4540000	5030000	4940000	5160000	6010000	5180000	5010000	4770000
O95297	MPZL1	104568	29624	98679	125940	129282	110952	63477.3	52418.5	109347	79140.5
O95299	NDUFA10	7830000	7370000	8480000	8230000	7970000	7950000	6640000	7930000	7660000	7640000
O95302	FKBP9	6510000	4150000	4440000	4110000	4200000	4680000	3600000	4040000	3780000	3800000
O95319	CELF2	3010000	2920000	2270000	2250000	2240000	3040000	4100000	3390000	3170000	3420000
O95363	FARS2	601406	355335	624443	475284	522420	518828	315390	545821	477239	412128
O95372	LYPLA2	103165	203136	162889	239739	114048	50096.7	132519	162346		111477
O95373	IPO7	1420000	2040000	2070000	2070000	2130000	1030000	1820000	1600000	1620000	1870000
O95394	PGM3	513002	670378	683237	506250	558589	380292	718617	425165	484176	497453
O95400	CD2BP2	358440	425887	389666	380453	489270	453416	468039	398382	387965	430459
O95415	BRI3	332685	224016	258900	274730	204487	307123	262487	304866	266190	240857
O95425	SVIL	3910000	5040000	4320000	5070000	4850000	3890000	5440000	5140000	4770000	5070000
O95427	PIGN	53884.4	43303		48422.9	83753.1	57401.2	82615.2	48959.7	48363.6	68190.3
O95433	AHSA1	532644	483591	731747	648908	649342	446886	559080	612846	479734	549584
O95453	PARN	158051	103314	103412	157108	173581	303589	337039	395805	400275	423865
O95470	SGPL1	1160000	912753	1140000	1130000	1120000	1130000	1080000	1280000	1200000	1300000
O95479	H6PD	1120000	1050000	1040000	1100000	1070000	975251	1090000	1080000	906035	961372
O95486	SEC24A	141528	161517	236458	233180	236073	145635	220580	150529	111642	218346
O95487	SEC24B	647732	863632	861184	933001	891144	836395	861988	1030000	854610	986454
O95502	NPTXR	96683.5	45540.9	61341.3	63735.3	87213.3	37911.4	35408.1	43421.6		30541.7
O95563	MPC2	6170000	6390000	7120000	9040000	7190000	8010000	5810000	7700000	8870000	8010000
O95571	ETHE1	6130000	3140000	5910000	5520000	5410000	5620000	2930000	5220000	4970000	4880000
O95573	ACSL3	3030000	3350000	2770000	2780000	2970000	2990000	3410000	3070000	2840000	2940000
O95622	ADCY5	3300000	1610000	2230000	2240000	2090000	3040000	2020000	2280000	2300000	2550000
O95639	CPSF4	681944	546453	562454	622819	611473	598489	734358	699824	700641	669439
O95674	CDS2	1360000	819512	896942	1190000	1000000	1140000	820342	1290000	812357	906082
O95747	OXSR1	276256	397837	451390	382782	410812	195812	360699	387554	376084	397869
O95757	HSPA4L	314392	332082	339217	309332	368198	335211	294431	263874	240040	241547
O95758	PTBP3	272392	209800	209996	200984	146429	238430	212490	138855	155965	153857
O95772	STARD3NL	3070000	1530000	2050000	2100000	2060000	2820000	1900000	2280000	2030000	2380000
O95777	LSM8	625014	947965	490391	299749	554291	851258	1280000	1270000	1030000	1260000
O95782	AP2A1	5900000	5190000	6210000	6060000	5970000	5440000	5050000	5810000	5870000	6120000
O95793	STAU1	1000000	932760	822658	949264	864682	1020000	1380000	1180000	1120000	1290000
O95807	TMEM50A	212017	60584	201120	221949	147886	200623	110381	187676	147772	167550
O95810	CAVIN2	746991	53748.1	139513	113498	175153	736319	94831.4	180744	181403	145630
O95816	BAG2	511165	480600	300942	384290	438640	606696	671848	440140	499927	536169
O95817	BAG3	415822	546416	257291	322523	463581	449536	526875	462483	676720	645280
O95819	MAP4K4	2580000	2560000	2890000	2980000	2940000	2400000	2490000	2860000	2730000	2970000
O95822	MLYCD	2250000	2020000	2510000	2480000	2510000	2410000	1810000	2330000	2430000	2260000
O95831	AIFM1	30000000	33000000	55800000	51800000	52900000	32400000	27300000	46300000	48900000	46500000
O95847	SLC25A27	324296	506671	728941	783041	821296	145907	572359	382027	581026	697385
O95857	TSPAN13	920288	556087	609850	658476	578433	721389	441059	489919	582962	482531
O95861	BPNT1	421123	456491	467377	402197	482950	338496	525173	491777	464221	412329
O95864	FADS2	155939		95754.1	119208	126253	461833	165407	587667	553334	568985
O95865	DDAH2	600799	808069	583425	522985	609857	464416	746940	592747	530056	573708
O95870	ABHD16A	3190000	2320000	2640000	2740000	2660000	2840000	2340000	2750000	2690000	2620000
O95881	TXNDC12	1910000	1730000	1330000	1140000	1450000	1650000	1590000	1910000	2020000	2060000
O95983	MBD3	128573		98471.9		99984.9	108711	145984	140884	160626	144769
O96000	NDUFB10	1740000	1610000	1280000	1570000	1760000	2380000	1740000	1760000	2580000	2560000
O96005	CLPTM1	6950000	3110000	4940000	5390000	4620000	5930000	3250000	4450000	4220000	4430000
O96008	TOMM40	9320000	5850000	8190000	7330000	7450000	9170000	5370000	6900000	6530000	6450000
O96011	PEX11B	775335	657036	477052	912131	705030	870167	709811	818990	990927	974942
O96013	PAK4	151712	153538	143359	120842	154592	175407	149016	256696	348259	291535
O96019	ACTL6A	1140000	1420000	1430000	1350000	1230000	1510000	1620000	1650000	1450000	1610000
P00156	MT-CYB	2190000	1390000	1840000	2060000	2060000	2370000	1140000	1850000	1800000	1820000
P00167	CYB5A	1800000	1680000	1380000	1410000	1460000	1570000	1810000	1540000	1540000	1640000
P00338	LDHA	19100000	81600000	39000000	34400000	50600000	13300000	79800000	43500000	46800000	38100000
P00366	GLUD1	606885	339118	525112		89494.2	115269
P00367	GLUD1	23100000	21200000	22800000	20600000	22200000	21500000	18300000	19400000	19200000	18100000
P00387	CYB5R3	13900000	13700000	16100000	15200000	13600000	11600000	11200000	13300000	12600000	12600000
P00390	GSR	5020000	4320000	4780000	4530000	4960000	3840000	4060000	3940000	4210000	4140000
P00395	MT-CO1	3850000	3120000	3740000	3870000	3970000	4150000	2550000	3800000	3680000	3770000
P00403	MT-CO2	125000000	110000000	119000000	120000000	106000000	108000000	83600000	93100000	106000000	88100000
P00441	SOD1	1280000	2360000	1550000	1430000	1560000	907603	1880000	1270000	1270000	1110000
P00491	PNP	444551	212709	925748	698995	632119	455869	155662	335096	349114	295745
P00492	HPRT1	777244	1470000	1190000	982978	1170000	398453	1450000	888872	901886	890585
P00505	GOT2	94400000	79400000	96500000	83400000	87600000	104000000	62900000	79700000	80700000	74600000
P00558	PGK1	12800000	32700000	25400000	20800000	32000000	8800000	29500000	25700000	26600000	19200000
P00568	AK1	1920000	2890000	2420000	2090000	2540000	1540000	2710000	2210000	1940000	1890000
P00711	LALBA	333896	135223	152492	200054	212474	384034	253444	123193	112469	219634
P00734	F2	843683	447996	729770	671513	861830	1010000	376241	679176	619729	544447
P00761		774000000	715000000	605000000	875000000	804000000	825000000	697000000	758000000	878000000	854000000
P00846	MT-ATP6	24200000	29300000	32500000	33100000	32300000	24200000	23100000	25500000	26200000	25800000
P01008	SERPINC1	968398	987832	1070000	885220	973505	1050000	699143	932454	901171	1140000
P01009	SERPINA1		250154			23813.1	34603.4	605512
P01012	SERPINB14	1970000	836086	596250	545198	553908	1780000	970338	556402	575221	534781
P01019	AGT	133377	65772.3	116315	113797	142296	87913.9	139050	241704	263499	214394
P01033	TIMP1	204991	135821	222769	260631	191627	186484	106209	236474	198094	246050
P01111	NRAS	5020000	4250000	4160000	4220000	3990000	4660000	4030000	4020000	4060000	4020000
P01112	HRAS	1480000	1440000	1250000	1160000	1180000	1320000	1240000	1170000	1270000	1180000
P01130	LDLR	138644	91324.5	136724	134996	130087	562333	301060	631434	574305	612385
P01160	NPPA	411176		197236	604427	261316	612487	106359	457202	1250000	1320000
P01344	IGF2	665731	426696	559799	670397	882443	537980	401675	756906	600019	711674
P01889	HLA-B	379444	216237	511835	694909	651833	224346	105262	498025	350638	432919
P01893	HLA-H	541809	370178	525838	608157	410068	686541	443994	481794	355691	373365
P02144	MB	448974	1690000	1620000	914909	1930000	654049	1270000	2090000	3740000	3470000
P02452	COL1A1	164540		120020	98210.3	135733	209371		241402	194479	281482
P02458	COL2A1	61620	41596.2	139533	114966	156246	118929	92772.8	221489	254188	365404
P02461	COL3A1	232220	109043	747490	416376	447050	547183	79947.4	1010000	774146	1080000
P02462	COL4A1	3100000	1910000	2150000	1710000	1500000	3940000	2220000	2680000	2900000	2240000
P02511	CRYAB	5270000	13600000	7830000	9310000	11800000	5190000	13000000	10500000	13200000	10800000
P02533	KRT14	2000000	339690	287189	3760000	640502	60000000	2920000	969344	1320000	1230000
P02538	KRT6A	2890000	438689	381945	5110000	466294	64600000	2610000	353653	1250000	1500000
P02545	LMNA	40100000	46700000	32300000	32100000	31700000	38100000	44400000	34800000	33300000	33300000
P02549	SPTA1	199960	533821	670202	639363	795152			315729
P02649	APOE	5360000	1840000	2030000	3430000	2500000	6940000	2420000	2880000	4180000	4190000
P02656	APOC3	786601	206762	313996	167148	351522	789104	167979	242923	174037	143068
P02662	CSN1S1	214334	101988	63567.2	128568	187639	116368	109045	68153.5	64975.2	91133.4
P02663	CSN1S2	281124	258626	151765	177114	169645	213266	178286	146911	119658	150118
P02666	CSN2	6260000	2190000	2380000	2240000	1620000	3600000	2890000	2000000	1470000	2350000
P02751	FN1	776575	304375	811071	793784	811977	1140000	475082	1700000	1380000	1290000
P02765	AHSG	3380000	1980000	1910000	2020000	2600000	5470000	2180000	2060000	1640000	1710000
P02768	ALB	4780000	5280000	5150000	5610000	5870000	5410000	5700000	5500000	5320000	5920000
P02769	ALB	35500000	29900000	24300000	20700000	22300000	45300000	23800000	20300000	18700000	20000000
P02774	GC	209322	48533.1	36696	68315.8	40804.7	209277	61611
P02786	TFRC	7950000	11300000	11900000	12400000	13100000	9250000	9920000	11600000	13100000	11300000
P02788	LTF	1730000	1590000	1520000	1780000	1620000	1690000	1320000	1620000	1550000	1350000
P02795	MT2A			30672.8	16361.5	94656.4	5659.77			38501	54402.4
P03886	MT-ND1	9950000	8370000	10300000	11900000	11500000	11200000	8030000	11600000	11100000	11200000
P03891	MT-ND2	1250000	1460000	2060000	2490000	2110000	2150000	1420000	2090000	2410000	2600000
P03897	MT-ND3	2040000	1270000	2080000	1590000	1820000	1680000	1250000	1590000	1490000	1410000
P03905	MT-ND4	1890000	1320000	1970000	2320000	2080000	1840000	1130000	1830000	1580000	1960000
P03915	MT-ND5	3680000	3270000	4270000	4530000	4700000	4400000	3370000	4160000	4440000	3900000
P04004	VTN	4710000	1860000	2730000	2510000	3380000	4840000	1950000	2720000	2190000	2250000
P04040	CAT	2140000	1500000	673694	757787	760862	2560000	1630000	883842	771041	726241
P04062	GBA1	5110000	3150000	3660000	3640000	3530000	4620000	3170000	3640000	3470000	3470000
P04066	FUCA1	4600000	3870000	6120000	5780000	5690000	3690000	3430000	4840000	4530000	4800000
P04075	ALDOA	18900000	46500000	34700000	29100000	41000000	14100000	41300000	31200000	34300000	26500000
P04083	ANXA1	2390000	1390000	1640000	2530000	2260000	2110000	1380000	1990000	2350000	2330000
P04156	PRNP	1210000	1200000	1260000	1180000	1210000	920897	1050000	898877	831520	870644
P04179	SOD2	25500000	27900000	33000000	27800000	30900000	30100000	22400000	31500000	33200000	30600000
P04181	OAT	1660000	921480	2040000	1900000	1840000	1440000	387073	1440000	1370000	1160000
P04183	TK1		167286	306855	152191	94278.9		17900.4			46881.4
P04216	THY1	834900		295866	299261	245536	748426		268520	181702	238718
P04259	KRT6B	1380000	211107	55561.9	2500000		25500000	886587		329059	768603
P04264	KRT1	14300000	4710000	9200000	32100000	12500000	483000000	50700000	31800000	17900000	21500000
P04350	TUBB4A	459621	587182	1160000	933243	1080000	590203	493055	658762	915354	840491
P04406	GAPDH	64800000	154000000	102000000	84200000	110000000	49700000	125000000	84300000	97500000	79400000
P04439	HLA-A	2910000	2110000	3170000	3040000	2700000	2080000	1240000	2260000	2170000	1620000
P04626	ERBB2	1170000	945992	1030000	1040000	948293	1310000	1270000	1200000	1250000	1280000
P04632	CAPNS1	3000000	2490000	2450000	2200000	2600000	2280000	2240000	2280000	1880000	1900000
P04637	TP53	261978	167095	198429	222688	198188	18016.4
P04792	HSPB1	46100000	88900000	58500000	58500000	71900000	31800000	76900000	57900000	57200000	56900000
P04843	RPN1	18900000	15500000	18300000	17000000	17000000	18200000	13900000	16700000	16400000	16700000
P04844	RPN2	8450000	6250000	7920000	7870000	7470000	8190000	5950000	7680000	7520000	7600000
P04899	GNAI2	27700000	23200000	25200000	23700000	24800000	24700000	23700000	25000000	24600000	23900000
P04908	H2AC4	1190000	2720000	925970	1290000	1360000	1150000	1440000	1500000	1690000	2000000
P04921	GYPC	660583	303107	294885	251425	408436	538971	302770	359629	414389	404995
P05023	ATP1A1	56800000	64500000	61700000	59300000	56600000	55200000	61500000	54400000	60200000	58500000
P05026	ATP1B1	22800000	25700000	24600000	23500000	21700000	22700000	25200000	23000000	24800000	24400000
P05067	APP	393841	251491	312073	340962	300746	536400	414879	426960	236333	331038
P05089	ARG1				82231.3		951771	171780
P05091	ALDH2	5930000	9000000	10300000	10100000	9740000	5430000	8200000	9290000	9310000	9080000
P05106	ITGB3	917370	833374	305033	277734	384343	713710	876114	310698	325614	325041
P05121	SERPINE1	122682		78108.2	107529	73041.8	459311	29012.3	166079	71358.8	177094
P05141	SLC25A5	150000000	186000000	142000000	134000000	140000000	162000000	152000000	117000000	129000000	121000000
P05165	PCCA	3630000	3610000	4410000	4120000	4210000	3600000	3430000	3880000	3940000	3580000
P05166	PCCB	4020000	4060000	4850000	4630000	4810000	4020000	3780000	4340000	4520000	4230000
P05198	EIF2S1	1980000	2690000	2150000	2760000	2870000	2110000	2820000	2770000	3150000	3350000
P05204	HMGN2	1710000	1730000	257292	198779	504886	899773	1470000	935955	1650000	850160
P05362	ICAM1	236361	100362	426057	458045	510395	270693	39704.8	249137	252951	206829
P05386	RPLP1	1050000	1110000	909550	350324	951071	1140000	1070000	1110000	1230000	1150000
P05387	RPLP2	796575	1070000	559173	302842	1090000	1160000	1410000	1470000	1860000	1890000
P05388	RPLP0	5140000	4410000	5480000	5470000	5710000	5310000	4970000	6360000	6590000	7100000
P05413	FABP3	48100000	99200000	62700000	48800000	67500000	38600000	64600000	52200000	50600000	42100000
P05455	SSB	4800000	5850000	4300000	4490000	4540000	4000000	5890000	4310000	4260000	4700000
P05496	ATP5MC1	5000000	4520000	8510000	8580000	7090000	8500000	3180000	5630000	1760000	4970000
P05556	ITGB1	33000000	27100000	28400000	30100000	31000000	28000000	23000000	27600000	24400000	25000000
P05783	KRT18	69800000	25700000	81000000	63900000	61800000	60000000	21600000	63900000	62700000	62000000
P05787	KRT8	35900000	13600000	34200000	30600000	27400000	30600000	12900000	32400000	31500000	33300000
P05997	COL5A2	173082	105882	207592	279540	278559	253637	155106	413108	360717	406831
P06132	UROD	554152	974746	721605	640694	518801	275393	757564	419059	391845	451209
P06213	INSR	389476	447163	332775	439354	409727	369907	574023	450060	445677	446002
P06241	FYN	167969	100718	234703	193738	183447	226768	221918	191543	266607	327327
P06280	GLA	506148	743721	750397	739272	799517	614508	655923	763781	629812	464106
P06396	GSN	1580000	2860000	2250000	1760000	2370000	1200000	2530000	1610000	1290000	1340000
P06400	RB1	165008	153009	184376	212415	169994	183184	190053	137516	172706	170620
P06576	ATP5F1B	341000000	306000000	365000000	343000000	353000000	369000000	249000000	306000000	344000000	320000000
P06702	S100A9						121981	328142	153775
P06730	EIF4E	1130000	1460000	1410000	1440000	1410000	1270000	1480000	1580000	1540000	1780000
P06732	CKM	2670000	10700000	8720000	7960000	9590000	2070000	9970000	7730000	7950000	8050000
P06733	ENO1	11400000	29100000	19100000	15200000	21500000	7370000	23000000	17800000	18700000	14300000
P06737	PYGL	830389	979818	547169	587131	586635	482220	1110000	428381	402677	485171
P06744	GPI	5950000	13900000	9960000	8530000	11700000	4130000	13000000	8470000	9050000	7940000
P06748	NPM1	12600000	11500000	9110000	8280000	10100000	19900000	13100000	16200000	16100000	15700000
P06753	TPM3	17700000	19600000	7740000	5460000	17400000	14400000	14300000	18200000	19800000	22700000
P06756	ITGAV	9980000	7610000	7710000	7580000	7880000	7500000	6390000	7440000	5990000	6380000
P06865	HEXA	8600000	7380000	6630000	6140000	6100000	7660000	6020000	6560000	5600000	5780000
P07099	EPHX1	2000000	1240000	1720000	1700000	1650000	1570000	878984	1130000	1140000	1120000
P07195	LDHB	35700000	52800000	51900000	43400000	52700000	25600000	46500000	41000000	39900000	39300000
P07203	GPX1	4830000	3060000	2800000	3300000	2940000	4730000	2850000	2980000	3270000	3140000
P07204	THBD	271688		347808	321202	300405	172842		124887	107568	138572
P07225	PROS1	867609	935012	661680	776828	1040000	829520	724288	1130000	1020000	966420
P07237	P4HB	35800000	26200000	26200000	26900000	25100000	30800000	20600000	25400000	22900000	23700000
P07305	H1-0	728919	3900000	2230000	1960000	3510000	1160000	4110000	4390000	5300000	4430000
P07339	CTSD	78300000	41200000	57100000	54500000	51600000	72700000	34600000	49600000	48800000	47300000
P07355	ANXA2	116000000	53400000	41300000	55100000	56600000	122000000	47900000	56000000	54600000	54100000
P07384	CAPN1	1330000	1200000	1330000	1110000	1450000	1130000	1080000	1090000	939942	997086
P07437	TUBB	20600000	31800000	27400000	23400000	28000000	14400000	29100000	20300000	20600000	22200000
P07602	PSAP	3640000	2090000	2880000	2710000	2710000	3100000	1720000	2920000	2370000	2300000
P07686	HEXB	6140000	4870000	5180000	4830000	4910000	6040000	4530000	4960000	4610000	4700000
P07711	CTSL	851188	995224	937213	862443	916023	837679	965621	946067	746566	749772
P07737	PFN1	12000000	16100000	13600000	9360000	11700000	7950000	11000000	9840000	10900000	9760000
P07741	APRT	678120	807075	695784	690598	677519	478627	702836	673436	746946	581636
P07814	EPRS1	4010000	3840000	4450000	4370000	4320000	3420000	3970000	4290000	4380000	4280000
P07858	CTSB	43600000	58200000	39700000	34100000	36500000	38100000	41900000	35300000	34800000	33400000
P07900	HSP90AA1	30600000	48600000	48600000	46000000	48500000	27700000	48400000	41700000	44900000	45900000
P07910	HNRNPC	5430000	7330000	9160000	7000000	9910000	5930000	6800000	10500000	8130000	7710000
P07919	UQCRH	272278	81073.5			186192	142238	126674	157226	357123	261613
P07942	LAMB1	3210000	2550000	1880000	2070000	2150000	3130000	3140000	2760000	2060000	2400000
P07947	YES1	901761	668090	733059	745696	666114	774877	556836	597883	616464	541040
P07948	LYN	2070000	1580000	2370000	2390000	2290000	1620000	1460000	1810000	1940000	1810000
P07951	TPM2	2810000	3880000	1010000	764005	3840000	1990000	3090000	3730000	3650000	3350000
P07954	FH	33000000	32900000	42200000	37300000	36800000	34700000	26800000	34000000	35100000	32900000
P07996	THBS1	1690000	610723	783980	685746	709993	5020000	985036	1820000	1750000	1890000
P08047	SP1	316362	245187	276829	311227	226053	273990	395838	322092	282827	259573
P08069	IGF1R	685789	685268	765447	895228	926216	703877	756930	1060000	1090000	983807
P08133	ANXA6	22700000	28700000	18400000	16200000	18100000	27500000	18300000	12100000	13500000	14100000
P08134	RHOC	5020000	4210000	3770000	3390000	3820000	4390000	3830000	4190000	4150000	3790000
P08138	NGFR	73307.7	36248.9	176414	212658	206534	65800		146894	81091	178717
P08174	CD55	1940000	803863	1020000	1060000	769231	2300000	643304	1090000	838757	956000
P08195	SLC3A2	14000000	4040000	10300000	9780000	9710000	13300000	3490000	8800000	8310000	8500000
P08236	GUSB	534630	658585	524782	482424	522789	476829	607300	520567	499225	538696
P08237	PFKM	2990000	6150000	4340000	3710000	4190000	1800000	5370000	3440000	4010000	4070000
P08238	HSP90AB1	16800000	20900000	22300000	20500000	21400000	13400000	22400000	18600000	21400000	22900000
P08240	SRPRA	1620000	1180000	1510000	1550000	1530000	1520000	1240000	1710000	1550000	1610000
P08243	ASNS	119983	54915.1	156630	166639	157714	79468	107461	133844	132959	153194
P08294	SOD3	2420000	915845	1190000	1200000	1440000	2360000	767115	1700000	1540000	1610000
P08397	HMBS	93636	119501	56360.8	27902.5	134229		156664	102337	57882.3	85834.3
P08559	PDHA1	55600000	45100000	57000000	53900000	55600000	52700000	37700000	49400000	49400000	46900000
P08572	COL4A2	2440000	1350000	1410000	1380000	1450000	3380000	2000000	1950000	1940000	1850000
P08574	CYC1	24400000	22500000	22800000	25900000	25600000	27600000	19900000	24000000	25400000	22800000
P08579	SNRPB2	1130000	1180000	1160000	1120000	1160000	968992	1120000	1140000	1300000	1220000
P08582	MELTF	2730000	2560000	923583	1300000	1180000	2500000	1760000	1070000	854693	707398
P08590	MYL3	176000000	357000000	170000000	192000000	259000000	172000000	329000000	295000000	287000000	311000000
P08621	SNRNP70	6300000	7610000	8040000	7150000	6590000	6500000	7300000	8280000	7000000	7600000
P08648	ITGA5	2040000	2210000	1960000	2350000	2010000	2110000	1830000	2000000	1890000	1780000
P08651	NFIC	789898	946426	868629	640144	651791	832987	1340000	817948	810649	865827
P08670	VIM	47500000	35500000	32800000	32100000	32400000	41000000	27200000	29100000	29000000	32000000
P08708	RPS17	1870000	2670000	2020000	2360000	2670000	3210000	3860000	3640000	5940000	5650000
P08727	KRT19	15200000	6860000	13500000	12300000	10500000	13600000	7240000	13200000	13000000	13100000
P08729	KRT7	4540000	508092	2310000	2050000	1750000	3640000	310999	2290000	1980000	1860000
P08754	GNAI3	1990000	1030000	1340000	1330000	1260000	2080000	1580000	1700000	1700000	1720000
P08758	ANXA5	4520000	5370000	3110000	3090000	3620000	3330000	4660000	2550000	2730000	2630000
P08779	KRT16	1180000	255797	118110	3170000	110600	51600000	1250000	113940	326441	360883
P08833	IGFBP1	5680000	6270000	6170000	6330000	6770000	5770000	6660000	6630000	5990000	6970000
P08865	RPSA	6800000	9510000	8600000	9870000	9600000	10200000	12400000	12500000	16300000	16600000
P08962	CD63	12100000	3860000	3550000	3900000	3460000	11600000	3820000	3600000	2830000	3080000
P09001	MRPL3	2160000	1810000	2480000	2320000	2320000	2360000	1750000	2530000	2500000	2530000
P09012	SNRPA	1880000	2210000	1690000	1860000	1740000	2110000	2550000	2210000	2660000	2720000
P09104	ENO2	1290000	3290000	3840000	3340000	5430000	1070000	3300000	4590000	4640000	2900000
P09110	ACAA1	9710000	7340000	7560000	8450000	8740000	8420000	6130000	7920000	8100000	7090000
P09211	GSTP1	11600000	13700000	10700000	11400000	12600000	8610000	13700000	10500000	11900000	11500000
P09382	LGALS1	1380000	858060	4140000	4970000	4220000	1290000	440235	5200000	5490000	5510000
P09417	QDPR	2310000	1780000	2460000	2340000	2330000	1980000	1710000	2130000	2280000	2180000
P09429	HMGB1	6210000	13500000	6860000	3600000	7070000	4390000	9930000	5580000	5670000	5760000
P09455	RBP1	888147	979247	1470000	1180000	1650000	512292	661664	1150000	1050000	958923
P09471	GNAO1	759020		813358	867038	730024	682874		734322	657943	781481
P09486	SPARC	3680000	730820	2600000	2280000	2350000	3650000	570384	3680000	3040000	3320000
P09493	TPM1	44500000	76000000	22900000	16800000	66800000	40100000	68400000	64700000	65000000	66500000
P09497	CLTB	332290	461616	224997	151315	436851	203090	413933	274051	442578	453142
P09525	ANXA4	625798	592478	390136	376395	353128	649728	493878	208143	271397	237111
P09543	CNP	1850000	1630000	1610000	1750000	1560000	1720000	1940000	1590000	1540000	1750000
P09622	DLD	29800000	27500000	36300000	31400000	31700000	31300000	21500000	28700000	30400000	28100000
P09651	HNRNPA1	24300000	19900000	23900000	20800000	19900000	23100000	21500000	24300000	19500000	23000000
P09661	SNRPA1	1870000	2230000	1480000	1850000	1830000	2050000	2620000	2390000	3330000	3260000
P09668	CTSH	447722	591950	290222	276485	226617	413630	370781	263540	185408	180239
P09669	COX6C	4490000	4610000	2240000	4660000	4370000	5920000	4190000	4330000	5800000	5520000
P09874	PARP1	3250000	6890000	4540000	4630000	4270000	2620000	6760000	4500000	4440000	4620000
P09936	UCHL1	1790000	973778	2490000	2370000	2600000	1380000	826983	2380000	2350000	2100000
P09960	LTA4H	475815	716515	623548	519554	559926	242047	689056	401450	393203	409462
P09972	ALDOC	1300000	2600000	2640000	2340000	3570000	624218	3010000	2850000	3000000	2420000
P0C0S5	H2AZ1	63400000	138000000	71400000	62000000	71200000	61300000	107000000	95700000	93800000	111000000
P0C7P0	CISD3	287537	226635	371720	284519	292893	268853	160551	228397	360209	361092
P0CG38	POTEI	2340000	1270000	1200000	1350000	1460000	1330000	1050000	1320000	1330000	1190000
P0CW19	LIMS3	250056	339205	73588.9	174919	367110	241832	447056	240558	97374.6	224133
P0DJ93	SMIM13	263112	151909	162626	208695	228914	290480	177842	154016	154332	193340
P0DMV8	HSPA1A	11500000	16700000	13300000	13100000	12100000	10600000	15000000	9790000	10700000	11200000
P0DP23	CALM1		34817.4		44324.3	86742.6	96226.6	81802.2	92584.6	68942.9	96373.4
P0DPH7	TUBA3C	5320000	5060000	6850000	4830000	5160000	3810000	5720000	4800000	3130000	4490000
P10109	FDX1	1150000	942961	1330000	874898	1330000	1400000	936740	1320000	1470000	1210000
P10155	RO60	1950000	2950000	2130000	2050000	2120000	1490000	2840000	1740000	1770000	2010000
P10253	GAA	9810000	11500000	8160000	7690000	7530000	8740000	8800000	7160000	7180000	7210000
P10301	RRAS	9520000	9260000	6050000	7620000	7950000	7530000	9630000	7840000	6630000	6960000
P10321	HLA-C	1120000	535600	897564	1090000	979069	988513	442357	801375	677774	815688
P10412	H1-4	24100000	49300000	21800000	20800000	38500000	39100000	66600000	64600000	79200000	77900000
P10515	DLAT	22200000	22500000	22400000	21200000	21200000	23000000	18900000	20600000	21700000	19800000
P10588	NR2F6	412401	417392	349837	418108	353909	325800	525609	440363	346743	430990
P10599	TXN	1200000	1180000	1590000	1640000	1570000	1460000	937016	1390000	1140000	1130000
P10606	COX5B	1930000	1850000	1700000	1160000	1660000	1880000	1380000	1570000	2030000	1860000
P10619	CTSA	2830000	2400000	2460000	2120000	2390000	3050000	2080000	2390000	2310000	2310000
P10620	MGST1	6250000	8340000	6080000	9470000	6670000	5600000	8820000	7290000	7990000	8200000
P10644	PRKAR1A	5810000	8650000	3970000	4300000	4530000	5660000	9720000	4620000	4870000	5190000
P10768	ESD	1160000	2890000	2280000	1740000	2150000	732224	2590000	1870000	2120000	1750000
P10809	HSPD1	97600000	77300000	104000000	93400000	96200000	103000000	63500000	87900000	92500000	85000000
P10915	HAPLN1	2210000	147163	1290000	1140000	1140000	2240000	159413	1220000	1340000	1160000
P10916	MYL2	59800000	157000000	27700000	33200000	63800000	48700000	160000000	73100000	64600000	63500000
P11021	HSPA5	72800000	52400000	69300000	71400000	68000000	76800000	48000000	71900000	72200000	70200000
P11047	LAMC1	4780000	3160000	3360000	3480000	3550000	4300000	3000000	3480000	2820000	2910000
P11055	MYH3	6800000	10900000	6630000	12300000	10800000	5830000	9150000	11300000	6880000	8760000
P11117	ACP2	5780000	5350000	4170000	4340000	4710000	5390000	5180000	4860000	4790000	4890000
P11142	HSPA8	46500000	53400000	57800000	54900000	53400000	46700000	50800000	48300000	52800000	53800000
P11166	SLC2A1	3730000	17700000	13000000	12400000	17100000	5840000	21400000	15800000	23000000	15700000
P11169	SLC2A3	2250000	8050000	8530000	9360000	12400000	3910000	9390000	10700000	15300000	10800000
P11171	EPB41	1310000	1460000	1490000	1490000	1790000	1480000	1560000	1470000	1520000	1680000
P11172	UMPS	487400	253400	337435	199934	198550	338668	103099	194747	160407	168792
P11177	PDHB	44100000	38600000	43900000	45200000	43600000	41900000	32400000	41500000	40600000	38200000
P11182	DBT	4320000	3230000	4030000	3570000	3540000	4160000	2980000	3620000	3540000	3590000
P11216	PYGB	10500000	18000000	12200000	12000000	12000000	6850000	17400000	9540000	10700000	11500000
P11217	PYGM	1200000	2600000	1480000	1440000	1620000	880914	2290000	1260000	1330000	1470000
P11233	RALA	11400000	8640000	9240000	9820000	9180000	9280000	8000000	8660000	7470000	8530000
P11234	RALB	811704	767630	922329	1120000	1110000	1130000	672527	1140000	997708	1130000
P11277	SPTB	4930000	4120000	7050000	7260000	6620000	4560000	4410000	6710000	6410000	6790000
P11279	LAMP1	9380000	5680000	6830000	6690000	6290000	9570000	4760000	6600000	6010000	6300000
P11310	ACADM	27600000	28700000	26400000	24900000	24300000	29200000	22600000	22200000	22600000	21100000
P11387	TOP1	2510000	1860000	2480000	2330000	2180000	2660000	1990000	2440000	2420000	2560000
P11388	TOP2A	895065	1320000	2890000	1970000	1410000	1440000	869205	1310000	1400000	1460000
P11413	G6PD	1350000	682237	1500000	1270000	1290000	970254	618967	975248	969139	917996
P11474	ESRRA	179121	166261	121945	153477	104407	500408	452629	569839	561461	583453
P11498	PC	502968	172773	557733	512052	470943	529432	190908	468692	508385	530036
P11532	DMD	5830000	7890000	7970000	8450000	7930000	5690000	7930000	7840000	7830000	8100000
P11586	MTHFD1	598514	935583	814338	785376	802443	369424	942382	635688	739753	714152
P11717	IGF2R	2170000	2020000	2950000	3000000	3070000	2140000	1970000	2840000	2650000	2590000
P11766	ADH5	2350000	4030000	2470000	2340000	2820000	1430000	4510000	2350000	2390000	2370000
P11940	PABPC1	3740000	3700000	4240000	4080000	4330000	4790000	5290000	6250000	5770000	6630000
P12004	PCNA	807046	874690	1220000	1100000	1120000	579886	1050000	889061	1000000	1170000
P12074	COX6A1	582536	441452	315207	357499	541364	791216	516864	581641	363264	519929
P12081	HARS1	349543	396373	412625	384380	432849	327549	426606	453017	309748	439719
P12109	COL6A1	977222	627257	659091	709391	715343	952902	742742	938145	750557	857281
P12235	SLC25A4	270000000	304000000	286000000	256000000	270000000	291000000	221000000	239000000	250000000	232000000
P12236	SLC25A6	59500000	48600000	56900000	64200000	59800000	57500000	37400000	49500000	31700000	39000000
P12259	F5	3870000	1410000	3680000	2920000	3190000	3870000	663777	2460000	2270000	2110000
P12268	IMPDH2	571956	784055	662998	733165	653035	386036	776587	439757	499450	508088
P12270	TPR	1470000	1280000	1330000	1440000	1260000	1250000	1330000	1410000	1280000	1360000
P12277	CKB	5440000	5960000	5230000	4820000	5550000	3190000	5380000	4460000	4050000	4250000
P12429	ANXA3	2540000	3670000	3310000	3010000	3520000	1870000	3420000	2680000	2740000	2540000
P12532	CKMT1A	635351	529902	900149	899031	933822	647628	384952	978541	791131	873619
P12694	BCKDHA	3230000	3320000	3280000	3240000	3040000	3130000	3390000	3000000	3000000	2890000
P12814	ACTN1	58400000	27600000	37000000	27000000	34300000	63300000	21300000	33400000	23000000	26400000
P12829	MYL4	129000000	267000000	109000000	124000000	167000000	122000000	264000000	200000000	181000000	201000000
P12882	MYH1	7710000	12500000	8000000	9380000	11000000	7330000	12400000	12000000	9060000	9600000
P12883	MYH7	477000000	840000000	524000000	667000000	688000000	389000000	763000000	653000000	536000000	556000000
P12931	SRC	2120000	1390000	1450000	1560000	1510000	1880000	1360000	1390000	1430000	1530000
P12955	PEPD	547285	788483	697046	645200	438935	241968	572708	355367	383968	374180
P12956	XRCC6	7850000	10700000	7920000	8100000	7860000	7200000	11500000	8350000	8080000	8630000
P13010	XRCC5	8610000	12100000	8630000	8370000	8660000	7780000	12400000	8870000	9470000	9500000
P13051	UNG	1120000	449457	721620	675087	668682	1050000	284169	661018	551278	588412
P13073	COX4I1	38600000	38600000	33300000	30100000	39800000	45400000	34300000	38700000	44300000	38900000
P13164	IFITM1	610739	231999	212367	260409	179750	719703	254750	232076	211213	257804
P13473	LAMP2	11700000	5440000	11900000	10200000	8900000	9780000	4090000	8770000	8810000	7780000
P13489	RNH1	2360000	3830000	2920000	2870000	3270000	1440000	3630000	2600000	2620000	2570000
P13497	BMP1	244412		180318	159818		261195		226523	209328
P13533	MYH6	24300000	39900000	117000000	99800000	69200000	33300000	30400000	56400000	82600000	87200000
P13535	MYH8	1690000	2080000	1420000	1970000	2050000	809311	3140000	1810000	1520000	1890000
P13591	NCAM1	9390000	10400000	10200000	10200000	9520000	8660000	9970000	10100000	9360000	9520000
P13611	VCAN	3570000	2150000	2250000	2270000	2210000	3100000	2170000	2370000	2350000	2560000
P13612	ITGA4	763059	109482	260776	371637	329524	715940	66425.2	434829	404513	332615
P13637	ATP1A3	4040000	2500000	4730000	4470000	4340000	5320000	2450000	4280000	5360000	4720000
P13639	EEF2	9740000	11900000	15500000	14000000	14700000	7750000	12000000	11600000	12700000	13400000
P13645	KRT10	5400000	2530000	4500000	8720000	6060000	170000000	28000000	24000000	10900000	5900000
P13646	KRT13	45900000	13000000	48100000	51700000	41500000	196000000	41600000	62500000	43700000	38100000
P13647	KRT5	2040000	596915	558916	3780000	971467	59600000	4450000	2250000	1890000	2080000
P13667	PDIA4	9030000	5770000	8620000	8810000	7950000	8800000	5700000	8220000	7830000	8000000
P13674	P4HA1	2350000	2250000	2490000	2710000	2700000	2220000	2700000	2970000	3140000	2750000
P13693	TPT1	904874	1260000	1130000	952977	1090000	434123	909914	736270	924639	958429
P13716	ALAD	71890.3	178547	460295	288379	382147	101127	106714	154616	230638	203673
P13797	PLS3	3100000	854586	4440000	3560000	3120000	3320000	788876	3040000	3030000	3130000
P13798	APEH	785743	1070000	1090000	1010000	1080000	544147	960966	888263	933307	872176
P13804	ETFA	33500000	30600000	35900000	32600000	32800000	32800000	25600000	30000000	31200000	28700000
P13805	TNNT1	919431	725505	296019	784048	1580000	716304	876701	2060000	1320000	1510000
P13807	GYS1	2380000	5070000	3240000	3190000	4200000	1470000	3480000	3110000	3390000	2910000
P13861	PRKAR2A	2730000	3890000	3490000	3440000	3640000	2420000	3620000	3240000	3600000	3360000
P13929	ENO3	3950000	8190000	5530000	5290000	6110000	2770000	7560000	4580000	5110000	5030000
P13984	GTF2F2	137644	155473	92392.1	108820	136073	166361	241006	133779	131374	189052
P13987	CD59	11700000	11000000	9170000	8130000	9260000	9690000	8490000	8540000	6760000	6690000
P13995	MTHFD2	1070000	438700	1200000	1320000	1260000	1400000	692640	1330000	1490000	1430000
P14174	MIF	4070000	14000000	9350000	5470000	9570000	3400000	11700000	8120000	8230000	6950000
P14209	CD99	619982	378192	275331	206699	323128	591151	387837	318688	326448	389438
P14314	PRKCSH	11600000	7660000	9360000	9430000	9250000	10400000	8140000	9330000	8330000	8390000
P14324	FDPS	797773	1070000	1330000	1290000	1290000	719519	1070000	1080000	1080000	1280000
P14406	COX7A2	1850000	1830000	1670000	1190000	1880000	2150000	1650000	1840000	2120000	1830000
P14543	NID1	1020000	1650000	1030000	1100000	1170000	1000000	1740000	1310000	943740	1100000
P14550	AKR1A1	998026	1210000	1180000	1320000	1540000	774001	1320000	1220000	1480000	1310000
P14618	PKM	27000000	58100000	46000000	37200000	49300000	17400000	48700000	38100000	38200000	34000000
P14621	ACYP2	562873	770869	614825	425705	659312	558470	750687	568662	608142	526760
P14625	HSP90B1	92100000	52600000	74000000	75200000	72100000	92700000	49100000	73400000	73400000	72800000
P14649	MYL6B	125858	216513	64587.3	77872.5	163348	101866	309125	143786	126465	195072
P14672	SLC2A4	987991	1740000	2210000	2130000	2460000	1710000	1780000	2270000	2980000	2520000
P14678	SNRPB	3670000	4320000	3060000	3410000	3790000	3900000	4480000	4260000	4630000	5670000
P14735	IDE	1380000	1320000	1630000	1580000	1460000	1580000	1390000	1430000	1620000	1610000
P14854	COX6B1	4660000	6090000	4370000	2530000	4810000	5200000	4750000	4770000	5040000	4390000
P14866	HNRNPL	10900000	11000000	11900000	11000000	10300000	11700000	12500000	12100000	11800000	11500000
P14868	DARS1	3620000	3600000	4120000	3990000	3980000	2980000	3510000	3800000	3900000	3860000
P14923	JUP	15800000	19800000	13300000	14000000	14200000	19600000	19800000	15100000	14700000	14400000
P14927	UQCRB	1270000	1110000	814808	973568	1120000	1500000	1190000	1060000	1380000	1480000
P15121	AKR1B1	8060000	5650000	3660000	3990000	4390000	5860000	5720000	3620000	3530000	3410000
P15151	PVR	5860000	1920000	3420000	3250000	3400000	5470000	1470000	3190000	2640000	2890000
P15170	GSPT1	457473	579482	679694	622843	696062	408422	582900	680180	610080	728551
P15252		1120000	295244	216705	899153		1010000	3280000	636260	837941	665505
P15259	PGAM2	232947	604530	889808	861990	984734	234790	606535	794711	912976	1160000
P15289	ARSA	4740000	5090000	4850000	4450000	4320000	4110000	4260000	4020000	3950000	4010000
P15291	B4GALT1	1830000	1040000	1540000	1760000	1570000	1440000	1220000	1610000	1260000	1570000
P15311	EZR	33600000	38800000	32300000	29800000	32500000	27700000	36500000	31900000	33100000	32500000
P15374	UCHL3	292233	471234	238675	204553	409359	134100	439285	311006	402945	294959
P15529	CD46	1230000	1100000	1650000	1230000	1330000	1140000	710084	999403	1040000	855884
P15531	NME1	1380000	1460000	1970000	1620000	1720000	1430000	1190000	1740000	1520000	1680000
P15586	GNS	12100000	12300000	11200000	10200000	11500000	11300000	9400000	11600000	10900000	10600000
P15848	ARSB	2180000	1990000	2910000	2870000	2950000	1960000	1910000	2930000	2180000	2630000
P15880	RPS2	7530000	10000000	10700000	10800000	10500000	10500000	12900000	13000000	15500000	16500000
P15924	DSP	3630000	7390000	3730000	4550000	4510000	7840000	7730000	4570000	3970000	4130000
P15927	RPA2	326427	521438	511770	507891	411692	265727	546123	362413	400024	460315
P16070	CD44	2660000	796666	2720000	2790000	2530000	2620000	587833	2650000	2250000	2230000
P16152	CBR1	617842	602891	988613	851149	972058	505805	557028	905681	988779	808583
P16157	ANK1	1170000	1160000	1140000		1120000
P16219	ACADS	5240000	4650000	5280000	4960000	4980000	5170000	3540000	4720000	4930000	4780000
P16220	CREB1	257782	443815	377370	344294	560890	755167	700273	602746	709677	744452
P16278	GLB1	6670000	7030000	7370000	6670000	6460000	5830000	5970000	6310000	5260000	5660000
P16401	H1-5	16300000	39800000	17000000	13700000	24800000	20100000	41900000	29500000	33900000	32700000
P16403	H1-2								2930000
P16435	POR	3750000	2700000	3750000	3810000	3610000	3540000	2810000	3820000	3560000	3670000
P16520	GNB3		301932	466760	402388	600595	662794	555926	609949	591318
P16615	ATP2A2	53900000	53000000	59600000	60100000	55300000	50700000	48000000	52800000	58800000	58500000
P16860	NPPB	195679	113884	149555	148222	148335	384256	37064.1	222616	365514	493963
P16949	STMN1	424115	497484	354703	301679	429958	266178	342040	339924	373828	473686
P16989	YBX3	256213	467210	333626	447030	478462	825896	1260000	1020000	892950	953669
P17050	NAGA	2420000	3430000	4050000	3590000	3730000	2040000	3130000	3610000	3250000	3330000
P17081	RHOQ	230431	278544	83070.5	87108.1	121118	171091	337723	108380	93600.1	141094
P17096	HMGA1	728412	1420000	322149	280975	727219	732685	1210000	1060000	1170000	1230000
P17152	TMEM11	5050000	3610000	5470000	5410000	5760000	4890000	3390000	5350000	5630000	5330000
P17174	GOT1	5270000	9770000	8630000	7710000	9530000	4020000	8300000	7400000	7760000	6890000
P17252	PRKCA	444359	483471	390044	361118	344936	386818	454363	314325	332889	309582
P17301	ITGA2	2030000	472976	757858	698294	626220	2060000	355819	778495	691823	676383
P17302	GJA1	466055	244603	145974	160195	140367	1040000	541560	320144	362420	317334
P17405	SMPD1	2690000	1380000	2390000	2410000	2200000	2600000	1130000	2300000	1920000	1900000
P17480	UBTF	1340000	1310000	1550000	1600000	1460000	686818	923867	944325	854185	904365
P17540	CKMT2	38200000	41900000	43300000	42800000	42500000	48700000	34500000	40700000	42400000	37500000
P17568	NDUFB7	660687	548420	351882	864717	714005	1050000	862759	889853	1560000	1320000
P17612	PRKACA	4120000	6840000	4230000	4320000	4600000	3500000	5910000	3920000	4040000	4220000
P17655	CAPN2	2780000	2430000	2250000	1990000	2270000	1750000	2120000	1850000	1550000	1650000
P17661	DES	587441	2330000	7050000	8700000	8690000	574881	2030000	7650000	6480000	7930000
P17706	PTPN2	121290	88512.5	114315	106327	80039.8	136332	74837.1	129865	68472.6	76852.6
P17812	CTPS1	568955	577934	933664	789280	861228	342449	600215	699837	768296	832696
P17844	DDX5	3760000	2190000	3710000	3380000	3060000	7080000	5030000	6730000	6460000	7110000
P17858	PFKL	591283	976947	1050000	896801	1160000	335288	981875	829831	1140000	925251
P17900	GM2A	4780000	3250000	2300000	1770000	1970000	4130000	2280000	2140000	2110000	2090000
P17931	LGALS3	277231	259037	195027	174370	157556	415942	225919	166554	211417	233917
P17980	PSMC3	4910000	5100000	4730000	4830000	4750000	4100000	4990000	4660000	4650000	4660000
P17987	TCP1	3250000	3900000	3540000	3290000	3270000	2540000	3740000	2960000	3160000	2890000
P18031	PTPN1	3260000	1500000	2190000	2300000	2150000	3160000	1330000	2250000	2030000	2190000
P18074	ERCC2	239177	203157	149948	214289	240157	360882	355203	266029	276316	291878
P18077	RPL35A	3660000	3190000	3790000	4440000	3980000	4850000	4840000	6350000	6150000	7820000
P18084	ITGB5	4120000	1800000	3340000	2830000	2970000	3630000	1600000	2570000	2480000	2510000
P18085	ARF4	2910000	2120000	2960000	2870000	2850000	2640000	1780000	2690000	2550000	2870000
P18124	RPL7	10200000	9490000	11400000	10500000	12300000	12300000	11900000	15000000	13500000	15000000
P18206	VCL	13900000	15500000	11700000	12300000	12700000	11600000	14400000	11900000	12000000	12400000
P18583	SON	706780	635678	665422	829892	857476	1280000	1130000	1390000	1210000	1300000
P18621	RPL17	2500000	3050000	2880000	3030000	3210000	3340000	4180000	4590000	4840000	5250000
P18669	PGAM1	12200000	23100000	14200000	15900000	20400000	8570000	22400000	15800000	16200000	14900000
P18754	RCC1	2570000	2630000	2640000	2700000	2280000	1950000	2210000	2370000	2210000	2190000
P18887	XRCC1	446783	471413	454262	459120	367609	390978	614432	563120	472696	580578
P19013	KRT4	51087.4				99052.4	1210000
P19021	PAM	2560000	1570000	3230000	3090000	2630000	3330000	1950000	3150000	3490000	3560000
P19022	CDH2	16500000	18700000	12900000	14700000	14300000	13800000	20100000	16700000	14700000	14800000
P19237	TNNI1	40300000	70800000	26700000	45700000	54700000	40100000	78800000	59100000	91900000	86900000
P19256	CD58	980664	714115	715953	760365	690513	942645	725073	840170	652914	818878
P19320	VCAM1	218782	458529	873452	564321	616252	719424	1210000	1220000	1300000	1380000
P19338	NCL	7900000	8560000	7220000	7650000	7440000	10400000	10100000	10700000	9640000	11000000
P19367	HK1	85300000	71000000	77300000	70800000	73200000	80400000	57400000	66600000	70200000	64300000
P19387	POLR2C	82800.6	162352	158301	187174	224485	250782	296332	326121	278387	390358
P19388	POLR2E	305004	251234	273469	282488	265202	573570	618070	580424	679512	748247
P19404	NDUFV2	16000000	18900000	15200000	12300000	15600000	17200000	15500000	16300000	22100000	17800000
P19429	TNNI3	6460000	2510000	2680000	5570000	7580000	8290000	3880000	9660000	14400000	14800000
P19440	GGT1	1290000	645751	912750	982990	823462	1260000	516870	869827	943596	859248
P19447	ERCC3	579844	408032	389884	322492	253774	424985	377747	141814	153898	201589
P19525	EIF2AK2	362280	307617	465531	418166	326033	359103	364144	438430	567948	610924
P19623	SRM	724643	615909	810041	724341	727611	429669	499738	483615	573432	551691
P19634	SLC9A1	581277	466532	693379	569202	613927	286875	302775	346805	269468	306545
P19784	CSNK2A2	1240000	1260000	1400000	1290000	1430000	1320000	1240000	1320000	1160000	1210000
P19801	AOC1	301904	101996	152044	168638	110867	181095	131490	61057.5	109304	120937
P19823	ITIH2	242318	226911	179259	115710	97448.9	139509	130034	62183.7	91631.6	133519
P20020	ATP2B1	1390000	1040000	1180000	1200000	1150000	1200000	844062	725606	818037	773692
P20042	EIF2S2	1310000	1710000	1690000	1680000	1870000	1380000	1880000	1700000	2100000	2190000
P20073	ANXA7	1520000	2040000	1450000	1540000	1790000	1350000	1850000	1410000	1370000	1310000
P20290	BTF3	202934	286795	244397	162680	232965	198634	494967	238901	350433	374472
P20336	RAB3A	684984	362545	469802	503915	563124	936184	552516	900906	1050000	789851
P20338	RAB4A	1180000	991886	1250000	1320000	1320000	1080000	891448	1410000	1280000	1450000
P20339	RAB5A	9630000	7150000	7600000	8390000	8070000	10500000	8190000	9670000	10300000	10300000
P20340	RAB6A	8480000	6160000	8380000	8050000	7680000	8660000	6170000	8170000	8670000	8300000
P20594	NPR2	122589	83361.8	42226	88988.1	54892.4	124882	110493	113631	106323	107191
P20618	PSMB1	4070000	4570000	4070000	3900000	3970000	3530000	4190000	3990000	3750000	4120000
P20645	M6PR	3990000	2090000	4810000	3970000	4370000	3680000	1710000	3520000	3680000	3730000
P20674	COX5A	6090000	7360000	5510000	4000000	6400000	7280000	6330000	6450000	8630000	7730000
P20700	LMNB1	14900000	17900000	15100000	14400000	13100000	13300000	17900000	14300000	13800000	13600000
P20742	PZP	293688	213193	237222	159977	188218	352870	196499	228613	210357	207227
P20908	COL5A1	126985	53227.9	119348	105604		211018	31213.2	216614	183547	188291
P20930	FLG						1030000	82209
P20933	AGA	912419	579574	966822	926310	993121	938300	675382	740158	760980	878345
P21127	CDK11B	832464	648779	812661	829327	723044	851088	757029	861551	959016	887236
P21266	GSTM3	618956	708467	327284	333758	381582	431972	720020	302460	323353	350180
P21281	ATP6V1B2	2180000	1770000	2000000	1830000	1840000	2310000	1740000	1810000	1670000	1660000
P21283	ATP6V1C1	294479	256524	260523	259465	288559	306052	239430	221037	237179	249795
P21333	FLNA	13600000	1410000	10400000	8570000	7330000	13000000	1290000	7240000	8170000	7880000
P21399	ACO1	551712	1020000	1020000	908274	1040000	402984	1070000	833539	957826	835244
P21453	S1PR1	721878	1050000	1140000	1320000	1210000	1210000	1470000	2110000	1910000	2100000
P21741	MDK	407845	348321	119406	83038.9	138685	418470	299575	70713	69889	61989.5
P21796	VDAC1	72200000	57700000	78600000	66600000	67400000	79200000	47700000	60800000	66200000	56800000
P21817	RYR1			144644			97436.8			143907	171602
P21912	SDHB	23600000	28200000	27500000	29000000	30200000	23900000	24200000	28100000	32300000	29600000
P21926	CD9	86612.5	51220.1	52705.8	46169.3	80400.8	164827	39727.3	38704	20124.6	31362.6
P21953	BCKDHB	3170000	3360000	3170000	2880000	2930000	3070000	3210000	2820000	2820000	2820000
P21964	COMT	977104	1910000	2150000	2100000	2130000	696967	1620000	2070000	1860000	1730000
P21980	TGM2	2300000	5010000	1940000	1910000	2050000	1250000	5360000	1800000	1780000	1880000
P22003	BMP5	180672	145270		34526.3		314658	306327	167327	147290	171317
P22033	MMUT	2990000	3810000	3300000	3360000	3300000	3110000	3490000	3330000	3200000	3080000
P22059	OSBP	534669	440949	616586	613235	642742	469210	495649	530467	677372	644384
P22061	PCMT1	1310000	1810000	1380000	1310000	1660000	1210000	1650000	1460000	1740000	1670000
P22087	FBL	13700000	13600000	11800000	11200000	10800000	10800000	11300000	10100000	9640000	9590000
P22102	GART	472175	706201	691386	619754	626420	374759	724480	495020	550155	576357
P22234	PAICS	1420000	2070000	2020000	1650000	2030000	964318	1840000	1630000	1740000	1710000
P22307	SCP2	8620000	5610000	5330000	4860000	6060000	7250000	5380000	6290000	6730000	6080000
P22314	UBA1	5290000	7000000	6690000	6300000	6580000	3200000	6170000	5330000	5490000	5790000
P22392	NME2	21600000	22500000	20500000	18700000	20000000	17800000	18100000	17100000	17800000	16700000
P22413	ENPP1	131036	101836	229917	216957	212078	94344.5	70379.9	215522	141022	169705
P22570	FDXR	7480000	4690000	5680000	5290000	5300000	6260000	3040000	4820000	4150000	4010000
P22626	HNRNPA2B1	66100000	66200000	74800000	71700000	65700000	69900000	74300000	77000000	68800000	76400000
P22694	PRKACB	1020000	1320000	1040000	1020000	968714	799311	1410000	1030000	982536	984814
P22695	UQCRC2	25000000	21800000	25000000	23800000	25200000	27100000	19000000	21600000	23700000	22000000
P22830	FECH	2170000	3420000	3170000	2800000	2830000	2030000	2940000	2710000	2640000	2670000
P23141	CES1		2070000				8912.05	1840000	116477	312100
P23142	FBLN1	1200000	539575	732149	643282	734760	1170000	521278	675086	680534	716230
P23193	TCEA1	345243	579599	424224	249028	330095	402576	793508	365342	386155	490725
P23229	ITGA6	943206	574153	991209	1040000	953626	751053	348313	674580	592707	641159
P23246	SFPQ	16600000	17200000	17600000	17200000	16200000	18500000	18600000	18800000	20900000	20400000
P23258	TUBG1	723254	1030000	1070000	982028	1000000	865295	965759	1060000	1090000	1060000
P23284	PPIB	60500000	40700000	42800000	43400000	43200000	56000000	35500000	43000000	41800000	40600000
P23327	HRC	6760000	9480000	5560000	8030000	9270000	6740000	7640000	8640000	7400000	6560000
P23368	ME2	11300000	5950000	10600000	9460000	9670000	10800000	5270000	9220000	9100000	9050000
P23381	WARS1	960026	1060000	1980000	1770000	2100000	851034	1070000	1640000	1720000	1600000
P23396	RPS3	6630000	7950000	9670000	9400000	9440000	9370000	11200000	12300000	13100000	15200000
P23434	GCSH	2660000	1780000	2300000	1710000	2110000	2750000	1330000	2240000	2290000	1820000
P23468	PTPRD	475198	600823	256769	278820	237155	664494	1030000	403777	428310	429439
P23511	NFYA	87266.1	120188	111229	122413	51259.5	93285.1	156589	57649.9	135165	123481
P23526	AHCY	3140000	4580000	5440000	4800000	4990000	2080000	4160000	4120000	4640000	4750000
P23528	CFL1	12600000	15700000	12900000	9750000	11900000	9200000	11400000	10500000	10500000	11200000
P23588	EIF4B	2700000	3870000	3010000	3290000	3680000	3200000	4200000	3790000	3830000	3510000
P23634	ATP2B4	16200000	14000000	12800000	15300000	15500000	12900000	13000000	14500000	12700000	12900000
P23786	CPT2	3550000	4590000	5050000	4820000	4820000	3280000	4260000	4540000	4600000	4470000
P23919	DTYMK	1490000	1100000	1340000	1430000	1500000	1370000	1140000	1590000	1410000	1480000
P24043	LAMA2	611421	1230000	368087	452852	544742	573032	1380000	586317	492082	461655
P24390	KDELR1	2170000	1670000	2930000	3180000	2380000	2270000	998791	2370000	1270000	1830000
P24534	EEF1B2	9460000	10800000	7440000	5350000	9220000	7750000	7840000	7760000	11300000	9620000
P24539	ATP5PB	12300000	11700000	8870000	15900000	13200000	14900000	12200000	12200000	22200000	20600000
P24588	AKAP5	82370.6	106892	94861.3	63337.4	60711.9	122644	148254	146358	129195	59725
P24666	ACP1	1360000	1710000	1030000	1420000	1790000	1230000	1830000	1850000	1800000	2110000
P24752	ACAT1	25900000	22300000	30500000	28200000	27500000	27000000	20300000	26700000	26800000	26700000
P24844	MYL9	8860000	7810000	8940000	8340000	12400000	9300000	7580000	15100000	18000000	20800000
P24928	POLR2A	160021	225756	264476	209816	209404	312454	400792	429101	439502	454375
P24941	CDK2	254235	234795	241249	287402	314040	164811	259255	223298	259761	233597
P25101	EDNRA	915247	773493	665297	462220	435778	887400	522617	655994	971567	657202
P25205	MCM3	542772	1290000	1030000	908691	812997	457222	1480000	918488	915976	1060000
P25311	AZGP1	73574				65319.1	468612	137427	96524.5	47312.5	53422.1
P25325	MPST	1550000	1050000	1470000	1450000	1450000	1510000	889460	1360000	1300000	1210000
P25398	RPS12	2180000	3250000	2550000	2010000	2750000	2930000	3970000	3970000	4500000	5000000
P25445	FAS	139744		41219.2	20577.3	38764.7			24777.6
P25685	DNAJB1	537779	487357	395481	444212	398213	601467	595698	629180	533735	574425
P25686	DNAJB2	539392	452161	419546	464124	493293	547111	678293	552323	598469	564296
P25691		723481		299390	190047	226023	690464		333137	214015	156738
P25705	ATP5F1A	272000000	265000000	310000000	275000000	281000000	287000000	198000000	247000000	280000000	242000000
P25786	PSMA1	4290000	5210000	3390000	4270000	4550000	4280000	5140000	4530000	4820000	4830000
P25787	PSMA2	3060000	3210000	2940000	3070000	3220000	2720000	3520000	2940000	3190000	3120000
P25788	PSMA3	3890000	4600000	4160000	3890000	4160000	3630000	4150000	3790000	3770000	3910000
P25789	PSMA4	5000000	5530000	4630000	4830000	5240000	4450000	5260000	4900000	5110000	5300000
P26006	ITGA3	4760000	2710000	3630000	3770000	3410000	4750000	2660000	3810000	3610000	3620000
P26038	MSN	4560000	3800000	4570000	4680000	4770000	4250000	3440000	4120000	4440000	4810000
P26196	DDX6	2990000	3000000	3290000	3310000	3100000	3060000	3250000	3730000	3710000	3790000
P26232	CTNNA2	4300000	4280000				360386
P26358	DNMT1	117031	222816	250675	197635	176297	178613	355660	297097	249129	336162
P26368	U2AF2	5510000	5410000	5480000	5160000	4880000	5810000	5770000	5520000	5370000	5850000
P26373	RPL13	7440000	8120000	6620000	8810000	9240000	10200000	10600000	11600000	13100000	13400000
P26378	ELAVL4	194064	156744	128642	134122	96732.7		178053			148284
P26440	IVD	16600000	13900000	16900000	14300000	14700000	15900000	11900000	14300000	14300000	13500000
P26583	HMGB2	929923	2330000	911100	554406	1240000	770064	1740000	1080000	1230000	1230000
P26599	PTBP1	5460000	3750000	5120000	4660000	4620000	5710000	4080000	5140000	5460000	5060000
P26639	TARS1	995909	1250000	1610000	1400000	1580000	761780	1350000	1380000	1500000	1500000
P26640	VARS1	1880000	1820000	1740000	1750000	1670000	1300000	1490000	1280000	1390000	1520000
P26641	EEF1G	12000000	12700000	14400000	13800000	13700000	9380000	10400000	10300000	11700000	12900000
P26678	PLN	14900000	35900000	19000000	29800000	26500000	28000000	68500000	44700000	54000000	50900000
P26885	FKBP2	7960000	7230000	5470000	4530000	6480000	7380000	7040000	7480000	8540000	7820000
P27105	STOM	1410000	2390000	2230000	2010000	1890000	1860000	2720000	2380000	2430000	2250000
P27144	AK4	3210000	6830000	1920000	3330000	3190000	4390000	7450000	3620000	5950000	5070000
P27338	MAOB	459366	658677	297943	271446	360123	406353	575620	304360	283984	235707
P27348	YWHAQ	1530000	2690000	1180000	1220000	1720000	1470000	2470000	1530000	2670000	2890000
P27449	ATP6V0C	3270000	2660000	2650000	2980000	2850000	3140000	1550000	2400000	2230000	2190000
P27635	RPL10	3930000	4980000	5440000	5530000	5640000	5350000	6660000	7110000	7910000	8090000
P27658	COL8A1	900730	218666	501896	417128	537840	892716	213476	411710	439580	516620
P27694	RPA1	798265	1410000	1270000	1180000	1050000	497172	1510000	885698	1050000	1040000
P27695	APEX1	2240000	4200000	2160000	2320000	2600000	1590000	3630000	1960000	2290000	2240000
P27708	CAD	132811	192982	282378	232077	250578	101714	190972	195444	203689	255529
P27797	CALR	32600000	19800000	24600000	25200000	23300000	28800000	17600000	26100000	22400000	24500000
P27816	MAP4	4710000	8370000	2660000	2890000	3710000	2950000	6620000	3750000	3250000	3120000
P27824	CANX	29900000	22700000	29400000	30600000	28600000	28300000	18900000	27000000	26200000	24900000
P28066	PSMA5	2830000	3420000	2710000	2790000	2730000	2450000	2960000	2770000	3020000	2970000
P28070	PSMB4	2480000	2530000	2490000	2380000	2400000	2180000	2520000	2270000	2220000	2510000
P28072	PSMB6	5630000	6070000	6490000	5690000	5920000	5110000	5980000	5150000	6440000	5900000
P28074	PSMB5	3910000	4260000	4260000	3970000	4290000	3600000	4190000	3940000	4140000	4190000
P28161	GSTM2	621717	1090000	701715	1050000	1010000	459053	1270000	927270	1040000	1090000
P28288	ABCD3	4840000	3370000	3670000	3780000	3670000	4350000	3240000	4190000	3820000	3880000
P28289	TMOD1	5690000	8150000	4120000	5770000	6210000	6040000	8970000	6900000	8640000	8560000
P28331	NDUFS1	23200000	24100000	25600000	24800000	26200000	24200000	20800000	24800000	26600000	24000000
P28370	SMARCA1	855066	812670	1090000	1030000	861587	1320000	1430000	1540000	1360000	1710000
P28482	MAPK1	1560000	2350000	1930000	1730000	2100000	1090000	2190000	1610000	1630000	1940000
P28799	GRN	1160000	795498	1060000	785679	962998	1060000	772743	967064	653601	611016
P28827	PTPRM	702635	801222	677309	780280	757137	525197	822895	809123	670010	694909
P28838	LAP3	4830000	4740000	4900000	4660000	4810000	4160000	4120000	4210000	3920000	3870000
P29144	TPP2	1030000	899003	1640000	1620000	1520000	966528	945173	1440000	1840000	1760000
P29218	IMPA1	1480000	2460000	1720000	1630000	1930000	977774	2180000	1480000	1420000	1390000
P29279	CCN2	487137	242806	317027	310864	338920	1600000	139309	700889	814233	807939
P29317	EPHA2	4940000	1710000	3070000	3280000	2940000	4380000	1360000	2770000	2490000	2730000
P29353	SHC1	626675	430984	589550	536278	528584	558647	471891	494272	532506	587981
P29373	CRABP2	595204	366455	631457	459411	707940	295910	313038	375274	308787	442215
P29401	TKT	1770000	1930000	2550000	2250000	2250000	1200000	1700000	1680000	1750000	1710000
P29508	SERPINB3	97517		97539.7			333023	144867	95020.6		115357
P29536	LMOD1	1340000	1910000	1020000	1360000	1470000	965861	1750000	1430000	1190000	1500000
P29558	RBMS1	769132	802328	876903	1050000	1200000	1590000	1330000	1580000	1480000	1760000
P29590	PML	614547	441596	364037	387543	396607	593139	384848	339546	333756	349080
P29692	EEF1D	5520000	7890000	4230000	4170000	6430000	4830000	6440000	5560000	8060000	7770000
P29803	PDHA2	4080000	3400000	4090000	3760000	6560000	5800000	4530000	4610000	4950000	7650000
P29966	MARCKS	320149	187763	122513	63323.2	129986	161796	125483	177305	165587	109000
P29972	AQP1	1340000	1050000	1740000	1560000	1630000	1360000	1260000	1450000	1500000	1580000
P29992	GNA11	4830000	3460000	3450000	3630000	3530000	3820000	3680000	3630000	3170000	3430000
P30038	ALDH4A1	17000000	16700000	20400000	18600000	18800000	15900000	15200000	17500000	18700000	17100000
P30040	ERP29	12800000	11400000	7460000	8290000	8590000	11700000	10000000	8540000	9860000	9750000
P30041	PRDX6	3830000	6990000	5600000	5690000	6310000	2870000	6290000	4920000	5770000	5680000
P30043	BLVRB	674784	1080000	964885	774213	1050000	411159	841262	904862	879491	790582
P30044	PRDX5	21500000	22500000	17000000	18700000	19400000	20100000	19600000	20600000	21800000	20500000
P30046	DDT	1430000	2960000	2380000	2240000	2720000	994331	2480000	2180000	2320000	2060000
P30048	PRDX3	79300000	78300000	79900000	69400000	73100000	77300000	61000000	65300000	65200000	59800000
P30049	ATP5F1D	14700000	12500000	12100000	9480000	11700000	13500000	8820000	12800000	11200000	11400000
P30050	RPL12	5620000	4940000	5580000	6700000	6480000	7050000	7230000	8680000	8320000	9690000
P30084	ECHS1	24200000	19600000	18800000	19300000	19100000	23100000	15800000	19700000	20000000	19400000
P30085	CMPK1	1440000	1690000	1290000	1240000	1400000	978892	1360000	1120000	1130000	1150000
P30086	PEBP1	2520000	3830000	3560000	2860000	3680000	1790000	3630000	2840000	2900000	2640000
P30101	PDIA3	47200000	33300000	42300000	40500000	39500000	44500000	28900000	40600000	40600000	38000000
P30153	PPP2R1A	4490000	6310000	4830000	4850000	4790000	3850000	6320000	5060000	5140000	5350000
P30260	CDC27	225433	160221	280730	236016	326026	232680	354781	293384	241281	298486
P30291	WEE1	41334	196800	94263.6	50477.8	89173.2	67122	159473	64357.5	62921.9	72055.4
P30405	PPIF	9600000	9630000	12700000	9830000	11300000	10200000	6650000	9460000	10400000	8270000
P30419	NMT1	393874	509379	516384	511416	486433	371146	686548	496230	528537	750259
P30519	HMOX2	4020000	3150000	2490000	3460000	3450000	4560000	3300000	3880000	3980000	4000000
P30533	LRPAP1	7180000	3880000	3000000	4190000	5870000	5030000	3150000	4730000	4450000	4550000
P30536	TSPO	1300000	553486	1170000	1200000	1270000	1340000	443540	1170000	1160000	1050000
P30566	ADSL	611868	1110000	1080000	978109	1050000	487916	1030000	833205	891857	827227
P30613	PKLR	46360.2		54397	72533.6	83543.6	19219.3	114862	59451.6	61485.9	75673.2
P30626	SRI	193283	327113	92031.6	66367.5	167502	187237	325070	173307	214539	172568
P30711	GSTT1	475783	638998	428267	786752	643438	219815	540261	725746	362293	750266
P30825	SLC7A1	1180000	1220000	1250000	1390000	1500000	1270000	930288	1400000	1360000	1510000
P30837	ALDH1B1	11000000	3780000	9430000	9640000	9910000	10500000	3000000	9240000	8850000	8220000
P30876	POLR2B	216422	205878	274754	248515	216499	415788	613577	559516	612136	610945
P31025	LCN1						6090000	17963.7
P31040	SDHA	12000000	13600000	14900000	13900000	14400000	12000000	11700000	14400000	14500000	14000000
P31150	GDI1	1040000	1230000	1360000	1170000	1360000	548470	1300000	988399	1170000	1110000
P31151	S100A7				21286.1		37928.7	105982
P31153	MAT2A	492613	922896	621199	574070	649144	409422	950844	640536	829446	827184
P31321	PRKAR1B	62629.6	142422	72385.5	85658.3	88205.6	84062.1	194670	142786	76989.4	107022
P31323	PRKAR2B	1460000	1540000	1190000	1380000	1300000	1140000	1590000	1260000	1230000	1300000
P31327	CPS1	581092	1210000	1490000	1470000	1430000	509293	1140000	1400000	1350000	1310000
P31431	SDC4	384998	91913.7	106136	176804	226190	207661	92924.6	183015	98189.9	139361
P31483	TIA1	2110000	1710000	1810000	1820000	1610000	2250000	2460000	2330000	2320000	2570000
P31641	SLC6A6	505881	118858	115129	85724.5	58948.6	407386	111905	223767	152784	81252.2
P31689	DNAJA1	928395	963260	1040000	874591	908946	977216	1130000	1190000	1030000	1140000
P31930	UQCRC1	42300000	33000000	42500000	41900000	43000000	48300000	31400000	39000000	38100000	39100000
P31937	HIBADH	7800000	6720000	7330000	7490000	7020000	6940000	6270000	7230000	6340000	6300000
P31939	ATIC	1150000	1670000	1330000	1230000	1340000	755255	1780000	1060000	1120000	1150000
P31942	HNRNPH3	2820000	3700000	3860000	3980000	3940000	3560000	3760000	4670000	3610000	3740000
P31943	HNRNPH1	12600000	11800000	13900000	13500000	12300000	12400000	12100000	14400000	13200000	13400000
P31944	CASP14						169844	44198.2
P31946	YWHAB	888171	1310000	707607	627582	796827	553101	1230000	947808	1410000	1280000
P31948	STIP1	3680000	4240000	4530000	4720000	5110000	2820000	4850000	4460000	4810000	5110000
P31949	S100A11	137218				221371	316085	180719		110846	294011
P32119	PRDX2	33500000	59500000	42400000	35700000	41600000	22300000	44700000	31300000	34000000	33300000
P32189	GK	938179	529113	818245	769832	738713	1020000	570663	719809	726892	718382
P32322	PYCR1	6730000	3670000	5990000	6220000	6330000	7150000	4070000	6680000	7100000	6650000
P32418	SLC8A1	36200000	31500000	45400000	44900000	41000000	35000000	31400000	40100000	46100000	44000000
P32856	STX2	394833	209771	256739	239998	294751	289868	225258	167532	199823	245863
P32969	RPL9	2430000	2510000	2990000	2680000	2090000	2260000	2240000	2770000	2830000	2870000
P33121	ACSL1	6840000	6910000	8300000	8060000	7800000	6030000	5790000	6590000	7030000	6750000
P33176	KIF5B	1380000	1230000	1360000	1550000	1490000	1080000	1360000	1370000	1270000	1490000
P33240	CSTF2	1740000	1820000	1180000	1480000	1440000	1800000	1930000	1710000	2080000	2130000
P33316	DUT	507584	1180000	1120000	1010000	1300000	585242	1170000	1220000	1450000	1290000
P33527	ABCC1	1000000	776098	1030000	1080000	1070000	937546	790402	1080000	1180000	1090000
P33897	ABCD1	3490000	2350000	3160000	3390000	3700000	3110000	2440000	3550000	3110000	3100000
P33947	KDELR2	382651	231581	619938	637119	521589	629749	173362	489918	378066	491782
P33991	MCM4	498695	1270000	927302	794484	766965	369071	1300000	715631	806591	931788
P33992	MCM5	895259	2180000	1840000	1520000	1450000	832359	2420000	1570000	1640000	1790000
P33993	MCM7	671721	1870000	1390000	1200000	1090000	607862	1830000	1080000	1140000	1380000
P34059	GALNS	1520000	1190000	1110000	1080000	1180000	1320000	1060000	1080000	1130000	1070000
P34741	SDC2	291984	24835.5	100614	90344.9	113097	273412	41318	68098.2	21742.2	40315.1
P34897	SHMT2	12900000	9730000	16700000	15400000	16000000	13300000	8890000	16100000	16900000	15100000
P34913	EPHX2	110622	62745.7	240771	225899	260898	87576.1	68249.8	237846	257734	285240
P34931	HSPA1L	275112	296438	279097	365212	305684	278644	440566	417873	364529	328751
P34932	HSPA4	3390000	3580000	3750000	3740000	3460000	2060000	3160000	2630000	2970000	3020000
P34949	MPI	292778	522349	404316	335005	519251	112953	559656	431816	427569	366918
P35030	PRSS3	164613	101780	123136	214284	152310	133025	133201	166328	110989	193625
P35052	GPC1	8660000	2180000	3700000	3630000	4810000	9030000	2740000	5830000	3540000	4110000
P35080	PFN2	1950000	2480000	1820000	1760000	2130000	1370000	3280000	1730000	1840000	2120000
P35221	CTNNA1	14700000	16400000	11700000	13400000	13500000	12700000	16300000	14800000	13800000	14200000
P35222	CTNNB1	6980000	9670000	6230000	6910000	7020000	5940000	9890000	8090000	7430000	7670000
P35232	PHB1	31000000	24500000	26700000	31000000	28200000	32200000	20700000	27900000	31100000	28800000
P35237	SERPINB6	2660000	3540000	2910000	2590000	3100000	1610000	3030000	2410000	2330000	2240000
P35241	RDX	2010000	2000000	1560000	1660000	1580000	1740000	2010000	1500000	1410000	1630000
P35244	RPA3	251280	906378	387641	417199	482678	258788	753976	414302	460072	594636
P35250	RFC2	288943	283572	270005	305614	256743	231025	416488	301511	324086	363172
P35268	RPL22	14900000	18000000	18800000	17900000	18500000	19300000	18200000	19900000	23600000	21200000
P35269	GTF2F1	343095	289654	216883	206320	242704	315983	429413	285115	305565	305890
P35270	SPR	1190000	608002	819695	949731	884165	1330000	640120	857382	951460	968996
P35475	IDUA	336828	303814	287785	324209	282481	292152	317490	289142	248937	231782
P35527	KRT9	4680000	1280000	2840000	12200000	4160000	144000000	11800000	4810000	5740000	9740000
P35555	FBN1		587438	324573	256634
P35556	FBN2	1140000	1240000	735044	708205	734396	2120000	3460000	1310000	1350000	1380000
P35573	AGL	1590000	3370000	2970000	3050000	3460000	1180000	2800000	2730000	3010000	2730000
P35579	MYH9	37900000	14800000	26600000	16500000	20400000	32600000	12500000	17800000	18200000	18200000
P35580	MYH10	4300000	3660000	4800000	3460000	4200000	3700000	3540000	3200000	3440000	3750000
P35606	COPB2	2530000	2580000	3500000	3440000	3430000	2620000	2980000	3380000	3520000	3800000
P35609	ACTN2	46900000	43400000	46700000	29600000	48100000	66400000	40400000	46700000	24700000	27700000
P35611	ADD1	3940000	5010000	5440000	5120000	4820000	3670000	5490000	4340000	4750000	4660000
P35612	ADD2	411880	1150000	1370000	1380000	1380000	351540	1230000	1170000	1250000	1220000
P35613	BSG	53000000	68300000	41700000	43300000	46000000	49400000	60900000	42300000	43800000	38600000
P35625	TIMP3	1330000	225077	890212	637537	752493	2590000	209510	1180000	1150000	1150000
P35637	FUS	8080000	7940000	9290000	8320000	7290000	8810000	9720000	10300000	9640000	10100000
P35658	NUP214	575802	507762	565927	541701	503314	515231	513955	536238	518265	486776
P35659	DEK	2100000	3070000	2320000	2140000	2230000	1880000	3050000	2050000	2300000	2340000
P35680	HNF1B			186607		181692	157852	88427.4	126868		149303
P35749	MYH11	545654	279723	514996	561323	635472	457001	323236	480642	368909	501529
P35908	KRT2	2690000	2070000	3120000	5500000	5380000	49800000	15700000	12200000	8700000	4690000
P35914	HMGCL	2420000	2110000	1930000	1870000	1990000	2340000	1940000	1760000	1910000	1760000
P35998	PSMC2	3340000	3350000	3120000	3190000	3040000	2840000	3190000	3150000	3050000	3180000
P36021	SLC16A2				167132				88342.1		112144
P36404	ARL2	836168	684970	982061	934364	878511	739578	564428	794628	873619	767770
P36405	ARL3	371576	636803	599113	630373	724035	379595	611623	584855	705566	598432
P36542	ATP5F1C	74700000	69000000	77500000	70600000	76800000	79500000	55200000	70700000	73400000	68700000
P36543	ATP6V1E1	769906	693226	607749	732482	668130	1020000	940308	694021	1080000	1150000
P36551	CPOX	3240000	3210000	4240000	3890000	4190000	3230000	3040000	4080000	4230000	3970000
P36578	RPL4	7870000	7050000	8640000	7890000	9190000	9790000	8990000	11400000	11000000	11500000
P36776	LONP1	5730000	5180000	6500000	6190000	6520000	6020000	4540000	6180000	6670000	6000000
P36871	PGM1	1960000	3810000	2960000	2520000	3340000	1260000	3740000	2690000	2770000	2590000
P36873	PPP1CC	1030000	800194	855883	954776	873583	1280000	1200000	1400000	1300000	1230000
P36957	DLST	37000000	32300000	28200000	35400000	37300000	41800000	27700000	32900000	36800000	32000000
P36969	GPX4	655441	590221	737069	656124	692824	495658	525458	598926	642243	630708
P37108	SRP14	2440000	3840000	2340000	1680000	2330000	2790000	4230000	3180000	3590000	3310000
P37198	NUP62	773230	666277	670994	562970	692501	765619	595313	688851	808997	878879
P37235	HPCAL1	223805	100976	143118	204969	142028	240389	107397	167328	164338	179044
P37268	FDFT1	960368	543540	1000000	1000000	857629	956576	529785	833137	812331	1000000
P37802	TAGLN2	953694	237151	825390	785881	708322	657919	229249	813347	898997	853339
P37837	TALDO1	2140000	4410000	2490000	2610000	2720000	1550000	3750000	2190000	2490000	2540000
P38117	ETFB	38400000	36000000	34900000	37600000	37300000	39300000	30600000	36600000	37300000	34900000
P38159	RBMX	4200000	5680000	5970000	5160000	6180000	5680000	6110000	7600000	5460000	5820000
P38432	COIL	634418	545359	454393	422120	485114	825342	686595	980142	957985	947505
P38435	GGCX	652860	657134	650913	599595	477917	396887	471139	518718	442880	434885
P38606	ATP6V1A	2490000	1920000	2270000	2090000	2100000	2410000	2020000	2010000	1910000	1970000
P38646	HSPA9	52900000	41000000	57500000	54900000	54500000	57400000	37600000	53700000	57600000	52400000
P38919	EIF4A3	1210000	1560000	1600000	1500000	1710000	1800000	2110000	2320000	2210000	2300000
P39019	RPS19	728693	1030000	742673	790699	917616	1080000	1560000	1450000	2110000	2220000
P39023	RPL3	5830000	5540000	7000000	6730000	7580000	7470000	7350000	9140000	9130000	9830000
P39060	COL18A1	3330000	2250000	2710000	2210000	2260000	4370000	2460000	3380000	2620000	3590000
P39210	MPV17	336319	220974	292489	347213	225198	179613	212900	160742	370577	282015
P39656	DDOST	22100000	16100000	20300000	18800000	17900000	19700000	14400000	17800000	17700000	17600000
P39687	ANP32A	2280000	6180000	1070000	339970	2630000	2100000	6140000	2500000	2600000	3100000
P39880	CUX1	146817	117650	80996.3	131283	86522.4	198615	276164	179739	170217	203459
P40123	CAP2	3040000	5530000	4030000	4170000	4460000	2110000	5220000	3530000	3820000	4320000
P40189	IL6ST	274095	228098	235255	258815	251009	331380	282839	355662	306251	277463
P40227	CCT6A	2840000	3200000	3010000	2880000	2850000	2290000	3100000	2580000	2690000	2640000
P40394	ADH7	3310000	4280000	5470000	5010000	4680000	4920000	5960000	7820000	7930000	9990000
P40424	PBX1	50424.8	101406		38924.5	34548.4	82104.5	262149	83493.8	113581	152222
P40429	RPL13A	4710000	6030000	6450000	6400000	7320000	6810000	7270000	9000000	10600000	10300000
P40616	ARL1	1400000	900666	1260000	1220000	1160000	1450000	1020000	1320000	1240000	1340000
P40763	STAT3	1180000	1370000	1200000	1210000	1370000	774935	1600000	1240000	1180000	1380000
P40925	MDH1	41900000	71700000	61200000	55200000	65600000	32200000	63100000	48800000	55600000	49900000
P40926	MDH2	267000000	248000000	294000000	245000000	268000000	297000000	183000000	219000000	267000000	219000000
P40937	RFC5	135620	106784	178911	148363	70791.2	113145	115898	228682	201192	149340
P40938	RFC3	149233	173055	162031	135896	116174	135790	159322	130454	141732	153323
P40939	HADHA	60200000	51400000	59800000	57400000	58500000	59400000	41900000	50800000	56600000	50700000
P41091	EIF2S3	2550000	3270000	3360000	3430000	3390000	2320000	3300000	3220000	3520000	3660000
P41208	CETN2	75281.7	58293.7	52358.9	11902.6	59568	53651.2	96694	92162.2	72168.5	124947
P41217	CD200	256072			106514	66670.5	378859			134107
P41229	KDM5C		341692		288555	252048				237059	215375
P41240	CSK		64805.1	38330.6	18030.9		17535.7	60925.6	70965.5	24146.5	37668.3
P41247	PNPLA4	1450000	1170000	813652	859354	727447	1130000	1060000	706641	728475	694772
P41250	GARS1	1370000	1310000	1680000	1530000	1790000	1250000	1220000	1540000	1530000	1460000
P41252	IARS1	4320000	3900000	5020000	4870000	4810000	3550000	3720000	4440000	4520000	4750000
P41743	PRKCI	77791.4	77686.2	119465	95622.2	76870.4	128888	119740	121803	116337	92333.3
P42025	ACTR1B	138604	212610	199890	201827	237220	235782	279046	278104	178214	278295
P42126	ECI1	24400000	18200000	15700000	17500000	17000000	25900000	15000000	15800000	17200000	15600000
P42166	TMPO	800639	787646	916584	876054	838456	715857	755635	868094	1020000	1070000
P42167	TMPO	4820000	6050000	5600000	5580000	5030000	4330000	5980000	5360000	5440000	5720000
P42224	STAT1	496780	844124	1070000	840637	796675	199291	723210	425573	575001	570724
P42285	MTREX	736609	743552	721536	676843	680945	1350000	1460000	1330000	1350000	1330000
P42345	MTOR	638588	668680	651262	672958	696707	587806	803242	679314	609310	695769
P42356	PI4KA	984251	883736	1080000	978331	871252	861819	847315	875798	891235	875066
P42566	EPS15	684315	875975	802314	466055	687708	374499	990944	518460	525820	924425
P42574	CASP3	684605	1290000	769361	876685	834137	520782	1120000	645183	610666	645965
P42677	RPS27	7900000	6630000	8000000	8210000	9600000	13200000	11800000	12800000	15000000	13500000
P42704	LRPPRC	23000000	16400000	25100000	23900000	24000000	26400000	17500000	25500000	27100000	25900000
P42765	ACAA2	21200000	17700000	20900000	19200000	20500000	20600000	14700000	18000000	19000000	16800000
P42766	RPL35	2570000	2730000	1030000	2410000	3560000	4120000	4340000	5670000	8720000	7070000
P42785	PRCP	6080000	10700000	7670000	6390000	6790000	5780000	8050000	6840000	6750000	6940000
P42892	ECE1	1170000	555546	1220000	1190000	1120000	1160000	559942	1350000	1170000	1230000
P43003	SLC1A3	1170000	762207	801288	1020000	1050000	1040000	1180000	1070000	904473	1110000
P43007	SLC1A4	1610000	2620000	1720000	1590000	1530000	1490000	2480000	1280000	1420000	1400000
P43034	PAFAH1B1	899037	1220000	1280000	1090000	1260000	688077	1040000	1170000	1190000	1080000
P43121	MCAM	4220000	2130000	2100000	2940000	2870000	3020000	2530000	3300000	2600000	2870000
P43155	CRAT	6570000	5660000	6620000	6380000	6320000	6050000	4700000	5330000	5540000	5300000
P43243	MATR3	8400000	8390000	8800000	8560000	7850000	8360000	9030000	9260000	8900000	9160000
P43246	MSH2	385812	768543	662651	622604	592536	245134	701426	405029	462874	474034
P43304	GPD2	2820000	1990000	3550000	3120000	3210000	2650000	1890000	2960000	2850000	2760000
P43307	SSR1	4200000	1940000	3180000	3100000	2900000	3420000	2170000	3500000	3530000	3720000
P43487	RANBP1	145491	257202	108614	93785.1	136498	81884.1	138467	116243	243769	260827
P43490	NAMPT	1160000	2210000	1860000	1680000	1980000	711872	2160000	1350000	1730000	1260000
P43686	PSMC4	3100000	3060000	2910000	2980000	2760000	2550000	3110000	2880000	2870000	2960000
P43694	GATA4	269092	243270	148450	218709	135979	996304	975504	815198	840432	768215
P43897	TSFM	4660000	2300000	3060000	2810000	2750000	4470000	2230000	2750000	2650000	2610000
P45379	TNNT2	143000000	242000000	54800000	112000000	200000000	133000000	216000000	208000000	205000000	205000000
P45877	PPIC	7560000	6590000	5150000	4780000	5130000	7060000	5490000	4960000	5060000	4690000
P45880	VDAC2	105000000	84800000	98200000	92400000	91100000	98800000	73800000	85100000	91700000	83200000
P45954	ACADSB	5870000	4970000	6700000	6200000	5990000	6240000	4270000	5800000	6020000	6040000
P45973	CBX5	718391	807759	557564	371100	624421	992154	1100000	886912	795282	861081
P45974	USP5	982989	1500000	1140000	1140000	1210000	626867	1420000	1000000	945707	1030000
P46013	MKI67			189271	224523		166192	147269	146054	188329	180949
P46060	RANGAP1	677606	628674	785203	808692	709265	665434	691204	797536	770819	799849
P46063	RECQL	549580	644289	622942	655629	531872	283097	391538	250606	290560	336381
P46087	NOP2	821675	428900	486571	542245	564446	925098	565885	784902	690955	687436
P46100	ATRX	619218	547714	812940	717215	616182	537817	498681	597319	549107	610981
P46109	CRKL	314072	828532	451647	477100	718696	358745	850887	549382	579283	557942
P46199	MTIF2	1630000	1370000	1890000	1880000	1830000	1590000	1340000	1990000	2010000	1980000
P46379	BAG6	1170000	1200000	1080000	1180000	1020000	782893	1150000	981230	942441	1090000
P46459	NSF	4730000	4000000	4690000	4670000	4690000	4610000	3830000	4660000	4520000	4810000
P46736	BRCC3	105876	167002	162432	128897	118195	101528	193358	159059	193342	153476
P46776	RPL27A	4790000	6920000	10400000	11500000	12800000	9510000	11700000	15800000	17800000	18200000
P46777	RPL5	6210000	6330000	7380000	7120000	7510000	6980000	7770000	9120000	9220000	9580000
P46778	RPL21	2950000	3850000	3390000	3470000	4210000	3880000	4390000	5770000	6150000	6980000
P46779	RPL28	2740000	2170000	2810000	3160000	3240000	3300000	3350000	4040000	4650000	4810000
P46781	RPS9	8590000	11400000	10700000	12500000	12200000	12200000	14900000	15500000	18900000	20100000
P46782	RPS5	2440000	2960000	2450000	3850000	3350000	4390000	5450000	5190000	6660000	7400000
P46783	RPS10	1980000	2640000	2030000	2990000	2580000	3270000	4090000	3760000	4550000	6100000
P46821	MAP1B	2360000	1560000	2390000	2670000	3010000	1780000	1460000	2430000	2220000	2330000
P46926	GNPDA1	429650	593984	614569	571204	733215	366416	624177	626010	677814	629370
P46937	YAP1	1100000	1410000	746754	571694	1070000	1290000	1780000	1360000	1450000	1510000
P46939	UTRN	1740000	1500000	955207	993449	891607	1520000	1680000	932794	874766	948347
P46940	IQGAP1	546409	160328	495832	405910	323503	426664	184342	329087	359858	360272
P46976	GYG1	5140000	11200000	7200000	7250000	8790000	2470000	6740000	6340000	6450000	5660000
P46977	STT3A	3790000	2150000	3450000	3490000	3210000	3930000	2110000	3340000	3090000	3340000
P47755	CAPZA2	6040000	8120000	6580000	6220000	7290000	5030000	6580000	6160000	5090000	5400000
P47756	CAPZB	3370000	4130000	3980000	3420000	3950000	3080000	3380000	3600000	3270000	3220000
P47813	EIF1AX	377515	701462	237212	164889	482228	347476	649094	599732	721063	723717
P47897	QARS1	3420000	3360000	3740000	3690000	3460000	2810000	3090000	3200000	3220000	3460000
P47914	RPL29	4340000	5020000	3780000	5350000	8820000	9370000	8650000	10300000	12000000	10900000
P47985	UQCRFS1	30500000	29600000	37800000	33100000	34500000	30200000	27300000	32700000	36900000	32600000
P48047	ATP5PO	32000000	33800000	30400000	41200000	30900000	38800000	30700000	33000000	47400000	42000000
P48059	LIMS1	1600000	2010000	1340000	1250000	1130000	1060000	1920000	1220000	1040000	1260000
P48147	PREP	899040	1360000	1240000	1150000	1370000	551553	1400000	1140000	1190000	1150000
P48163	ME1	85365.7	220839	153782	123405	131365	40903.8	211791	100297	88180.2	102578
P48426	PIP4K2A	653284	583495	691758	634374	618505	479278	576509	574202	622686	589090
P48444	ARCN1	1750000	2060000	2560000	2430000	2380000	1630000	1930000	2220000	2510000	2580000
P48449	LSS	3670000	2940000	3380000	3630000	3680000	3260000	3020000	3700000	3610000	3560000
P48454	PPP3CC	123376	131606	110383	168918	133007	128791	122666	158075	149545	150613
P48509	CD151	4400000	2510000	2650000	2370000	2650000	3700000	1850000	2090000	1830000	1910000
P48556	PSMD8	3180000	3040000	2830000	3800000	3110000	3000000	3600000	3110000	3950000	4090000
P48634	PRRC2A	1490000	1550000	1080000	1130000	1210000	1920000	1820000	1800000	2090000	1950000
P48637	GSS	788249	1140000	736090	932775	999704	577142	891645	697546	753445	756138
P48643	CCT5	4710000	5700000	5020000	4910000	5020000	3730000	5380000	4390000	4390000	4420000
P48651	PTDSS1	1360000	1050000	1620000	1670000	1550000	1370000	1040000	1170000	1110000	1250000
P48681	NES	11500000	9320000	7550000	10400000	10000000	10300000	7560000	10700000	8810000	10000000
P48723	HSPA13	496767	311064	457563	439651	455022	425772	289497	487342	470601	439220
P48728	AMT	4460000	5410000	3630000	3060000	3220000	4410000	4730000	3230000	3130000	3110000
P48729	CSNK1A1	2700000	3340000	3160000	3530000	3380000	3200000	3990000	3790000	3680000	3710000
P48730	CSNK1D	873182	802862	819868	983508	890500	1310000	1640000	1220000	1270000	1320000
P48735	IDH2	136000000	114000000	154000000	141000000	149000000	136000000	91600000	134000000	140000000	129000000
P48740	MASP1	1380000	752420	560429	738915	602428	1500000	1430000	934739	991571	1060000
P49006	MARCKSL1	147892	54676.1	52129.6	152079	200124	242075	46932	101881	184859	252231
P49023	PXN	489111	447369	307759	316924	465851	366082	522059	454394	350744	335698
P49069	CAMLG	258676	161275	289465	208519	288095	292976	214825	301514	341973	289003
P49137	MAPKAPK2	106854	151171	128123	83719.8	131058		297445	125929	87667.5	190263
P49184	DNASE1L1	353875	118890	171807	179950	207610	226521	103989	157749	143508	136128
P49189	ALDH9A1	3110000	2770000	2930000	2630000	2780000	2740000	2470000	2570000	2410000	2490000
P49207	RPL34	2170000	2020000	1820000	2540000	2590000	3200000	3150000	3610000	4550000	5140000
P49257	LMAN1	6630000	4390000	6580000	6180000	6150000	6530000	4200000	5980000	6240000	5650000
P49321	NASP	2100000	4820000	2750000	3060000	3120000	1350000	4500000	2440000	2510000	2920000
P49327	FASN	567696	897002	1690000	1410000	1310000	399176	936327	1010000	1160000	1270000
P49354	FNTA	115399	170497	79941.1	118388	143219	83536.4	180334	140626	131112	146132
P49368	CCT3	5570000	6580000	6210000	5950000	6160000	4860000	6630000	5590000	5990000	5760000
P49406	MRPL19	5930000	4780000	6560000	6110000	6100000	6180000	4380000	6640000	6220000	6380000
P49411	TUFM	62900000	52200000	62000000	55600000	55400000	62100000	43600000	55400000	56700000	51600000
P49419	ALDH7A1	11400000	10200000	13300000	11600000	11700000	9930000	8460000	10800000	11200000	10800000
P49458	SRP9	282838	534297	266192	149270	172060	362069	484562	323344	434034	407674
P49585	PCYT1A	812111	1340000	763666	755434	859318	718499	1290000	785537	582841	804553
P49588	AARS1	247031	561642	575936	560597	771358	234431	765380	634272	635820	580458
P49589	CARS1	228232	288821	279327	264651	341398	148396	229433	231298	247413	241600
P49590	HARS2	2650000	1690000	2640000	2520000	2420000	2730000	1750000	2580000	2530000	2590000
P49591	SARS1	874484	934793	1270000	1180000	1460000	672762	1050000	1150000	1090000	1070000
P49641	MAN2A2	371196	206125	214021	210742	217543	122842	74877.7	200626	253739	183978
P49674	CSNK1E	367803	286524	247007	272688	261220	439903	508730	292242	309227	370862
P49711	CTCF	266733		266496	232784	122140	228598	411368	430997	424051	297888
P49720	PSMB3	2600000	2820000	2750000	2750000	2380000	2320000	2750000	2230000	2700000	2490000
P49721	PSMB2	4360000	5120000	4180000	4560000	4180000	4410000	4550000	4120000	4550000	4840000
P49736	MCM2	580448	1370000	1030000	981701	839847	466807	1510000	878650	963969	1100000
P49748	ACADVL	20300000	18100000	19800000	19000000	18800000	20800000	15600000	17600000	18600000	17600000
P49750	YLPM1	937052	819972	638873	764573	734259	926911	961233	930907	856646	935505
P49753	ACOT2	9160000	14900000	11600000	10600000	10800000	8780000	13000000	10300000	9620000	9810000
P49754	VPS41	309500	300124	313225	295908	256930	262562	185717	216220	166882	201052
P49755	TMED10	8030000	6150000	8610000	8280000	8160000	8840000	5460000	7790000	8690000	7630000
P49756	RBM25	1500000	1130000	1200000	1360000	1240000	1480000	1470000	1570000	1300000	1610000
P49757	NUMB	550679	564716	608876	580000	686117	608123	550143	696410	580381	559838
P49768	PSEN1	1050000	564923	735226	841854	743588	921220	694529	735149	630344	826585
P49770	EIF2B2	298650	387872	314584	268708	351872	311072	245269	250551	323636	250659
P49773	HINT1	856678	1910000	1260000	736003	1190000	382348	1200000	1100000	901135	984261
P49790	NUP153	377707	332952	319353	325417	333729	462235	448376	447235	412368	427177
P49792	RANBP2	780241	724942	794805	777020	732086	748288	747962	823799	754674	739396
P49821	NDUFV1	16100000	16100000	17700000	16400000	16800000	15600000	14200000	15800000	16100000	15400000
P49841	GSK3B	974547	1790000	1100000	1280000	1130000	707651	1830000	896943	1000000	1110000
P49848	TAF6	87287.2	80475.9	82857.4	99385.7	88226.6	91284.5	105904	94609.9	92024.1	105165
P49902	NT5C2	563773	592376	605629	643724	733156	442084	666967	498820	462698	572010
P49903	SEPHS1	595335	875451	537848	576330	528220	409460	926683	488995	551984	563685
P49914	MTHFS	213993	206607	196652	245657	199389	141496	206641	152699	128061	127561
P49915	GMPS	745985	1150000	790601	856416	737354	606895	1330000	637522	867132	898065
P49916	LIG3	316389	361496	450683	462092	419488	338903	429055	412584	449850	460439
P49959	MRE11	668308	677600	764226	682481	635531	521363	622015	690286	625957	657753
P49961	ENTPD1		4680000	5300000	4770000	4940000	4740000	4850000	5040000	4820000	4910000
P50148	GNAQ	1300000	772325	666536	737054	713243	920693	881226	708265	532335	643342
P50213	IDH3A	38700000	36800000	49600000	44800000	46800000	45200000	29800000	46200000	48400000	44400000
P50225	SULT1A1	120485	181269	103626	91925.8		96779.3	154134	86881	60175.4	124469
P50281	MMP14	277458		258844	206327	199145	135408		142583	141095
P50336	PPOX	1820000	1190000	1540000	1360000	1390000	1770000	1030000	1340000	1330000	1350000
P50395	GDI2	4130000	6010000	5450000	4720000	5440000	2830000	5540000	4150000	4330000	4360000
P50402	EMD	6620000	7520000	6050000	6030000	5920000	6030000	7160000	6620000	6470000	6020000
P50416	CPT1A	5920000	1780000	3200000	3020000	2920000	6350000	1640000	2990000	2980000	3050000
P50440	GATM	1550000	547235	1790000	1710000	1790000	1290000	547234	1760000	1760000	1700000
P50443	SLC26A2	1470000	556580	1150000	1150000	945427	1340000	321397	981103	379073	710487
P50453	SERPINB9	220341	356383	559913	408928	403834	220220	231471	365979	366724	302205
P50454	SERPINH1	72600000	41700000	51800000	51400000	50000000	68100000	38400000	53500000	50200000	51600000
P50461	CSRP3	14800000	16500000	11400000	11100000	15200000	9760000	12200000	11600000	11100000	10700000
P50479	PDLIM4	1350000	364696	290725	360755	517923	1540000	386552	733485	708887	710973
P50502	ST13	2060000	2460000	1940000	1930000	2620000	1490000	2090000	2180000	2090000	2240000
P50552	VASP	1230000	875954	865245	733432	915080	1170000	830899	758145	733518	830904
P50570	DNM2	2010000	2980000	2490000	2290000	2540000	1560000	2560000	2360000	2320000	2450000
P50579	METAP2	420031	442184	537346	518227	474809	277667	473166	488374	318672	520626
P50613	CDK7	122624	102934	88808.1	88903.1	130512	143449	177929	125723	26292.8	85998.1
P50750	CDK9	795724	574910	821953	792660	718479	957370	683342	914635	765583	857765
P50895	BCAM	27100000	24500000	27900000	27400000	24600000	22100000	22000000	21700000	22400000	22600000
P50897	PPT1	2050000	1180000	1310000	1350000	1180000	1910000	1130000	1380000	1390000	1320000
P50914	RPL14	8270000	8150000	9880000	8950000	8640000	9100000	9800000	11800000	11900000	11800000
P50990	CCT8	6050000	7190000	6610000	6400000	6620000	4850000	6910000	5750000	6020000	5660000
P50991	CCT4	2740000	3210000	2840000	2800000	2770000	2130000	3210000	2390000	2620000	2550000
P50993	ATP1A2	2010000	2340000	2270000	2610000	2630000	1650000	2900000	3240000	3000000	3020000
P50995	ANXA11	1830000	2330000	1040000	1280000	1610000	1850000	1980000	1380000	1280000	1240000
P51114	FXR1	7470000	8220000	8380000	9150000	8530000	7770000	8950000	9040000	9080000	9340000
P51116	FXR2	1860000	1690000	2210000	2360000	2280000	2300000	2260000	2880000	2780000	2840000
P51148	RAB5C	4140000	1980000	2810000	2900000	2550000	3590000	2020000	3060000	2920000	2900000
P51149	RAB7A	11000000	7760000	10100000	10300000	9800000	10200000	7800000	10600000	10900000	10600000
P51151	RAB9A	1100000	539921	707489	778637	717133	1260000	664823	1090000	958257	973654
P51153	RAB13	850314	812168	759815	640536	721548	710722	815412	712231	714903	678685
P51157	RAB28							9050000
P51159	RAB27A	138025	188908	324019	221532	244885	178371	266391	247338	219880	330554
P51398	DAP3	3570000	2870000	3860000	4050000	4020000	3950000	2960000	4300000	4410000	4360000
P51452	DUSP3	472143	1220000	515636	509253	757403	435182	1110000	807550	795742	720911
P51511	MMP15	1500000	673685	1380000	1360000	1320000	1920000	1280000	1850000	1730000	1890000
P51532	SMARCA4	965665	925502	1010000	959446	855338	1180000	1350000	1270000	1220000	1310000
P51553	IDH3G	18200000	15500000	17500000	16200000	16900000	17300000	13400000	15800000	14800000	15000000
P51571	SSR4	7000000	4090000	5930000	5130000	5580000	7780000	4470000	6360000	6140000	6110000
P51572	BCAP31	9890000	6660000	7550000	8760000	7880000	8610000	5620000	7780000	6680000	7720000
P51589	CYP2J2	4690000	3960000	3690000	4710000	4620000	4360000	3930000	5210000	5010000	4970000
P51608	MECP2	994020	911160	545177	535201	701473	996006	1130000	850795	877531	742223
P51610	HCFC1	1580000	1830000	2240000	2110000	1920000	1320000	1740000	1780000	1670000	1710000
P51636	CAV2	440063	262698	190758	408535	240488	627459	225558	440165	494286	449277
P51648	ALDH3A2	6720000	7800000	5550000	6990000	7410000	5380000	7630000	8000000	6620000	6820000
P51649	ALDH5A1	6630000	4610000	7010000	6390000	6470000	6720000	4160000	6370000	6330000	6090000
P51659	HSD17B4	9100000	6960000	8830000	8770000	9050000	8470000	6050000	8610000	8890000	8330000
P51665	PSMD7	3160000	3050000	2920000	2800000	2730000	2520000	2550000	2460000	2710000	2620000
P51687	SUOX	3130000	2620000	2820000	2850000	2720000	3200000	2420000	2740000	2800000	2660000
P51688	SGSH	5060000	4900000	4260000	3860000	3950000	4880000	4940000	4340000	3820000	3780000
P51689	ARSD	1240000	976737	420652	433957	364206	967193	988927	363992	340662	375564
P51784	USP11	543532	789292	929845	1000000	901708	320222	573316	480749	423604	653310
P51795	CLCN5	2260000	723242	829332	1040000	1010000	1560000	587944	1150000	981997	998608
P51797	CLCN6	565791	276342	374827	408922	387826	499607	415197	463593	385597	448242
P51798	CLCN7	2440000	1440000	1700000	1760000	1670000	2110000	1460000	1760000	1800000	1890000
P51805	PLXNA3	394283	247038	393292	367243	313310	298432	221626	373792	302876	297349
P51809	VAMP7	1570000	500198	1300000	1050000	1060000	1700000	639035	1170000	1110000	1310000
P51812	RPS6KA3	112544	303220	265779	216489	279513	131528	325018	203489	186038	206171
P51858	HDGF	769092	1520000	763475	599844	752198	475936	1640000	659696	704364	737472
P51911	CNN1	20000000	7430000	11600000	15900000	17500000	14000000	6200000	17100000	12100000	13100000
P51946	CCNH	248040	81658.5	114942	121942	123223	218655	196870	149211	167754	142492
P51970	NDUFA8	3530000	3890000	2960000	3150000	3680000	4500000	3840000	4220000	4750000	4900000
P51991	HNRNPA3	6310000	6220000	6910000	6450000	5580000	6110000	6310000	7230000	5860000	6120000
P52179	MYOM1	18500000	31800000	18900000	22800000	24400000	14100000	31200000	23600000	18700000	19700000
P52209	PGD	2690000	2940000	3950000	3100000	3610000	1330000	3000000	2640000	2840000	2800000
P52272	HNRNPM	14800000	16400000	13200000	12400000	11900000	16100000	18400000	15400000	16200000	16200000
P52292	KPNA2	1220000	1260000	2530000	2340000	1860000	1360000	1290000	1580000	2160000	2390000
P52294	KPNA1	383476	332920	307067	420731	444485	237885	324132	382511	373084	377950
P52298	NCBP2	360062	504900	285321	284224	343260	326665	392944	486716	466088	530070
P52306	RAP1GDS1	199759	300300	217673	190837	214667	73734.9	301286	168204	141673	153685
P52434	POLR2H	306241	157502	186769	173932	210028	372731	330938	356691	375530	500205
P52565	ARHGDIA	1490000	1540000	1570000	1490000	1640000	963664	1580000	1440000	1470000	1300000
P52594	AGFG1	321774	245646	294142	221471	257049	191393	202753	221239	189222	228899
P52597	HNRNPF	6410000	7100000	6160000	6100000	5660000	5760000	7100000	6120000	6180000	6300000
P52701	MSH6	325527	537248	543706	521677	453714	231576	530404	301243	284149	396993
P52756	RBM5	111985	108176	153668			151564	111795	134280	84874.9	132449
P52758	RIDA	1340000	1130000	1060000	878043	1080000	1410000	974627	995619	1250000	1050000
P52788	SMS	1180000	1920000	1260000	1040000	1370000	721252	1790000	999885	972171	1130000
P52789	HK2	1220000	1840000	1920000	2240000	2810000	1090000	1970000	2920000	4370000	2430000
P52799	EFNB2	61940.3	81438.3	101727	119844	92948.3	129391	95679.1	223217	174070	147067
P52815	MRPL12	324821	508670	380621	504974	463789	489917	419397	532353	713754	624605
P52888	THOP1	200841	301257	226876	299140	313150	54887.4	289618	171462	197291	210414
P52907	CAPZA1	4030000	3450000	4150000	3540000	4250000	3150000	3320000	3360000	2780000	3030000
P52926	HMGA2	5640000	2630000	1630000	2020000	4640000	5070000	3730000	4770000	4060000	4990000
P52943	CRIP2	10800000	19100000	11000000	9930000	13500000	8130000	14900000	11200000	11500000	11300000
P52948	NUP98	975213	841899	994104	949043	860497	928399	885587	976510	983455	968142
P53004	BLVRA	792392	1210000	1160000	906110	1010000	561971	1110000	878871	753277	866148
P53007	SLC25A1	6600000	4840000	6310000	5130000	5160000	6250000	4220000	4990000	5110000	4390000
P53041	PPP5C	393529	544806	614206	689456	659228	419780	505636	507843	590867	673495
P53370	NUDT6	537988	371304	714525	664494	640577	521665	402120	565544	657240	650516
P53396	ACLY	1450000	980432	2770000	2210000	1960000	725010	556481	1080000	1270000	1250000
P53582	METAP1	1390000	2720000	1640000	1660000	1760000	1420000	3530000	1920000	2180000	2630000
P53597	SUCLG1	12700000	9710000	13800000	11800000	11800000	12300000	8690000	10900000	11900000	10500000
P53618	COPB1	1850000	1970000	2630000	2570000	2430000	1740000	1890000	2320000	2480000	2720000
P53621	COPA	3560000	3910000	4850000	4520000	4620000	3310000	3760000	4370000	4910000	5160000
P53634	CTSC	10800000	17400000	11200000	9390000	9260000	9230000	12100000	8940000	8010000	8020000
P53675	CLTCL1	187200		141479		132706	123446	317686		64344.1	289091
P53680	AP2S1	6410000	5950000	5490000	7020000	6910000	6940000	6930000	7280000	7710000	8810000
P53701	HCCS	3500000	2910000	3440000	3400000	3410000	3680000	3010000	3950000	3070000	3450000
P53794	SLC5A3	144135	40057.3	191378	241231	247524	45305.4	42723.9	118028	101510	106970
P53801	PTTG1IP	5600000	3310000	4530000	4600000	4920000	5660000	3300000	4970000	4710000	4110000
P53985	SLC16A1	7000000	8550000	4710000	5040000	5320000	6060000	8330000	4990000	4600000	4850000
P53990	IST1	159282	264711	72153.2	162412	141967	144179	212243	219846	198639	240216
P53992	SEC24C	2620000	2340000	2900000	2960000	2740000	2250000	2150000	2460000	2840000	2830000
P53999	SUB1	1200000	1900000	1220000	1080000	1250000	756547	1690000	844306	902658	934828
P54098	POLG	424776	337858	406097	416450	423101	371726	306539	392620	332872	309297
P54136	RARS1	5380000	5170000	5790000	5560000	5330000	4120000	4760000	5040000	5110000	5340000
P54289	CACNA2D1	3300000	2730000	2720000	2900000	2890000	3210000	2310000	2380000	2180000	2220000
P54296	MYOM2	1020000	65467.3	131323	160584	116357	1150000	154059	150075	149506	140245
P54577	YARS1	689969	1180000	924285	863260	856857	455037	1070000	819988	901133	955673
P54578	USP14	1350000	1770000	1510000	1550000	1650000	1080000	1990000	1490000	1510000	1640000
P54619	PRKAG1	729886	771469	581750	665414	615561	568394	637882	641108	581338	538640
P54646	PRKAA2	415085	458719	448824	389633	497454	322913	452781	335426	360063	380205
P54652	HSPA2	1380000		2500000	2630000	2330000	1180000	149465	2160000	2130000	2110000
P54707	ATP12A	458740	1060000	901324	773612	974371	1090000	1080000	1080000	1460000	1170000
P54709	ATP1B3	6100000	4300000	5450000	5350000	5310000	5370000	4170000	4390000	4020000	4030000
P54727	RAD23B	2190000	2360000	2360000	2090000	2130000	1910000	2540000	2280000	2250000	2970000
P54753	EPHB3	974903	390283	376066	382660	392091	1770000	719202	694251	688558	724152
P54764	EPHA4	3480000	3210000	5700000	5740000	4650000	2390000	1370000	3000000	3050000	3490000
P54802	NAGLU	3010000	2810000	2020000	1910000	1880000	2620000	2280000	1890000	1790000	1740000
P54803	GALC	3010000	2360000	4030000	4040000	3820000	2790000	2040000	3580000	3340000	3440000
P54819	AK2	8070000	8960000	6450000	9840000	8100000	8990000	8920000	9140000	13800000	13100000
P54851	EMP2			47449.4	19709
P54886	ALDH18A1	4750000	2320000	5010000	4540000	4650000	5270000	2400000	5330000	5500000	5060000
P54920	NAPA	859826	1040000	464345	915747	1080000	1090000	1270000	1160000	1580000	1560000
P55010	EIF5	781507	1190000	1100000	1160000	1210000	785569	1410000	1200000	1360000	1420000
P55011	SLC12A2	1450000	820949	1320000	1240000	1340000	1130000	697932	1070000	1070000	741025
P55036	PSMD4	2480000	2250000	2290000	2360000	2340000	2140000	2320000	2370000	2160000	2230000
P55042	RRAD	521568	490823	531192	500849	497293	619567	507392	702743	937111	669384
P55060	CSE1L	1210000	2250000	2060000	2200000	2050000	725314	1690000	1320000	1730000	2090000
P55061	TMBIM6	359192	297706	323299	341352	292230	308956	291403	232880	260731	250647
P55072	VCP	11100000	13700000	12800000	13600000	13000000	10000000	13400000	13400000	13400000	14400000
P55081	MFAP1	74952.2	79481.9	27492.6	89445.6	67196.5	124063		99032.8	84064.5	127904
P55084	HADHB	47700000	41300000	49500000	46900000	48100000	47100000	36200000	44000000	44000000	43300000
P55145	MANF	1670000	876134	945762	1270000	1360000	2040000	1130000	1950000	2560000	2310000
P55196	AFDN	1780000	2430000	1580000	1790000	1800000	1440000	2560000	2000000	1940000	1980000
P55209	NAP1L1	3930000	4160000	4160000	4100000	4230000	2800000	3190000	3490000	3310000	3260000
P55263	ADK	123759	406697	239526	187977	232888	93500.4	341686	164945	204554	215528
P55265	ADAR	795178	534199	727476	695597	645760	996527	710148	933600	887744	921870
P55268	LAMB2	2270000	913166	2800000	2510000	2290000	2400000	968815	2270000	2400000	2420000
P55287	CDH11	438593	199491	210753	340048	315815	593921	173051	605209	532122	505321
P55290	CDH13	1050000	199418	425858	439511	394684	1040000	143182	351529	372386	378123
P55735	SEC13	941122	984416	1130000	1100000	1200000	834758	1070000	1090000	1120000	1050000
P55769	SNU13	1050000	1170000	871223	701577	706538	592871	704007	633860	606467	604348
P55786	NPEPPS	1760000	2590000	2410000	2190000	2600000	1230000	2400000	2160000	2160000	2080000
P55789	GFER	348338	250796	148771	182362	271547	371620	264757	354146	341407	448389
P55795	HNRNPH2	7990000	8650000	8000000	8620000	7990000	8340000	10700000	8590000	8990000	8520000
P55809	OXCT1	12900000	16700000	16200000	15200000	16900000	11900000	15000000	13600000	13500000	13100000
P55822	SH3BGR	270749	393025	200701	141869	355030	186062	487986	318841	283171	377800
P55854	SUMO3	1820000	2610000	1840000	1080000	2000000	1360000	2130000	1520000	1780000	1620000
P55884	EIF3B	2150000	2480000	2760000	2830000	2740000	2520000	2870000	3080000	3450000	3540000
P55899	FCGRT	289407	154341	221372	206738	192245	292247	123889	210715	117510	183397
P56134	ATP5MF	62600000	61700000	56600000	62000000	56100000	61900000	54300000	55000000	61700000	59700000
P56192	MARS1	4420000	4000000	4520000	4180000	4030000	3560000	3580000	3590000	3730000	3810000
P56199	ITGA1	2680000	431678	1990000	1990000	1850000	2180000	293446	1740000	1480000	1580000
P56378	ATP5MJ	1700000	1100000	1190000	1420000	1340000	1670000	1140000	1370000	1440000	1480000
P56381	ATP5F1E	6040000	5340000	6100000	4320000	5310000	5520000	4370000	4930000	4860000	5340000
P56385	ATP5ME	818927	977157	998648	1400000	1200000	1100000	1080000	945357	3080000	2980000
P56537	EIF6	2350000	2350000	2520000	2490000	2610000	1650000	1720000	1880000	2030000	2000000
P56545	CTBP2	267678	244058	313769	271156	313220	349063	380885	336612	366162	362959
P56556	NDUFA6	2090000	2430000	2700000	3020000	2330000	2550000	1920000	2760000	3390000	3210000
P56589	PEX3	712230	509850	454424	598777	466231	705397	474956	617261	575883	592773
P56747	CLDN6	4000000	2950000	675568	1030000	902481	3140000	2770000	888736	804298	784541
P56937	HSD17B7	494959	556897	616495	644413	579352	480826	515439	511944	391036	549771
P56962	STX17	119336	126058	154185	165364	146713	181503	115378	172650	228359	172607
P57087	JAM2	167992					80555.5
P57088	TMEM33	3450000	2660000	2840000	3060000	2970000	3700000	2730000	3260000	2840000	3300000
P57105	SYNJ2BP	4280000	2940000	4140000	4010000	4050000	4490000	3000000	3960000	3860000	4040000
P57678	GEMIN4	22252.2	52552.2	137284	144736	132573	95294.6	53462.4	175676	12289.9	86636.2
P57721	PCBP3	1400000	1330000	1430000	1720000	1560000	1810000	1960000	2360000	2550000	2320000
P57740	NUP107	1410000	1330000	1580000	1310000	1300000	1390000	1420000	1380000	1380000	1390000
P57772	EEFSEC	84853.1	225179	146794	119599	127103	63577.2	244740	125511	194853	185885
P58107	EPPK1	643788	402752	651921	741563	750676	680983	309773	665186	576884	696298
P58335	ANTXR2	733320	499504	644920	668014	631842	888172	468843	522486	344183	518533
P58546	MTPN	339689	628014	360079	198690	387516	320076	373175	456469	369565	288968
P59190	RAB15	96891.8	12370.6	58640.6	77478.5	69712.6	92416.2	22158.7	114469	96615.6	125990
P59780	AP3S2	361116	384347	310744	407976	441267	380457	427082	379865	428588	486295
P59998	ARPC4	4280000	4190000	3550000	5440000	3910000	3990000	4190000	3730000	4360000	4430000
P60033	CD81	3030000	2960000	2400000	3050000	3020000	2870000	3280000	2760000	2640000	2890000
P60059	SEC61G	320335	153374	177339	355497	197947	267580	184768	230599	313853	311078
P60174	TPI1	16500000	41500000	28000000	23500000	31700000	10700000	38000000	27400000	28100000	23200000
P60201	PLP1	194813	173811	187119	165949	153054	159028	215926	145896	164354	163011
P60228	EIF3E	2270000	2730000	2730000	3040000	3030000	2780000	3010000	3350000	3480000	3790000
P60468	SEC61B	2360000	1370000	1750000	1880000	1720000	2840000	1830000	2550000	2640000	2660000
P60510	PPP4C	414579	378383	416576	435836	434598	356476	480604	446385	410866	430912
P60520	GABARAPL2	602301	513575	583240	619853	587549	427968	404316	481552	414216	574694
P60602	ROMO1	3660000	3050000	4120000	4070000	3880000	4890000	2940000	3850000	3650000	3530000
P60604	UBE2G2	282220	102624	256547	251213	238195	368369	248505	259630	294141	343751
P60660	MYL6	2640000	1650000	2370000	1650000	2910000	3000000	1970000	3220000	3850000	4080000
P60842	EIF4A1	9630000	12800000	14400000	13400000	12800000	10200000	14000000	13300000	16800000	18500000
P60866	RPS20	3550000	5210000	4960000	4800000	4840000	4800000	5890000	6550000	7380000	8090000
P60880	SNAP25	67859.2	37924.2	67932.8	67965.1	52078.9	82523.5	56225.8	61366.2	56809.2	57966.1
P60891	PRPS1	2200000	2730000	3530000	2980000	2940000	1360000	2470000	2560000	2820000	2900000
P60900	PSMA6	5540000	5780000	5550000	5470000	5520000	4680000	5660000	5040000	5290000	5510000
P60903	S100A10	6620000	3620000	2830000	1760000	2420000	6430000	3130000	3450000	3390000	3300000
P60953	CDC42	8340000	7570000	7840000	7470000	7150000	8170000	6900000	7440000	7640000	8240000
P60981	DSTN	2150000	3150000	2210000	2280000	2420000	1580000	2860000	2120000	2090000	2360000
P61006	RAB8A	5740000	4400000	5230000	5350000	4940000	5650000	4220000	5690000	5710000	5920000
P61009	SPCS3	8250000	5810000	6680000	7110000	6750000	8210000	5540000	6890000	6750000	6690000
P61011	SRP54	892038	796962	957328	967311	891690	843596	715296	856729	1070000	974228
P61019	RAB2A	8570000	8230000	7960000	7480000	7880000	9320000	7940000	9030000	8850000	9000000
P61020	RAB5B	3220000	2490000	2580000	2810000	2570000	3090000	2670000	3060000	3270000	3060000
P61026	RAB10	24700000	19800000	26600000	25400000	25400000	25400000	20200000	26100000	27500000	27200000
P61073	CXCR4	169681	113691	371670	180654	130041
P61081	UBE2M	1150000	1560000	1490000	1280000	1430000	1010000	1550000	1270000	1330000	1280000
P61088	UBE2N	1250000	2110000	1510000	1630000	1640000	857281	1960000	1430000	1470000	1530000
P61106	RAB14	3280000	2170000	3250000	3210000	3290000	4040000	2600000	3560000	4170000	3970000
P61158	ACTR3	4890000	4350000	4650000	4510000	4480000	4050000	3920000	3640000	3400000	3430000
P61160	ACTR2	5810000	5030000	5540000	5420000	5040000	4580000	4540000	4430000	4120000	4290000
P61163	ACTR1A	2420000	2990000	2870000	2720000	2950000	2170000	2980000	2590000	2720000	2680000
P61165	TMEM258	984186	609151	686799	771772	677754	831332	645735	716489	631501	732646
P61201	COPS2	1190000	1620000	1350000	1370000	1470000	853330	1620000	1280000	1250000	1350000
P61221	ABCE1	599519	759781	829952	740401	770893	398048	763297	678107	815300	906746
P61224	RAP1B	1110000	604197	671138	753741	695562	980399	665214	813872	804780	845419
P61225	RAP2B	1500000	930679	847232	956984	793843	1390000	795005	831973	800968	792825
P61247	RPS3A	7690000	9720000	7710000	10500000	9850000	10400000	13000000	13400000	15300000	16700000
P61254	RPL26	5440000	6780000	4810000	5370000	7800000	9120000	10200000	11600000	12600000	12800000
P61289	PSME3	663396	800351	413288	667942	556342	603638	904046	664012	889594	917284
P61313	RPL15	4810000	4650000	5690000	5170000	6070000	6430000	5920000	7770000	7050000	7470000
P61326	MAGOH	369382	686559	460325	501893	525014	583396	894262	996319	1010000	1010000
P61353	RPL27	6280000	6130000	5940000	6770000	7440000	7590000	7630000	9690000	9360000	10200000
P61421	ATP6V0D1	3390000	2270000	2060000	3080000	2890000	3330000	2180000	2720000	2750000	2780000
P61457	PCBD1	486040	1220000	681707	539732	645949	204071	984280	629449	879997	753348
P61513	RPL37A	1810000	1930000	2590000	2360000	2360000	2350000	2590000	3050000	3280000	3220000
P61586	RHOA	15900000	13200000	14700000	14500000	14100000	14700000	14600000	16400000	17500000	16300000
P61587	RND3	214287	149899	170495	236245	227380	178343	79506.6	72869.8	102947	126133
P61604	HSPE1	48100000	44900000	47700000	37700000	47500000	51800000	35600000	47400000	52600000	47500000
P61619	SEC61A1	5190000	2810000	4790000	4670000	4420000	6150000	2900000	5410000	5060000	5300000
P61626	LYZ			255574	234849		2770000	353418	234861
P61764	STXBP1	849379	755003	975761	969728	947097	735734	682188	809855	881749	882325
P61769	B2M	216448	177033	208398	75398.5	133871	203735	94096.8	157656	133633	148255
P61803	DAD1	6550000	5090000	6030000	8550000	5690000	7380000	5300000	7000000	7080000	7450000
P61812	TGFB2	380863	286532	354899	358723	307539	770971	213574	423516	345586	411435
P61916	NPC2	32400000	24600000	26200000	20900000	24400000	27000000	19900000	24600000	21100000	20900000
P61923	COPZ1	368945	374290	272958	385045	409474	330111	455149	437248	606075	653947
P61960	UFM1	807754	1050000	835743	885982	888125	481119	981397	690147	727355	740736
P61962	DCAF7	516188	577772	525007	666615	539896	523762	748873	556180	746467	728678
P61964	WDR5	709225	695718	704054	704650	635121	660097	719201	678063	717445	635706
P61970	NUTF2	1510000	1720000	1480000	1050000	1370000	967084	1570000	1460000	1500000	1350000
P61978	HNRNPK	26600000	29400000	24900000	26600000	25300000	28200000	30700000	28900000	29500000	29300000
P61981	YWHAG	2170000	3330000	1910000	2000000	2690000	2430000	3350000	2490000	4720000	4110000
P62068	USP46	990293	645195	807666	954009	901638	1010000	801317	1070000	932475	899737
P62070	RRAS2	1770000	1940000	1090000	1380000	1340000	1630000	2030000	1450000	1140000	1460000
P62081	RPS7	12800000	15600000	14100000	15400000	15800000	16700000	18900000	19200000	20400000	23500000
P62136	PPP1CA	1820000	1470000	1670000	1750000	1630000	1980000	1370000	1970000	2290000	2100000
P62140	PPP1CB	10100000	12100000	10200000	10200000	10200000	9370000	11600000	10400000	10900000	10800000
P62191	PSMC1	4180000	3970000	3770000	3910000	3720000	3320000	3750000	3870000	3880000	3850000
P62195	PSMC5	3280000	3190000	3050000	3020000	3070000	2900000	3280000	3210000	3240000	3410000
P62241	RPS8	3820000	4680000	5960000	6510000	6740000	5990000	6960000	8060000	9500000	10100000
P62244	RPS15A	10600000	15200000	14800000	14900000	14700000	15700000	18700000	19200000	22700000	24500000
P62249	RPS16	2600000	3290000	2990000	3160000	3590000	4110000	5180000	5040000	6380000	7210000
P62258	YWHAE	7170000	11600000	5850000	7320000	8620000	6560000	12200000	8470000	14100000	13800000
P62263	RPS14	4940000	6090000	6530000	6240000	5990000	6910000	8230000	8250000	9510000	10500000
P62266	RPS23	2940000	4340000	5850000	5010000	5460000	4550000	5780000	6830000	8620000	8450000
P62269	RPS18	4510000	5310000	3370000	7040000	6430000	7590000	9840000	9290000	11500000	13700000
P62273	RPS29	582349	793475	734533	570905	883243	1050000	1290000	1240000	1580000	1650000
P62277	RPS13	5550000	7110000	6510000	9410000	7700000	9380000	11500000	11500000	15800000	17800000
P62280	RPS11	3590000	4950000	4830000	5120000	4810000	5560000	6820000	6890000	8410000	8580000
P62304	SNRPE	467831	696736	625609	484580	520436	466318	598228	499670	677529	809832
P62306	SNRPF	376712	382712	267540	219716	422378	440113	476333	419284	396853	388714
P62312	LSM6	182023	205616	212422	130135	174321	196812	282539	251738	221407	239451
P62314	SNRPD1	6770000	8310000	8140000	7630000	7180000	7350000	8320000	8260000	8870000	8540000
P62316	SNRPD2	1910000	2430000	1770000	1680000	2210000	2450000	2630000	2950000	2950000	3480000
P62318	SNRPD3	5650000	6520000	5010000	4970000	4870000	5700000	5890000	5630000	7010000	6790000
P62330	ARF6	1360000	1470000	1310000	1230000	1170000	1280000	1340000	1200000	1180000	1220000
P62333	PSMC6	2470000	2580000	2360000	2470000	2310000	2210000	2410000	2330000	2310000	2390000
P62341	SELENOT	1090000	833313	962765	1310000	1090000	1120000	903046	1250000	1210000	1240000
P62424	RPL7A	5090000	4720000	4550000	5510000	5970000	6850000	6390000	7880000	8020000	8630000
P62495	ETF1	966752	1400000	1620000	1410000	1450000	756750	1080000	1280000	1240000	1480000
P62633	CNBP	753575	1070000	966903	992466	1170000	1310000	2000000	1730000	1830000	1860000
P62701	RPS4X	4630000	6110000	6370000	6840000	5860000	6210000	7870000	8450000	10100000	10700000
P62736	ACTA2	1440000000	1880000000	1640000000	1460000000	1760000000	1510000000	1300000000	1400000000	1270000000	1240000000
P62745	RHOB	153905	136859	32500.8	183443	154070	426753	506129	443928	364550	422434
P62750	RPL23A	2240000	2190000	1300000	1660000	2600000	3060000	3340000	3800000	5980000	5780000
P62753	RPS6	3980000	5060000	6080000	5790000	6000000	6450000	7850000	7630000	9410000	9680000
P62760	VSNL1	1020000	274268	423511	525016	522490	590508	265134	442632	442232	600675
P62805	H4C1	7260000	6480000	3860000	6460000	6750000	5880000	6260000	5660000	7270000	7620000
P62820	RAB1A	8040000	5610000	8360000	8270000	8770000	8100000	6020000	8860000	10200000	9740000
P62826	RAN	11400000	19100000	16500000	15400000	15400000	9500000	15200000	12700000	12000000	13300000
P62829	RPL23	5820000	7010000	6630000	6360000	6220000	7600000	9120000	8900000	9760000	9640000
P62834	RAP1A	17700000	12700000	13500000	13400000	13200000	15500000	12000000	14200000	13900000	14600000
P62837	UBE2D2	439815	747058	698886	632497	687212	388028	606864	554288	535439	704373
P62841	RPS15	2010000	2710000	2830000	2690000	2990000	2800000	3540000	3550000	3650000	4320000
P62847	RPS24	2530000	3470000	3720000	4410000	4330000	4430000	6060000	5570000	7140000	7580000
P62851	RPS25	3590000	3480000	1220000	1900000	4480000	5830000	6680000	7320000	11000000	12700000
P62854	RPS26	966600	998812	602654	821269	1440000	2030000	2160000	2130000	4160000	3780000
P62857	RPS28	657297	877739	667032	618923	899319	1090000	1320000	1270000	1450000	1760000
P62861	FAU	1770000	2350000	883534	1080000	2560000	3220000	3150000	3630000	6510000	5820000
P62873	GNB1	22800000	18200000	18700000	17700000	19000000	22900000	19600000	20600000	19800000	19700000
P62879	GNB2	7100000	6060000	6340000	6050000	6590000	6540000	7200000	6820000	6300000	6460000
P62888	RPL30	6940000	7120000	6930000	5940000	7760000	8310000	8100000	9050000	9680000	10800000
P62891	RPL39	470640	623172	538938	767546	1470000	1200000	1350000	1920000	2700000	2210000
P62899	RPL31	9400000	9790000	9600000	10400000	11500000	12200000	13800000	14100000	15700000	17000000
P62906	RPL10A	5510000	5270000	4190000	6520000	6770000	7580000	7390000	9060000	9510000	10100000
P62910	RPL32	3420000	3270000	2210000	3910000	4330000	5330000	5270000	6470000	6490000	7220000
P62913	RPL11	7240000	8280000	8860000	8520000	9350000	9010000	9080000	10500000	11400000	11700000
P62917	RPL8	8270000	8930000	10900000	8410000	10100000	10700000	10800000	14000000	14100000	14000000
P62937	PPIA	18200000	26900000	23900000	20900000	23000000	13200000	21700000	17500000	20800000	20400000
P62942	FKBP1A	2050000	2780000	2050000	1350000	2390000	1420000	2220000	1900000	2020000	1940000
P62979	RPS27A	45500000	51900000	45000000	37300000	42800000	55500000	56200000	53500000	56200000	55700000
P62993	GRB2	736964	1160000	808590	1010000	1030000	690371	1140000	975688	1140000	1240000
P62995	TRA2B	1930000	2070000	2360000	2470000	2950000	2110000	2140000	2970000	1840000	1900000
P63000	RAC1	18800000	17000000	16900000	15900000	16300000	18600000	17100000	16300000	18700000	16800000
P63010	AP2B1	6270000	5830000	6940000	6790000	6860000	6140000	5690000	6660000	6500000	7180000
P63027	VAMP2	221741	153100	139420	203550	187076	389956	214082	274175	269133	292834
P63092	GNAS	4290000	4150000	3320000	3600000	3510000	3520000	4390000	3440000	2870000	3180000
P63096	GNAI1	2470000	1310000	1600000	1720000	1610000	1760000	1200000	1290000	1240000	1320000
P63104	YWHAZ	4760000	6630000	3730000	4030000	5510000	4580000	6300000	4520000	8200000	7690000
P63151	PPP2R2A	412397	431383	479749	458813	502439	308563	493512	399734	375533	443716
P63165	SUMO1	1410000	1100000	1080000	683666	1090000	968677	718109	771668	583112	1070000
P63167	DYNLL1	888357	1490000	730907	791157	1020000	968044	1590000	1160000	1720000	1480000
P63172	DYNLT1	794781	1410000	1080000	964509	999376	561868	1400000	954256	948279	946347
P63208	SKP1	593986	678341	256171	235032	561601	572918	828682	548630	691417	715940
P63220	RPS21	2670000	4450000	3320000	1880000	3250000	4680000	6570000	5560000	7680000	8210000
P63241	EIF5A	2900000	3510000	4170000	3040000	3730000	1770000	3130000	3250000	2990000	3280000
P63244	RACK1	6910000	9280000	10200000	10400000	10100000	9900000	12400000	12400000	15100000	15500000
P63261	ACTG1	229000000	71800000	136000000	99400000	111000000	254000000	53900000	124000000	113000000	107000000
P63272	SUPT4H1	588347	780881	638550	563096	604872	638288	788134	696286	743253	735064
P63316	TNNC1	7760000	17100000	3260000	2920000	10200000	7810000	13800000	13400000	14800000	15100000
P67775	PPP2CA	2440000	3100000	2730000	2690000	2790000	2030000	3900000	2830000	2690000	3200000
P67809	YBX1	4570000	3660000	3310000	4760000	5910000	9310000	8960000	9850000	9130000	9090000
P67812	SEC11A	5290000	3960000	4310000	4180000	4580000	5000000	3470000	4270000	3960000	4410000
P67870	CSNK2B	1330000	1340000	1400000	1460000	1590000	1450000	1760000	1620000	1520000	1740000
P67936	TPM4	1830000	333261	340476	201452	961446	2100000	256972	1100000	1440000	1310000
P68036	UBE2L3	685683	1260000	934556	808419	1140000	784658	1480000	1160000	1160000	1210000
P68104	EEF1A1	41200000	55800000	54600000	48400000	52500000	32500000	45600000	42900000	46900000	48700000
P68133	ACTA1	12200000	36100000	23900000	43800000	43100000	12600000	26500000	32500000	21200000	22100000
P68366	TUBA4A	10900000	18200000	17200000	13900000	16200000	7000000	16300000	11700000	12500000	13100000
P68371	TUBB4B	10300000	19200000	17100000	14500000	18700000	7970000	17900000	12700000	14800000	13800000
P68400	CSNK2A1	2160000	2390000	2570000	2610000	2760000	2460000	2860000	2790000	2590000	2720000
P68402	PAFAH1B2	3130000	4580000	2590000	3030000	3930000	2070000	4350000	3170000	3590000	4130000
P68431	H3C1	5630000	4480000	4030000	4770000	5520000	4280000	4400000	4150000	5130000	5660000
P68871	HBB	3630000	4870000	5060000	3810000	4380000	4260000	3950000	5090000	4750000	4860000
P69891	HBG1	6110000	7110000	5770000	6380000	6760000	5940000	6790000	6790000	6100000	7030000
P69905	HBA2	6720000	5820000	5180000	5260000	6690000	7450000	4560000	6260000	6280000	6040000
P78310	CXADR	2320000	1970000	1420000	1520000	1450000	1820000	2170000	1700000	1430000	1420000
P78324	SIRPA	2320000	1780000	1400000	1500000	1520000	2050000	2050000	1690000	1470000	1530000
P78344	EIF4G2	1480000	1510000	1310000	1690000	1710000	1400000	1520000	1700000	1600000	1700000
P78346	RPP30	379703	313288	301046	202565	209792	726297	571093	507058	464128	392014
P78347	GTF2I	1770000	1900000	1840000	1720000	1540000	2450000	3210000	2870000	2960000	3110000
P78356	PIP4K2B	303192	291194	288745	245028	279089	181561	261395	253378	253837	216008
P78357	CNTNAP1	1530000	1200000	1450000	1590000	1690000	1450000	1200000	1710000	1600000	1450000
P78362	SRPK2	327844	421358	553659	648830	602428	451685	482078	628931	564663	651695
P78371	CCT2	3500000	3910000	3620000	3430000	3490000	2690000	4020000	3310000	3540000	3350000
P78381	SLC35A2	183437	64353.9	153510	288583	239462	226831	143825	304822	237258	315251
P78382	SLC35A1	29341	31380	46875.2	44371.3	46413	67738.1	31045.1	58443.4	29594.5	48030.5
P78383	SLC35B1	674089	572613	743352	758038	702376	737181	398129	747982	701187	740454
P78406	RAE1	2720000	2560000	3230000	3150000	2880000	2600000	2600000	3000000	2770000	3050000
P78417	GSTO1	2610000	2940000	2510000	2930000	3190000	1810000	2960000	2810000	3250000	3130000
P78504	JAG1	152373	105233	152248	158517	181055	195724	107369	223340	117459	214161
P78527	PRKDC	7210000	8200000	7490000	7600000	6920000	6530000	8460000	7350000	7420000	7760000
P78539	SRPX	374343	310046	399948	311621	351248	715008	267716	483866	368916	335272
P78540	ARG2	316986	626540	761025	770462	1070000	485207	914511	1020000	1450000	762825
P78559	MAP1A	366514	382758	411690	459495	512371	291809	323059	444109	462118	461707
P80303	NUCB2	679265	651409	455728	602370	1210000	1120000	1030000	1710000	2150000	2550000
P80404	ABAT	4970000	4120000	9350000	7960000	7970000	3930000	3790000	7540000	7080000	7700000
P80723	BASP1	119980	48229.2	33599	65662.4	92249.4	177746	76063.3	154148	195902	163259
P81605	DCD	86500.9		103434	209042	1040000	1140000	397638	799554	321009	277902
P82650	MRPS22	2350000	2030000	2700000	2650000	2650000	2390000	1940000	2870000	2670000	2650000
P82663	MRPS25	3230000	3000000	3980000	3930000	3950000	3610000	3050000	4030000	4170000	4250000
P82664	MRPS10	702388	683140	675095	595361	746924	1030000	801933	953393	1170000	1100000
P82673	MRPS35	2860000	2370000	2770000	3000000	3160000	3240000	2450000	3520000	3340000	3420000
P82675	MRPS5	2920000	2620000	3550000	3280000	3230000	3160000	2420000	3400000	3390000	3320000
P82909	MRPS36	892159	859040	699306	612626	695745	888725	687066	837156	882373	1000000
P82912	MRPS11	2820000	2380000	3160000	3030000	3030000	2620000	2020000	2920000	3140000	2900000
P82914	MRPS15	1640000	1450000	1300000	2590000	2050000	2360000	2330000	2500000	3830000	4000000
P82921	MRPS21	217214	198905	227007	337056	214249	251581	292445	281898	408029	403626
P82930	MRPS34	6040000	5500000	4680000	7410000	7130000	6810000	5860000	7380000	7470000	7570000
P82932	MRPS6	270756	276090	228728	219821	182683	264834	160449	211000	368215	366277
P82933	MRPS9	2720000	2270000	3290000	2970000	2740000	2870000	2190000	3150000	2820000	3020000
P82979	SARNP	2670000	3920000	1790000	1870000	2420000	3420000	4130000	3420000	4130000	3680000
P83111	LACTB	1790000	1400000	1380000	1310000	1360000	1850000	1360000	1380000	1310000	1310000
P83731	RPL24	2230000	2780000	3130000	2720000	3180000	3330000	3850000	4000000	4750000	4790000
P83876	TXNL4A	23568.4	103407	115096	97994.2	149152	183849	174620	203805	81264.5	155729
P83881	RPL36A	1930000	3030000	3670000	2630000	4290000	4050000	4020000	5370000	6470000	6560000
P83916	CBX1	241248	243455	233711		301193	410650	336389	397333	260860	278524
P84077	ARF1	10000000	9460000	12100000	10900000	11200000	10100000	8440000	11700000	9580000	10900000
P84085	ARF5	748625	717207	911437	854547	786125	604964	686165	869933	747389	850011
P84090	ERH	430587	351180	305591	271340	355974	511163	596046	395057	451020	677729
P84095	RHOG	1250000	819237	1010000	1020000	962700	1360000	897807	1200000	1250000	1140000
P84098	RPL19	1890000	2540000	3230000	3080000	3550000	3190000	3080000	4200000	4400000	4210000
P84103	SRSF3	17000000	18100000	20900000	19900000	18500000	20200000	18900000	19600000	19000000	19400000
P86397	HTD2	359646	297812	508369	456121	383912	494242	238311	336735	444023	423780
P98095	FBLN2	185366		467597	430432	347271	215737		499158	452018	435558
P98155	VLDLR	504595	274216	422609	414264	499406	910956	488354	791278	805816	803834
P98160	HSPG2	1160000	1230000	958165	891009	1030000	1450000	1770000	1620000	1120000	1360000
P98172	EFNB1	386080	567894	1260000	1550000	1700000	479483	792040	2190000	1900000	1870000
P98173	FAM3A	421005	319140	403551	363084	371692	571964	440898	531086	574970	529345
P98175	RBM10	490834	548038	560319	466948	511104	646799	591252	668474	551532	617866
P98179	RBM3	2690000	3020000	2300000	2110000	2140000	2880000	3320000	2320000	2340000	2630000
P98194	ATP2C1	1640000	665328	1270000	1280000	1100000	1740000	662502	1260000	1240000	1210000
P98196	ATP11A	1000000	697754	737855	888702	849466	688222	899511	864072	722544	833400
P99999	CYCS	15800000	15900000	13500000	13500000	16100000	16400000	14100000	14800000	17900000	16700000
Q00013	MPP1	714160	580866	594361	600267	565918	461274	404579	387975	438687	430997
Q00059	TFAM	1280000	1030000	871092	847950	1300000	1890000	1320000	1740000	2940000	2960000
Q00169	PITPNA	106325	135472	98816.6	158280	153621		147306	136744	101251	93431.5
Q00325	SLC25A3	178000000	141000000	200000000	186000000	185000000	187000000	107000000	165000000	172000000	164000000
Q00341	HDLBP	1410000	1230000	1820000	1890000	1760000	2250000	2240000	2730000	3100000	3350000
Q00403	GTF2B	161395	42868.4	86723.5	116070			31307.2		75547
Q00536	CDK16	280774	239199	353714	344303	332807	277590	412862	312790	278781	462954
Q00577	PURA	1320000	1890000	1640000	1820000	1860000	1290000	2320000	2030000	1990000	2210000
Q00610	CLTC	17900000	21900000	21900000	21000000	21700000	16400000	19900000	20400000	22400000	22200000
Q00688	FKBP3	2070000	3460000	2940000	2740000	3010000	1640000	3360000	2500000	2860000	3230000
Q00765	REEP5	9840000	7890000	6470000	7370000	7210000	9430000	6650000	6640000	7020000	6960000
Q00796	SORD	431444	947491	639900	555367	650765	183654	862153	472691	567628	567508
Q00839	HNRNPU	27600000	30800000	29800000	26600000	25700000	33500000	37200000	35400000	36000000	35100000
Q00872	MYBPC1	207892	74850.7		84262.5				172086		294559
Q01081	U2AF1	5400000	4990000	5010000	5200000	4620000	5810000	5330000	5990000	5270000	5650000
Q01082	SPTBN1	17100000	17400000	18000000	18000000	16800000	16400000	16400000	16100000	16400000	16900000
Q01085	TIAL1	1300000	1160000	1370000	1260000	1090000	1420000	1470000	1470000	1460000	1540000
Q01105	SET	3500000	5140000	3450000	2060000	2740000	2620000	4600000	2990000	3350000	3480000
Q01130	SRSF2	12300000	13200000	11500000	12500000	11700000	12400000	15500000	13400000	13400000	13400000
Q01449	MYL7	27000000	19900000	39400000	35400000	52000000	26700000	21700000	61100000	63700000	63900000
Q01459	CTBS	256132	331490	217477	200267	151624	177749	361522	166830	115006	192261
Q01469	FABP5	891194	1370000	907657	791958	800338	635863	1060000	748683	550038	538410
Q01484	ANK2	4330000	4910000	4900000	4450000	4300000	3760000	4720000	4180000	4420000	4250000
Q01518	CAP1	1600000	1060000	1740000	1500000	1460000	1030000	946274	1250000	1350000	1330000
Q01650	SLC7A5	4130000	883635	2870000	3070000	2940000	4030000	939388	2520000	2180000	2370000
Q01780	EXOSC10	346271	231147	198180	242543	224174	734912	528304	593989	627784	633553
Q01804	OTUD4	381610	397324	379983	407780	465346	317283	359130	374301	356990	401947
Q01813	PFKP	4480000	17900000	9770000	8720000	11400000	2970000	16000000	9020000	10400000	8720000
Q01814	ATP2B2		2540000	1260000	1370000	1410000			1560000		1250000
Q01844	EWSR1	6830000	6560000	5280000	5650000	5030000	6720000	7820000	5990000	5780000	6260000
Q01892	SPIB	747280	788365	610686		760018	658635	563507	719726	708398	854621
Q01968	OCRL	161903	165501	246319	133528	210544	150076	72568.5	153499	108138	153218
Q01973	ROR1	1410000	1260000	879362	934701	970979	1610000	1460000	1190000	1060000	1260000
Q01974	ROR2	625480	671522	572635	598996	562317	637076	787252	629924	699275	731379
Q01995	TAGLN	4390000	3830000	3340000	3760000	3860000	3420000	3150000	3480000	3790000	4150000
Q02040	AKAP17A	1110000	656149	1120000	1050000	1090000	995566	828724	1080000	1130000	1100000
Q02078	MEF2A	99643.5	125327		50994.1	93540.4	91759	262994	85238.9	104479	128510
Q02083	NAAA	232942	192659	260327	228224	290630	272020	250770	298638	289741	268224
Q02127	DHODH	1070000	594381	751491	706416	716236	1030000	684703	778997	707840	708790
Q02153	GUCY1B1	218541	240903	166640	125695	126495	77445.2	356998	174681	140229	136501
Q02218	OGDH	32200000	25600000	30600000	29200000	29400000	32800000	21800000	27600000	27500000	25900000
Q02252	ALDH6A1	5770000	8910000	9130000	8260000	8240000	5650000	7950000	7520000	8410000	7720000
Q02338	BDH1	4150000	4840000	5860000	5540000	5290000	4300000	4010000	4600000	5190000	4800000
Q02413	DSG1	96036.2		355128	121635	48332.9	1830000	125452	148788	118270	112340
Q02447	SP3	187296	321581	425504	232731	239484	326164	338188	207464	145467
Q02487	DSC2	506106	742845	416272	475683	446663	438334	743149	497366	418135	400760
Q02539	H1-1	53097.9	454748	86742.9	124491	95249.1	128705	495980	238431	94646.6	142081
Q02543	RPL18A	4480000	4490000	6040000	5560000	6130000	5870000	5980000	7450000	7240000	7970000
Q02641	CACNB1	339455	406898	321359	416059	353790	372470	661810	406164	371859	457107
Q02750	MAP2K1	369705	534505	689622	553355	596074	246271	507720	636732	577624	483143
Q02790	FKBP4	1440000	1730000	1920000	1790000	2010000	1140000	1750000	1620000	1790000	1750000
Q02809	PLOD1	4430000	2760000	3290000	3430000	3400000	4210000	3350000	4080000	3870000	3710000
Q02818	NUCB1	588802	374098	221476	271161	589755	912306	715178	703609	1410000	1290000
Q02878	RPL6	9670000	8970000	12200000	8680000	12000000	11800000	9460000	13900000	10500000	11700000
Q02880	TOP2B	2910000	2930000	3230000	3080000	2740000	2760000	3520000	3290000	3040000	3260000
Q02952	AKAP12	1440000	769123	655572	769178	984415	1180000	581103	828050	530132	594056
Q02978	SLC25A11	36500000	28600000	42000000	38200000	39400000	37600000	25400000	34700000	36700000	34100000
Q03001	DST	637185	553123	738943	794558	767351	742297	864591	955080	879441	927948
Q03135	CAV1	3090000	3250000	2130000	2520000	2130000	2430000	2850000	2680000	2040000	2100000
Q03252	LMNB2	5920000	6330000	5750000	5530000	4990000	5180000	6090000	5710000	5330000	5480000
Q03518	TAP1	149926	129836	165004	139214	160459	171795	77670.2	118511	113612	97184.5
Q04206	RELA	152364	139526	59343.2	110125	147455	123043	163395	92637.5	122450	115350
Q04446	GBE1	3580000	7770000	4160000	4150000	5070000	2940000	8280000	4000000	4430000	4180000
Q04637	EIF4G1	2290000	2240000	2630000	2590000	2450000	2400000	2320000	2640000	2830000	3100000
Q04656	ATP7A	83739.9	32641.6	74993.1	69011.7	51164.2	65892.5	57545.9	53911.9	55352.7	68510.4
Q04695	KRT17			67857.7	713076		9950000	307147	135823	486581	319907
Q04721	NOTCH2	311783	252170	381073	372506	365306	351383	394514	446587	352471	409961
Q04760	GLO1	1020000	2090000	1430000	997952	1720000	693570	2020000	1370000	1510000	1430000
Q04837	SSBP1	26600000	22500000	26700000	24600000	28100000	26300000	20100000	27900000	28600000	26600000
Q04917	YWHAH	424624	693211	326256	454414	595538	419149	801445	514107	901629	950820
Q04941	PLP2	3480000	4030000	2810000	3730000	3430000	3090000	4080000	2840000	3080000	2980000
Q05048	CSTF1	1050000	976456	1020000	1050000	1010000	873180	1040000	927412	863556	905994
Q05086	UBE3A	355290	504477	461282	462343	501347	313027	430539	357347	451296	444022
Q05519	SRSF11	2850000	2320000	2370000	2280000	2270000	2890000	2980000	3070000	2830000	3030000
Q05639	EEF1A2	5760000	9920000	7270000	7790000	7120000	4250000	9620000	6330000	5980000	8250000
Q05682	CALD1	8930000	482751	2280000	2100000	2200000	8880000	465153	2540000	2560000	2430000
Q06124	PTPN11	495344	639634	511537	485469	592143	334766	674215	531313	462088	498097
Q06136	KDSR	1040000	854570	1050000	1070000	1030000	795433	717466	805891	808728	718432
Q06265	EXOSC9	376952	325157	338761	301584	281059	572962	514348	496994	493189	457796
Q06323	PSME1	466506	872543	331572	382716	496238	396672	1130000	492897	753669	824653
Q06481	APLP2	1760000	1610000	1850000	2060000	1960000	1450000	1430000	1850000	1630000	1710000
Q06787	FMR1	256482	249922	601539	721022	617380	272167	363360	743906	806290	822426
Q06830	PRDX1	18500000	24000000	24900000	19300000	22600000	11200000	19700000	16700000	17800000	16300000
Q07020	RPL18	7170000	6440000	8090000	8040000	9170000	9410000	8900000	10600000	11100000	11600000
Q07021	C1QBP	3780000	2000000	2820000	3040000	3080000	3320000	1820000	2690000	2350000	2410000
Q07065	CKAP4	19400000	11800000	12200000	14500000	13800000	18600000	11100000	14400000	13200000	13600000
Q07157	TJP1	2340000	2230000	2060000	2040000	1970000	2570000	2800000	2540000	2210000	2540000
Q07666	KHDRBS1	8220000	8740000	5890000	4940000	4660000	9200000	10100000	8550000	9010000	8070000
Q07812	BAX	2700000	2210000	2710000	2700000	2830000	2610000	2080000	2480000	2540000	2540000
Q07817	BCL2L1	819395	426954	522577	413777	503211	926907	534031	719283	599023	672727
Q07820	MCL1									55692.5
Q07866	KLC1	483977	553440	602539	658636	660328	461289	518692	581013	549595	608839
Q07954	LRP1	1030000	866125	1560000	1410000	1440000	1020000	937023	1390000	1430000	1440000
Q07955	SRSF1	6370000	6100000	6410000	6980000	6480000	7040000	6790000	7900000	6510000	6930000
Q07960	ARHGAP1	7080000	7650000	7150000	6820000	7450000	5100000	5890000	6030000	5650000	6090000
Q08043	ACTN3	1660000	962622	1310000	843432	1110000	794690	652942	1350000	329510	647708
Q08188	TGM3						218547		21144.7
Q08209	PPP3CA	797977	713231	861286	766551	737693	621338	604644	612266	626238	615011
Q08211	DHX9	8970000	9850000	10600000	9770000	9290000	8150000	9370000	10100000	10000000	10400000
Q08257	CRYZ	8860000	3570000	7150000	6760000	6750000	7840000	3170000	6220000	5730000	5870000
Q08289	CACNB2	123302	245607	117818	110572	93068.5	189116	204699	159171	175400	127006
Q08345	DDR1	297826	252379	319564	400688	337545	293110	276725	187607	210386	252233
Q08357	SLC20A2	869808	527802	819760	903086	764856	861941	597411	733818	840580	871462
Q08378	GOLGA3	2170000	1180000	1790000	1930000	1700000	1820000	1030000	1910000	1640000	1870000
Q08379	GOLGA2	1280000	757962	971974	1270000	1140000	1620000	1090000	1730000	1590000	1700000
Q08380	LGALS3BP	5160000	3620000	4150000	3670000	4160000	5450000	4010000	4990000	4980000	4890000
Q08431	MFGE8	20500000	14400000	17600000	16700000	21400000	21400000	10800000	19200000	15900000	14400000
Q08554	DSC1	88930.9					3030000	175202		49070.1	99257.1
Q08623	PUDP	193861	284530	453191	220118	377173		354961	229212	222871	215972
Q08722	CD47	5250000	3030000	3180000	3120000	3000000	4710000	3160000	3210000	2860000	2930000
Q08945	SSRP1	3400000	3210000	4130000	3840000	3450000	2260000	2780000	2620000	2750000	2950000
Q08AM6	VAC14	277036	465273	469782	386390	540703	200695	343597	342245	435631	474415
Q08J23	NSUN2	1700000	1650000	1670000	1620000	1460000	1570000	1930000	1610000	1570000	1650000
Q09013	DMPK	368527	401074	276350	351580	342816	262705	344986	327644	265035	297237
Q09028	RBBP4	1030000	1020000	1230000	1150000	1070000	1350000	1300000	1350000	1110000	1270000
Q09161	NCBP1	786475	830387	985732	1020000	938041	751606	886780	1020000	946085	989878
Q09328	MGAT5	577215	357975	254700	257633	313644	748933	448109	370086	447519	354089
Q09666	AHNAK	17300000	18900000	9790000	11300000	11600000	16200000	15700000	11700000	10300000	10600000
Q0P651	ABHD18	52842.5	54614.1	41782.5	82472.3	48087.1	68650.8	137033	109990		51701.2
Q0VF96	CGNL1	196672			157294	117303	274443	337926	451847	405213	519661
Q0VGL1	LAMTOR4	739936	655406	1020000	651028	734543	1120000	782312	752344	764104	523866
Q0ZGT2	NEXN	9180000	8350000	7170000	8090000	7350000	8800000	8340000	8740000	8520000	8550000
Q10469	MGAT2	1490000	1260000	1750000	1690000	1600000	1620000	1020000	1680000	1570000	1560000
Q10471	GALNT2	3050000	1230000	2880000	2740000	2630000	3510000	1340000	3020000	2960000	2990000
Q10472	GALNT1	635874	235812	534134	534279	475491	606528	248316	471859	453342	481112
Q10567	AP1B1	1330000	1240000	1470000	1360000	1380000	1180000	1180000	1350000	1340000	1460000
Q10570	CPSF1	716035	645884	808994	731397	696145	764725	763988	798935	830348	822174
Q10713	PMPCA	7720000	5310000	7890000	7170000	7110000	7950000	4320000	6570000	6530000	6540000
Q11201	ST3GAL1	322401	162175	345586	364830	303057	660613	448897	719304	648224	688324
Q12765	SCRN1	275312	316729	345546	280833	356439	160401	380757	289916	286858	261672
Q12768	WASHC5	467659	459413	532995	495458	520113	286766	418444	356596	549040	491486
Q12769	NUP160	876856	802760	929937	880687	829125	765803	762951	850279	834996	868011
Q12772	SREBF2	114663	239515	230549	220472	201478	266162	221025	297494	126916	261593
Q12789	GTF3C1	397632	319477	364269	330443	293618	408397	410445	404726	410465	393204
Q12792	TWF1	447646	327942	348672	385062	322132	297643	269032	328128	336454	338262
Q12797	ASPH	1640000	2880000	2780000	3070000	3060000	1430000	3030000	3140000	3180000	3040000
Q12800	TFCP2	158816	53956.5	199658	230538	219813	118401	129781	224610	179622	219143
Q12802	AKAP13	394450	541177	261071	295205	286445	374818	684945	333795	265629	276204
Q12824	SMARCB1	1300000	1070000	1250000	1160000	952616	1370000	1660000	1590000	1430000	1500000
Q12841	FSTL1	1110000	155372	693100	640953	592260	1140000	145248	690660	570753	604731
Q12846	STX4	2030000	1290000	1580000	1550000	1520000	1890000	1440000	1330000	1480000	1500000
Q12849	GRSF1	3270000	2560000	2880000	2820000	2840000	4170000	3220000	4000000	3560000	3670000
Q12860	CNTN1	3340000	2070000	525555	547124	557222	2860000	2430000	518646	430571	356968
Q12874	SF3A3	3110000	2560000	2920000	3020000	2830000	3100000	3200000	3510000	3010000	3510000
Q12888	TP53BP1	2240000	1700000	2040000	2090000	1980000	2620000	2180000	2570000	2550000	2550000
Q12893	TMEM115	609675	364797	408520	562601	615115	634357	482642	676049	730286	642302
Q12899	TRIM26	321492	1110000	1210000	1030000	1430000	754775	1050000	1220000	1070000	928534
Q12904	AIMP1	3650000	3930000	4070000	3610000	3750000	3000000	3320000	3730000	3860000	3780000
Q12905	ILF2	12300000	12000000	11500000	11200000	10700000	12200000	11700000	11900000	12800000	12400000
Q12906	ILF3	8640000	8160000	7990000	7940000	7190000	8470000	8350000	8540000	8360000	8470000
Q12907	LMAN2	7490000	5500000	7420000	7090000	7060000	6820000	4850000	6290000	6080000	6240000
Q12931	TRAP1	13500000	9350000	14600000	13400000	13700000	14100000	8370000	13400000	14400000	13000000
Q12955	ANK3	7050000	8180000	7020000	6660000	6440000	7150000	7960000	6630000	7380000	7170000
Q12959	DLG1	1760000	1440000	1590000	1600000	1590000	1660000	1480000	1720000	1480000	1550000
Q12972	PPP1R8	32031.4	52220.1	136809	77845.5	44908.1	97776.8	262830	155238	79099.6	158915
Q12974	PTP4A2			116148	160154	103332	137870	162765	108783	207157	240456
Q12981	BNIP1	477945	269442	141836	461891	281543	678005	607874	580491	660079	913845
Q12983	BNIP3	140247	260163	38322.3	296706	202539	139323	484881	405267	502508	242849
Q12996	CSTF3	2460000	2310000	2540000	2540000	2230000	2000000	1970000	2070000	1860000	2070000
Q12999	TSPAN31				72461.7	73623.5	21224.3			43117.1	103120
Q13011	ECH1	20400000	20000000	18500000	16400000	17100000	20200000	16900000	15100000	16400000	15000000
Q13033	STRN3	820038	858743	798826	792855	855858	812780	878062	753546	733938	768226
Q13045	FLII	2600000	2910000	2140000	2440000	2190000	2690000	3270000	2600000	2690000	2840000
Q13057	COASY	372629	455419	470265	475467	485471	377835	461045	425839	461826	493150
Q13061	TRDN	182970	212217	198591	163729	157297	110859	145009	216488	144715	78776.2
Q13084	MRPL28	356419	332392	184740	511782	325136	483522	459398	517433	867569	986681
Q13085	ACACA	85193.3		142769	117816	143497	96310.2	178395	154500	151702	147732
Q13098	GPS1	1010000	1380000	597905	1280000	1150000	858311	1520000	1050000	1140000	1320000
Q13103	SPP2	10000000	3500000	3900000	3210000	3390000	11700000	1970000	3250000	3290000	3030000
Q13123	IK	1200000	1160000	923761	1070000	1060000	1990000	2340000	2110000	2100000	2080000
Q13131	PRKAA1	834293	846336	819260	769037	779024	792505	780105	786539	761732	814423
Q13144	EIF2B5	432256	602118	508333	564658	602634	299754	580882	473689	562247	540829
Q13148	TARDBP	3570000	2930000	3100000	3110000	2950000	3600000	4120000	3980000	3740000	4410000
Q13151	HNRNPA0	3730000	4150000	3390000	2670000	3190000	6150000	6540000	5310000	5060000	5120000
Q13155	AIMP2	2080000	2020000	2120000	2390000	2290000	1720000	1960000	2180000	2220000	2300000
Q13162	PRDX4	16400000	14400000	17300000	16300000	16800000	14700000	12200000	16500000	15300000	15100000
Q13177	PAK2	381145	362895	392875	398910	436890	278250	409957	379374	340712	365980
Q13185	CBX3	1260000	1450000	833719	555147	1170000	1770000	1690000	1700000	1770000	1830000
Q13190	STX5	450729	419195	298748	294583	263372	358555	374437	375982	283211	381060
Q13200	PSMD2	3350000	3280000	3370000	3250000	3120000	2790000	3110000	2970000	3020000	3250000
Q13217	DNAJC3	1620000	953113	1360000	1400000	1300000	1380000	761621	1130000	1070000	1090000
Q13228	SELENBP1	46023	240077	168560	163838	216161	77547.7	190004	59208.1	154518	139711
Q13232	NME3	2280000	1680000	1640000	1680000	1570000	2240000	1580000	1510000	1390000	1470000
Q13242	SRSF9	633709	513358	578683	616448	1020000	896401	623439	830613	634853	885236
Q13243	SRSF5	874627	675567	917969	834026	778972	1080000	1250000	1210000	1010000	1180000
Q13247	SRSF6	16700000	18800000	16500000	17000000	16700000	21300000	19900000	21300000	20100000	21000000
Q13263	TRIM28	12800000	12200000	10200000	10800000	10000000	12900000	14600000	13300000	13100000	13700000
Q13283	G3BP1	1900000	1730000	1900000	2010000	1850000	2700000	2770000	3040000	3070000	3200000
[truncated: 2,262 more rows]
