# Supplementary material for: DNA-damage-associated protein co-expression network in cardiomyocytes informs on tolerance to genetic variation and disease
Source: iScience. 2025 Apr 18;28(5):112474. doi: 10.1016/j.isci.2025.112474 (PMC12135479; doi:10.1016/j.isci.2025.112474)
Supplement: Data S2. WGCNA-derived weighted correlations of protein abundance across all pairs of proteins in the iPSC-CM DOX response network, related to Figure 2 [file mmc7.zip]

Archive with 2 entries (2 files):
- Johnson_Paul_S2_Appendix.csv
- __MACOSX/._Johnson_Paul_S2_Appendix.csv
